# Supplementary material for: Protonated oxalyl chloride and the ClCO+ cation
Source: Acta Crystallogr C Struct Chem. 2024 Nov 20;80(Pt 12):792–7. doi: 10.1107/S2053229624010714 (PMC11619778; doi:10.1107/S2053229624010714)
Supplement: Supplementary file 1 [file c-80-00792-sup1.cif]

##############################################################################
#                                                                            #
# This CIF contains the data in a paper accepted for publication in          #
# Acta Crystallographica Section C. It conforms to the requirements of       #
# Notes for Authors for Acta Crystallographica Section C, and has been       #
# peer reviewed under the auspices of the IUCr Commission on Journals.       #
#                                                                            #
# Full details of the Crystallographic Information File format               #
# are given in the paper "The Crystallographic Information File (CIF):       #
# a New Standard Archive File for Crystallography" by S. R. Hall, F. H.      #
# Allen and I. D. Brown [Acta Cryst. (1991), A47, 655-685].                  #
#                                                                            #
# The current version of the core CIF dictionary is obtainable from          #
# ftp://ftp.iucr.org/pub/cif_core.dic.                                       #
#                                                                            #
# Software is freely available for graphical display of the structure(s)     #
# in this CIF. For information consult the CIF software page                 #
# http://www.iucr.org/resources/cif/software.                                #
#                                                                            #
# This file may be used for bona fide research purposes within the           #
# scientific community so long as proper attribution is given to the journal # 
# article from which it was obtained.                                        #
#                                                                            #
##############################################################################
data_I
_audit_creation_method     'SHELXL-2019/3'
_chemical_name_systematic
;
(1,2-Dichloro-2-oxoethylidene)oxidanium hexafluoridoantimonate(V)
;
_chemical_name_common     ?
_chemical_formula_moiety     'C2 H Cl2 O2 +, F6 Sb -'
_chemical_formula_sum     'C2 H Cl2 F6 O2 Sb'
_chemical_formula_iupac     '(C2 H Cl2 O2) [Sb F6]'
_chemical_formula_weight     363.68
_chemical_melting_point     ?
_chemical_absolute_configuration     ?
_space_group_crystal_system     monoclinic
_space_group_name_H-M_alt     'P 21'
_space_group_name_Hall     'P 2yb'
loop_
    _space_group_symop_operation_xyz
    'x, y, z'
    '-x, y+1/2, -z'
_cell_length_a     6.1616(8)
_cell_length_b     10.8379(10)
_cell_length_c     6.8805(8)
_cell_angle_alpha     90
_cell_angle_beta     106.472(13)
_cell_angle_gamma     90
_cell_volume     440.61(9)
_cell_formula_units_Z     2
_cell_measurement_reflns_used     3114
_cell_measurement_theta_min     3.0810
_cell_measurement_theta_max     29.8310
_cell_measurement_temperature     106(2)
_exptl_crystal_description     'plate'
_exptl_crystal_colour     'colourless'
_exptl_crystal_size_max     0.306
_exptl_crystal_size_mid     0.171
_exptl_crystal_size_min     0.118
_exptl_crystal_density_diffrn     2.741
_exptl_crystal_density_meas     ?
_exptl_crystal_density_method     'not measured'
_exptl_crystal_F_000     336
_exptl_absorpt_coefficient_mu     3.801
_exptl_absorpt_correction_type     multi-scan
_exptl_absorpt_process_details
;
(CrysAlis PRO; Rigaku OD, 2020)
;
_exptl_absorpt_correction_T_min     0.73695
_exptl_absorpt_correction_T_max     1.00000
_diffrn_ambient_temperature     106(2)
_diffrn_source_power     ?
_diffrn_source_voltage     50
_diffrn_source_current     40
_diffrn_radiation_type     'Mo K\a'
_diffrn_radiation_wavelength     0.71073
_diffrn_radiation_source     'Enhance (Mo) X-ray Source'
_diffrn_radiation_monochromator     'graphite'
_diffrn_measurement_device_type     'Rigaku Xcalibur Sapphire3'
_diffrn_measurement_device     'CCD camera on \k-goniostat'
_diffrn_measurement_method     '\w scans'
_diffrn_detector     'CCD plate'
_diffrn_detector_area_resol_mean     15.9809
_diffrn_reflns_number     8919
_diffrn_reflns_av_R_equivalents     0.0415
_diffrn_reflns_av_unetI/netI     0.0483
_diffrn_reflns_theta_min     3.087
_diffrn_reflns_theta_max     32.452
_diffrn_reflns_theta_full     25.242
_diffrn_measured_fraction_theta_max     0.942
_diffrn_measured_fraction_theta_full     1.000
_diffrn_reflns_limit_h_min     -9
_diffrn_reflns_limit_h_max     9
_diffrn_reflns_limit_k_min     -15
_diffrn_reflns_limit_k_max     15
_diffrn_reflns_limit_l_min     -10
_diffrn_reflns_limit_l_max     10
_refine_special_details
;
 Refinement of F^2^ against ALL reflections.  The weighted R-factor wR and
 goodness of fit S are based on F^2^, conventional R-factors R are based
 on F, with F set to zero for negative F^2^. The threshold expression of
 F^2^ > 2sigma(F^2^) is used only for calculating R-factors(gt) etc. and is
 not relevant to the choice of reflections for refinement.  R-factors based
 on F^2^ are statistically about twice as large as those based on F, and R-
 factors based on ALL data will be even larger.
 Refined as a 2-component inversion twin.
;
_reflns_number_total     2930
_reflns_number_gt     2692
_reflns_threshold_expression     'I > 2\s(I)'
_refine_ls_structure_factor_coef     Fsqd
_refine_ls_matrix_type     full
_refine_ls_R_factor_all     0.0364
_refine_ls_R_factor_gt     0.0302
_refine_ls_wR_factor_gt     0.0537
_refine_ls_wR_factor_ref     0.0570
_refine_ls_goodness_of_fit_ref     1.042
_refine_ls_restrained_S_all     1.042
_refine_ls_number_reflns     2930
_refine_ls_number_parameters     122
_refine_ls_number_restraints     2
_refine_ls_hydrogen_treatment     refxyz
_refine_ls_weighting_scheme     calc
_refine_ls_weighting_details
                      'w=1/[\s^2^(Fo^2^)+(0.0195P)^2^] where P=(Fo^2^+2Fc^2^)/3'
_atom_sites_solution_hydrogens     difmap
_atom_sites_solution_primary     direct
_atom_sites_solution_secondary     difmap
_refine_ls_shift/su_max     0.000
_refine_ls_shift/su_mean     0.000
_refine_diff_density_max     1.183
_refine_diff_density_min     -0.655
_refine_ls_extinction_method     none
_refine_ls_extinction_coef     .
_refine_ls_abs_structure_details
;
Refined as an inversion twin
;
_refine_ls_abs_structure_Flack     0.52(3)
loop_
    _atom_type_symbol
    _atom_type_description
    _atom_type_scat_dispersion_real
    _atom_type_scat_dispersion_imag
    _atom_type_scat_source
    'C' 'C' 0.0033 0.0016
                         'International Tables Vol C Tables 4.2.6.8 and 6.1.1.4'
    'H' 'H' 0.0000 0.0000
                         'International Tables Vol C Tables 4.2.6.8 and 6.1.1.4'
    'O' 'O' 0.0106 0.0060
                         'International Tables Vol C Tables 4.2.6.8 and 6.1.1.4'
    'F' 'F' 0.0171 0.0103
                         'International Tables Vol C Tables 4.2.6.8 and 6.1.1.4'
    'Cl' 'Cl' 0.1484 0.1585
                         'International Tables Vol C Tables 4.2.6.8 and 6.1.1.4'
    'Sb' 'Sb' -0.5866 1.5461
                         'International Tables Vol C Tables 4.2.6.8 and 6.1.1.4'
_computing_data_collection
;
CrysAlis PRO (Rigaku OD, 2020)
;
_computing_cell_refinement
;
CrysAlis PRO (Rigaku OD, 2020)
;
_computing_data_reduction
;
CrysAlis PRO (Rigaku OD, 2020)
;
_computing_structure_solution
;
SHELXT (Sheldrick, 2015<i>a</i>)
;
_computing_structure_refinement
;
SHELXL2019 (Sheldrick, 2015<i>b</i>)
;
_computing_molecular_graphics
;
ORTEP-3 for Windows (Farrugia, 2012)
;
_computing_publication_material
;
PLATON (Spek, 2020)
;
loop_
    _atom_site_type_symbol
    _atom_site_label
    _atom_site_fract_x
    _atom_site_fract_y
    _atom_site_fract_z
    _atom_site_U_iso_or_equiv
    _atom_site_adp_type
    _atom_site_calc_flag
    _atom_site_occupancy
    _atom_site_disorder_assembly
    _atom_site_disorder_group
    Sb Sb1 0.53137(5) 0.40457(3) 0.12537(5) 0.01795(9) Uani d 1 . .
    Cl Cl1 0.1619(3) 0.69867(15) 0.2994(3) 0.0292(4) Uani d 1 . .
    Cl Cl2 -0.1153(3) 0.56726(18) 0.7590(3) 0.0328(4) Uani d 1 . .
    F F6 0.4922(6) 0.4491(3) 0.3867(5) 0.0286(8) Uani d 1 . .
    F F4 0.6527(7) 0.2572(3) 0.2457(6) 0.0384(10) Uani d 1 . .
    O O1 0.2117(8) 0.5185(4) 0.5476(7) 0.0213(9) Uani d 1 . .
    F F3 0.5832(7) 0.3631(3) -0.1181(6) 0.0334(9) Uani d 1 . .
    F F5 0.2429(7) 0.3389(4) 0.0574(6) 0.0446(11) Uani d 1 . .
    F F1 0.4165(8) 0.5572(4) 0.0299(6) 0.0433(11) Uani d 1 . .
    F F2 0.8179(7) 0.4748(4) 0.2204(6) 0.0431(11) Uani d 1 . .
    C C1 0.1102(12) 0.6133(6) 0.4793(9) 0.0198(13) Uani d 1 . .
    O O2 -0.1927(10) 0.7435(5) 0.4961(9) 0.0382(14) Uani d 1 . .
    C C2 -0.0817(11) 0.6568(6) 0.5680(10) 0.0237(14) Uani d 1 . .
    H H1 0.313(9) 0.504(7) 0.490(10) 0.036 Uiso d 1 A 2
loop_
    _atom_site_aniso_label
    _atom_site_aniso_U_11
    _atom_site_aniso_U_22
    _atom_site_aniso_U_33
    _atom_site_aniso_U_12
    _atom_site_aniso_U_13
    _atom_site_aniso_U_23
    Sb1 0.01936(15) 0.01674(14) 0.01797(15) 0.0007(2) 0.00563(11) -0.0003(2)
    Cl1 0.0418(10) 0.0241(8) 0.0255(8) -0.0010(7) 0.0155(7) 0.0036(6)
    Cl2 0.0355(10) 0.0360(10) 0.0331(10) -0.0003(7) 0.0200(8) 0.0037(7)
    F6 0.032(2) 0.035(2) 0.0212(18) 0.0070(15) 0.0107(15) -0.0026(14)
    F4 0.060(3) 0.024(2) 0.027(2) 0.0170(19) 0.0054(19) 0.0026(15)
    O1 0.024(2) 0.018(2) 0.024(2) 0.0005(17) 0.0105(18) -0.0030(17)
    F3 0.044(2) 0.036(2) 0.0244(19) 0.0045(16) 0.0163(17) -0.0041(14)
    F5 0.028(2) 0.066(3) 0.036(2) -0.0170(19) 0.0026(18) 0.006(2)
    F1 0.069(3) 0.027(2) 0.035(2) 0.018(2) 0.017(2) 0.0101(17)
    F2 0.033(2) 0.058(3) 0.042(2) -0.020(2) 0.0147(19) -0.013(2)
    C1 0.023(3) 0.022(3) 0.013(3) -0.003(3) 0.002(2) -0.002(2)
    O2 0.039(3) 0.038(3) 0.040(3) 0.017(3) 0.015(2) 0.011(3)
    C2 0.018(3) 0.025(3) 0.027(3) 0.002(2) 0.004(3) -0.003(3)
_geom_special_details
;
 All esds (except the esd in the dihedral angle between two l.s. planes)
 are estimated using the full covariance matrix.  The cell esds are taken
 into account individually in the estimation of esds in distances, angles
 and torsion angles; correlations between esds in cell parameters are only
 used when they are defined by crystal symmetry.  An approximate (isotropic)
 treatment of cell esds is used for estimating esds involving l.s. planes.
;
loop_
    _geom_bond_atom_site_label_1
    _geom_bond_atom_site_label_2
    _geom_bond_site_symmetry_2
    _geom_bond_distance
    _geom_bond_publ_flag
    Sb1 F1 . 1.846(4) ?
    Sb1 F5 . 1.848(4) ?
    Sb1 F3 . 1.848(4) ?
    Sb1 F4 . 1.856(3) ?
    Sb1 F2 . 1.863(4) ?
    Sb1 F6 . 1.941(3) ?
    Cl1 C1 . 1.647(7) ?
    Cl2 C2 . 1.693(7) ?
    O1 C1 . 1.225(8) ?
    C1 C2 . 1.550(8) ?
    O2 C2 . 1.184(8) ?
loop_
    _geom_angle_atom_site_label_1
    _geom_angle_atom_site_label_2
    _geom_angle_atom_site_label_3
    _geom_angle_site_symmetry_1
    _geom_angle_site_symmetry_3
    _geom_angle
    _geom_angle_publ_flag
    F1 Sb1 F5 . . 90.6(2) ?
    F1 Sb1 F3 . . 92.44(17) ?
    F5 Sb1 F3 . . 94.5(2) ?
    F1 Sb1 F4 . . 174.63(18) ?
    F5 Sb1 F4 . . 91.05(19) ?
    F3 Sb1 F4 . . 92.51(17) ?
    F1 Sb1 F2 . . 89.3(2) ?
    F5 Sb1 F2 . . 173.9(2) ?
    F3 Sb1 F2 . . 91.58(18) ?
    F4 Sb1 F2 . . 88.5(2) ?
    F1 Sb1 F6 . . 88.36(16) ?
    F5 Sb1 F6 . . 88.10(17) ?
    F3 Sb1 F6 . . 177.29(18) ?
    F4 Sb1 F6 . . 86.60(16) ?
    F2 Sb1 F6 . . 85.84(17) ?
    O1 C1 C2 . . 117.9(6) ?
    O1 C1 Cl1 . . 125.0(6) ?
    C2 C1 Cl1 . . 117.2(6) ?
    O2 C2 C1 . . 119.5(7) ?
    O2 C2 Cl2 . . 126.5(6) ?
    C1 C2 Cl2 . . 114.0(5) ?
loop_
    _geom_torsion_atom_site_label_1
    _geom_torsion_atom_site_label_2
    _geom_torsion_atom_site_label_3
    _geom_torsion_atom_site_label_4
    _geom_torsion_site_symmetry_1
    _geom_torsion_site_symmetry_2
    _geom_torsion_site_symmetry_3
    _geom_torsion_site_symmetry_4
    _geom_torsion
    _geom_torsion_publ_flag
    O1 C1 C2 O2 . . . . -175.1(7) ?
    Cl1 C1 C2 O2 . . . . 4.9(8) ?
    O1 C1 C2 Cl2 . . . . 2.6(7) ?
    Cl1 C1 C2 Cl2 . . . . -177.4(4) ?
_shelx_space_group_comment
;
The symmetry employed for this shelxl refinement is uniquely defined
by the following loop, which should always be used as a source of
symmetry information in preference to the above space-group names.
They are only intended as comments.
;
_shelx_estimated_absorpt_T_min     0.389
_shelx_estimated_absorpt_T_max     0.663
_shelx_hkl_file
;
   0 -15   0 1609.28 972.678   9
   0 -15  -1 7782.32 1832.99   9
   0 -15   1 8983.65 1889.51   9
   0 -15  -2 24472.7 3208.85   9
   0 -15   2 21683.0 2852.72   9
   0 -14   0 29132.9 3220.18   9
   0 -14   1 14536.0 2250.10   9
   0 -14  -1 14127.8 2348.63   9
   0 -14  -2 3293.84 1280.95   9
   0 -14   2 3594.91 1147.97   9
   0 -14   3 7583.05 1659.96   9
   0 -14  -3 5280.79 1553.11   9
   0 -14  -4 8487.10 1882.97   9
   0 -14   4 5486.47 1554.61  10
   0 -13   0 34.6562 902.107   9
   0 -13   1 23631.3 2687.20   9
   0 -13  -1 26435.3 2987.11   9
   0 -13  -2 31297.5 3298.42   9
   0 -13   2 23174.4 2631.34   9
   0 -13   3 16119.9 2177.12   9
   0 -13  -3 13960.0 2278.35   9
   0 -13   4 100.684 649.316  10
   0 -13  -4 764.568 784.787   9
   0 -13  -5 5588.11 1573.24   9
   0 -13  -5 4631.20 1603.54   2
   0 -13   5 8896.56 1991.85  10
   0 -13   5 8010.63 1894.97  12
   0 -13   6 19055.3 2923.65  12
   0 -12   0 28809.7 2866.56   9
   0 -12   1 26210.5 2668.90   9
   0 -12  -1 27136.4 2813.51   9
   0 -12   2 181.848 445.301   9
   0 -12  -2-69.1903 595.518   9
   0 -12  -3 26284.9 2909.31   9
   0 -12   3 23669.9 2490.81   9
   0 -12  -4 13799.0 2185.87   9
   0 -12   4 15410.6 2305.18  10
   0 -12  -5 1626.58 864.277   9
   0 -12   5 2274.39 1002.91  10
   0 -12   5 3312.18 1487.05   4
   0 -12   5 2056.50 1260.12  12
   0 -12   6 43.5095 797.868   4
   0 -12  -6 2533.38 1376.19   2
   0 -12  -6 1582.30 986.765   9
   0 -12   6-1411.27 952.706  12
   0 -12   6 2310.43 1106.45  10
   0 -11   0-178.064 681.081   9
   0 -11   1 28751.2 2638.93   9
   0 -11  -1 29410.2 2803.99   9
   0 -11  -2 55133.2 3876.68   9
   0 -11   2 59644.4 3704.00   9
   0 -11  -3 23578.8 2618.17   9
   0 -11   3 25353.1 2414.87   9
   0 -11   4 830.336 695.775   4
   0 -11   4 1271.21 870.658  10
   0 -11  -4 929.483 850.621   9
   0 -11   5 14737.3 2362.85  12
   0 -11   5 19701.6 2927.57   4
   0 -11  -5 16281.1 2275.68   9
   0 -11   5 17061.9 2463.30  10
   0 -11   6 24868.7 3209.73  10
   0 -11   6 23985.9 3039.41  12
   0 -11   6 27915.2 3602.07   4
   0 -11  -6 28157.9 3478.16   2
   0 -11  -6 29606.1 3106.46   9
   0 -10   0 31140.6 2615.00   9
   0 -10   1 19395.6 2045.64   9
   0 -10  -1 15967.5 1975.39   9
   0 -10   2 9785.12 1458.40   9
   0 -10  -2 9408.80 1537.02   9
   0 -10  -3 16100.0 2060.82   9
   0 -10   3 20053.0 2709.93   4
   0 -10   3 20180.3 2010.35   9
   0 -10   4 43627.3 3537.47  10
   0 -10   4 54441.8 4445.62   4
   0 -10  -4 48101.7 3546.71   9
   0 -10  -5 30627.1 2941.86   9
   0 -10   5 32010.1 3298.97  10
   0 -10   5 37665.0 3814.64   4
   0 -10   5 34172.9 3327.92  12
   0 -10   6 4606.73 1600.93  10
   0 -10   6 1915.12 997.644  12
   0 -10   6 4216.77 1448.42   4
   0 -10  -6 2918.76 1132.47   2
   0 -10  -6 3587.86 1150.96   9
   0 -10   7 11260.3 2276.09  10
   0 -10  -7 12707.0 2515.03   2
   0  -9   0 312.273 520.726   9
   0  -9   1 38060.9 2657.65   9
   0  -9  -1 31976.6 2548.65   9
   0  -9   2 100968. 4204.22   9
   0  -9  -2 104108. 4669.11   9
   0  -9   3 25563.4 2823.47   4
   0  -9  -3 23880.4 2337.85   9
   0  -9   3 27208.3 2143.73   9
   0  -9   4 796.113 753.206  10
   0  -9   4 1662.46 615.390   9
   0  -9   4 574.845 698.859  12
   0  -9   4 1661.70 909.512   4
   0  -9  -4 2775.64 1020.94   9
   0  -9   5 23328.6 2654.81  12
   0  -9   5 19094.5 2538.34  10
   0  -9   5 20505.3 2789.90   4
   0  -9  -5 20167.4 2604.14   2
   0  -9  -5 23300.0 2424.57   9
   0  -9   6 31616.1 3553.36   4
   0  -9  -6 27921.6 3233.60   2
   0  -9  -6 30074.5 2764.11   9
   0  -9   6 24165.4 2820.41  12
   0  -9   6 31972.3 3374.75  10
   0  -9  -7 17302.5 2784.70   2
   0  -9   7 12123.2 2354.02  10
   0  -9   7 17758.3 2854.73   4
   0  -8   0 53175.3 2999.27   9
   0  -8  -1 37025.1 2548.23   9
   0  -8   1 35883.4 2396.57   9
   0  -8   2 12169.3 1388.31   9
   0  -8  -2 11745.2 1534.55   9
   0  -8   2 10695.4 1744.47   4
   0  -8   3 70348.6 3202.83   9
   0  -8   3 64969.9 4191.51   4
   0  -8  -3 66121.7 3576.21   9
   0  -8  -4 60198.2 3475.44   9
   0  -8   4 65109.2 4003.39  12
   0  -8   4 58691.1 3745.57  10
   0  -8   4 56683.1 2775.12   9
   0  -8   4 59291.8 4239.29   4
   0  -8   5 13022.8 1890.12  12
   0  -8   5 10994.3 1860.80  10
   0  -8  -5 11777.0 1623.87   9
   0  -8   5 13000.5 2095.89   4
   0  -8  -5 12230.3 2069.85   2
   0  -8   6 333.119 739.869  10
   0  -8  -6 459.713 723.195   2
   0  -8   6 250.806 581.285  12
   0  -8   6 252.236 789.533   4
   0  -8  -7 22870.8 3063.71   2
   0  -8   7 17742.6 2705.98   4
   0  -8   7 20216.4 2931.62  10
   0  -8  -8 14951.8 2764.34   2
   0  -8   8 15850.1 2649.77   8
   0  -7   0 152.364 420.109   9
   0  -7   1 78950.0 3278.06   9
   0  -7  -1 70784.2 3287.12   9
   0  -7   2 88311.8 3383.65   9
   0  -7  -2 94013.9 3833.84   9
   0  -7  -2 89179.8 1856.08   1
   0  -7   2 97760.9 4635.15   4
   0  -7  -3 46914.1 1893.84   1
   0  -7   3 51373.9 2518.93   9
   0  -7   3 48272.0 3412.96   4
   0  -7  -3 47822.5 2816.40   9
   0  -7  -4 6223.42 1086.76   9
   0  -7   4 5856.13 1245.39  10
   0  -7   4 8483.57 1008.20   9
   0  -7   4 5930.20 1388.02   4
   0  -7   4 4979.16 1222.19  12
   0  -7  -5 35295.6 3185.10   2
   0  -7  -5 36435.6 2611.86   9
   0  -7   5 41169.1 3164.44  12
   0  -7   5 35628.1 3314.35   4
   0  -7   5 34841.3 3064.93  10
   0  -7   6 67083.1 4758.83   4
   0  -7   6 55248.8 4196.57  10
   0  -7  -6 66162.3 4690.50   2
   0  -7   6 63521.9 4195.23  12
   0  -7   7 9750.67 2003.96  10
   0  -7  -7 9706.27 2042.45   2
   0  -7   7 7668.55 1818.43   4
   0  -7  -8 1066.55 1032.67   2
   0  -7   8-771.928 891.866   8
   0  -6   0 264806. 5595.08   9
   0  -6   1 93156.1 1407.80   6
   0  -6   1 85286.4 3843.42   4
   0  -6   1 92153.3 3224.40   9
   0  -6  -1 90952.3 3379.52   9
   0  -6  -2 6599.70 572.342   1
   0  -6   2 6762.69 1214.58   4
   0  -6  -2 6631.19 1017.04   9
   0  -6   2 6452.03 452.089   6
   0  -6   2 6498.78 872.085   9
   0  -6  -3 57953.1 2206.25   1
   0  -6   3 55737.8 3475.26   4
   0  -6  -3 53284.2 2728.77   9
   0  -6   3 55685.9 2369.93   9
   0  -6  -4 34374.5 2061.76   1
   0  -6   4 35390.9 2951.07   4
   0  -6   4 35372.4 2749.22  10
   0  -6   4 34216.8 2617.37  12
   0  -6  -4 31674.3 2208.58   9
   0  -6   4 29352.8 1661.01   9
   0  -6  -5 40528.6 2534.24   9
   0  -6   5 43083.6 3510.35   4
   0  -6   5 39580.5 3175.04  10
   0  -6  -5 37710.5 3192.50   2
   0  -6   5 40150.5 2985.84  12
   0  -6   6 288.409 687.764  10
   0  -6  -6 431.540 639.801   2
   0  -6   6-498.583 706.633  12
   0  -6  -7 13416.9 2294.60   2
   0  -6   7 14697.3 2328.77  10
   0  -6  -8 35272.3 3984.57   2
   0  -6   8 35126.3 3845.15   8
   0  -6   9 6496.45 1800.98   8
   0  -5   0-316.852 456.609   9
   0  -5  -1 89836.7 3066.81   9
   0  -5  -1 93713.8 1390.77   1
   0  -5   1 91743.7 2904.34   9
   0  -5   1 93616.9 1424.56   6
   0  -5   1 92486.0 3648.26   4
   0  -5  -2 142410. 2700.60   1
   0  -5   2 137937. 2289.21   6
   0  -5   2 137581. 3455.20   9
   0  -5  -2 144973. 3953.54   9
   0  -5   2 128633. 4587.62   4
   0  -5   3 168455. 3672.09   9
   0  -5   3 155422. 5387.51   4
   0  -5  -3 168695. 3839.22   1
   0  -5  -3 158331. 4318.06   9
   0  -5   4 13514.7 994.292   9
   0  -5  -4 15097.5 1408.83   9
   0  -5   4 11513.3 1473.98  12
   0  -5   4 13672.5 1720.40  10
   0  -5  -4 11422.1 1215.79   1
   0  -5  -5 38739.3 3134.91   2
   0  -5  -5 36074.1 2227.31   9
   0  -5   5 37790.1 3021.92  10
   0  -5   5 37353.1 2807.04  12
   0  -5  -6 41176.1 3535.08   2
   0  -5   6 35828.7 3031.68  12
   0  -5   6 41277.6 3479.79  10
   0  -5  -7 18511.1 2630.56   2
   0  -5  -8 1489.01 1088.06   2
   0  -5   8 1528.70 727.787   8
   0  -5  -9 17544.4 3078.92   2
   0  -5   9 12559.8 2485.81   8
   0  -4   0 116251. 3005.14   9
   0  -4  -1 167741. 3707.15   9
   0  -4  -1 164671. 1938.07   1
   0  -4   1 160313. 3386.51   9
   0  -4   1 150757. 1823.29   6
   0  -4   1 159625. 4264.00   4
   0  -4  -2 16957.9 996.060   1
   0  -4   2 16476.3 1593.39   4
   0  -4   2 15326.7 1041.50   9
   0  -4  -2 17937.2 1286.61   9
   0  -4  -3 55972.6 2326.18   9
   0  -4   3 53043.9 1797.19   9
   0  -4  -3 53566.1 1643.34   5
   0  -4  -3 54628.9 2235.67   1
   0  -4   3 56965.0 2812.70  10
   0  -4   3 54684.4 2686.22  12
   0  -4  -4 230866. 4167.79   5
   0  -4   4 215780. 6235.36  10
   0  -4  -4 237134. 6570.47   2
   0  -4  -4 233840. 5524.60   1
   0  -4  -4 226023. 4819.15   9
   0  -4   4 220130. 3319.42   9
   0  -4   4 230365. 5997.59  12
   0  -4  -5 56875.3 3635.82   2
   0  -4  -5 54288.2 2473.36   9
   0  -4   5 58873.4 3382.70  12
   0  -4   5 58014.4 3640.29  10
   0  -4  -5 55983.0 2445.78   5
   0  -4  -5 59473.7 3221.17   1
   0  -4   6 2075.59 1161.32  10
   0  -4  -6 2323.74 656.237   5
   0  -4  -6 2008.31 1050.44   2
   0  -4   6 790.045 669.183  12
   0  -4  -7 30851.4 3307.52   2
   0  -4   7 33909.1 3465.13   8
   0  -4   8 18238.3 2768.74   8
   0  -4  -8 14294.7 2562.28   2
   0  -4   9 1342.69 1198.69   8
   0  -4  -9 3251.16 1635.81   2
   0  -3   0 434.511 161.774   6
   0  -3   0 803.542 355.296   9
   0  -3   1 301120. 5197.47   4
   0  -3   1 311353. 4037.39   9
   0  -3   1 308521. 2463.39   6
   0  -3  -1 321704. 2808.77   1
   0  -3  -1 309134. 4391.89   9
   0  -3  -2 81581.3 2354.43   9
   0  -3  -2 83795.6 2225.18   1
   0  -3   2 82292.4 1980.54   9
   0  -3  -2 82065.0 1597.57   5
   0  -3   3 32010.9 1163.31   9
   0  -3  -3 34166.6 1835.06   1
   0  -3   3 30594.1 2014.17  10
   0  -3  -3 32268.6 1582.15   9
   0  -3  -3 33033.6 1353.95   5
   0  -3   3 34329.0 2015.18  12
   0  -3   4 8495.47 1296.09  10
   0  -3  -4 11684.1 997.274   5
   0  -3  -4 9438.58 1201.08   1
   0  -3   4 8127.12 1179.86  12
   0  -3  -4 9117.85 887.038   9
   0  -3  -4 9746.72 1368.74   2
   0  -3   4 10001.8 546.218   9
   0  -3  -5 28619.8 2558.57   2
   0  -3   5 35372.8 2610.10  12
   0  -3  -5 29558.8 1656.86   9
   0  -3  -5 32018.6 1900.16   5
   0  -3   5 31399.0 2709.55  10
   0  -3  -5 33965.2 2554.74   1
   0  -3   6 68653.2 3980.52  12
   0  -3  -6 73116.7 3272.82   5
   0  -3  -6 70544.5 4425.84   2
   0  -3  -7 27463.9 2274.16   5
   0  -3  -7 26407.6 3050.11   2
   0  -3   7 29364.8 2851.26  12
   0  -3   7 26726.9 3076.64   8
   0  -3  -8-768.749 1001.03   2
   0  -3   8-593.170 916.931   8
   0  -3   9 2957.41 1355.74   8
   0  -3  -9 3614.62 1587.04   2
   0  -2   0 218262. 1849.84   6
   0  -2   0 220527. 2871.49   9
   0  -2  -1 351501. 3873.09   9
   0  -2   1 353528. 3409.20   9
   0  -2  -1 365102. 3134.89   1
   0  -2  -2 7521.18 616.770   9
   0  -2   2 8064.94 499.926   9
   0  -2  -2 8061.13 747.881   1
   0  -2  -2 7238.56 537.501   5
   0  -2   2 7892.59 831.275  12
   0  -2   2 7372.79 830.402  10
   0  -2   3 112720. 3718.20  10
   0  -2  -3 110013. 2593.80   5
   0  -2   3 113167. 1618.93   9
   0  -2  -3 109721. 2479.27   9
   0  -2  -3 113892. 3730.08   2
   0  -2   3 113482. 3445.63  12
   0  -2  -3 117867. 3425.80   1
   0  -2  -4 290977. 6860.77   2
   0  -2  -4 296808. 6446.41   1
   0  -2   4 287437. 6362.21  12
   0  -2  -4 291711. 5026.30   5
   0  -2  -4 285866. 4263.96   9
   0  -2   4 289120. 6892.68  10
   0  -2  -5 34902.5 1551.94   9
   0  -2   5 36916.9 2603.80  12
   0  -2  -5 31084.8 2498.22   1
   0  -2  -5 38107.9 2893.89   2
   0  -2  -5 40479.4 2198.20   5
   0  -2  -6 764.072 488.361   5
   0  -2   6 1395.30 845.945  12
   0  -2   6 814.612 911.075   8
   0  -2  -6 1799.69 1036.59   2
   0  -2  -7 13207.5 1636.17   5
   0  -2   7 13083.5 2218.84   8
   0  -2  -7 12518.9 2188.90   2
   0  -2   7 11392.7 1776.85  12
   0  -2   8 36934.7 3880.44   8
   0  -2  -8 37942.4 3009.42   5
   0  -2  -8 40881.5 4183.64   2
   0  -2   9 11756.8 2437.54   8
   0  -2  -9 7481.45 1972.06   2
   0  -1   0 46.2052 68.9336   9
   0  -1   0-48.6494 69.1627   4
   0  -1   0-56.2911 54.0272   3
   0  -1  -1 205497. 1860.09   5
   0  -1  -1 207600. 2216.94   9
   0  -1   1 210126. 2905.49  10
   0  -1  -1 213442. 2502.20   1
   0  -1  -2 244789. 3982.35   1
   0  -1  -2 242063. 2725.74   9
   0  -1   2 228547. 4228.76  10
   0  -1   2 234688. 3933.38  12
   0  -1  -2 240951. 4251.48   2
   0  -1  -2 233573. 3118.60   5
   0  -1   3 122272. 3759.02  10
   0  -1  -3 126300. 3821.98   2
   0  -1  -3 120819. 2163.73   9
   0  -1  -3 117653. 3532.21   1
   0  -1   3 117370. 3467.91  12
   0  -1  -3 115092. 2806.63   5
   0  -1  -4 17892.2 900.643   9
   0  -1   4 17087.6 1592.56  12
   0  -1  -4 17345.2 1709.85   2
   0  -1  -4 14653.2 1579.11   1
   0  -1  -4 19197.7 1363.72   5
   0  -1  -5 48294.0 2466.18   5
   0  -1   5 42726.1 2751.84  12
   0  -1  -5 42807.7 3037.92   2
   0  -1  -5 46471.0 2957.08   1
   0  -1   5 41148.8 3032.04   8
   0  -1   6 19964.7 2426.03   8
   0  -1  -6 22980.5 2544.24   2
   0  -1   6 21309.0 2183.59  12
   0  -1  -6 23836.6 1967.52   5
   0  -1   7 29693.9 3252.07   8
   0  -1  -7 28096.3 2380.23   5
   0  -1  -7 23005.8 2837.08   2
   0  -1   7 25385.4 2558.23  12
   0  -1   8 716.712 1044.43   8
   0  -1  -8 818.296 748.643   2
   0  -1  -8 1821.61 697.410   5
   0  -1  -9 8567.17 2166.41   2
   0  -1  -9 11146.2 1854.39   5
   0  -1   9 9248.31 2176.37   8
   0   0  -1 82535.6 1713.31   2
   0   0  -1 81321.1 1654.00   1
   0   0  -2 2602.16 561.768   1
   0   0   2 4406.56 260.253   9
   0   0   2 5360.51 676.327  12
   0   0  -2 4749.90 284.684   9
   0   0  -2 4432.89 640.613   2
   0   0  -3 113154. 3596.94   2
   0   0  -3 110627. 3508.08   1
   0   0   4 20728.4 1692.37  12
   0   0  -4 21085.8 1491.24   5
   0   0   4 20625.9 1919.62   8
   0   0  -4 23654.4 1902.58   1
   0   0  -4 24098.2 1995.14   2
   0   0  -5 73412.0 3963.35   2
   0   0  -5 71314.1 3081.40   5
   0   0   5 69744.8 3430.80  12
   0   0   5 75376.2 4100.11   8
   0   0   6 3469.39 1056.07  12
   0   0  -6 6327.54 1054.68   5
   0   0   6 4304.78 1375.79   8
   0   0  -6 5976.03 1340.59   2
   0   0   7 27252.6 3122.47   8
   0   0  -7 24702.8 2301.45   5
   0   0  -7 28337.9 3195.84   2
   0   0   7 27254.9 2567.38  12
   0   0  -8 38049.4 3092.35   5
   0   0   8 32870.4 3620.85   8
   0   0  -8 35225.8 3813.79   2
   0   0  -9 9781.80 2349.32   2
   0   0   9 13887.4 2652.36   8
   0   0  -9 10688.3 1875.06   5
   0   1   0 39.8231 60.6896   7
   0   1   0 783.292 125.924   3
   0   1  -1 204762. 2940.60   2
   0   1   1 213418. 2926.46   8
   0   1   1 222642. 2732.49  12
   0   1  -1 209428. 2850.87   1
   0   1  -1 207448. 2714.20  11
   0   1  -1 211553. 2308.00   7
   0   1   2 240564. 3868.54  12
   0   1   2 238725. 4317.20   8
   0   1  -2 240674. 4002.82  11
   0   1  -2 220094. 4208.95   2
   0   1  -2 218794. 4226.89   1
   0   1  -3 122973. 3863.26   2
   0   1   3 116816. 3342.51  12
   0   1   3 123154. 3856.77   8
   0   1  -3 124588. 3793.34   1
   0   1   4 17506.2 1779.62   8
   0   1  -4 19438.1 1805.28   1
   0   1   4 18436.6 1561.23  12
   0   1  -4 19804.6 1849.15   2
   0   1   5 43425.1 2641.95  12
   0   1  -5 50297.7 2689.13   5
   0   1  -5 45496.1 3185.00   2
   0   1   5 43492.3 3093.09   8
   0   1   6 22422.9 2569.25   8
   0   1   6 20614.1 2026.22  12
   0   1  -6 21619.1 1979.93   5
   0   1  -6 23352.2 2590.12   2
   0   1   7 24187.7 2921.37   8
   0   1  -7 23659.2 2851.42   2
   0   1  -7 26654.3 2416.60   5
   0   1   7 22283.8 2283.36  12
   0   1  -8 2012.47 1167.85   2
   0   1   8 135.287 949.313   8
   0   1  -8 2450.91 1033.99   5
   0   1  -9 9229.03 2117.25   2
   0   1   9 11346.6 2416.64   8
   0   1  -9 14362.2 2204.69   5
   0   2   0 208618. 2399.15   8
   0   2   0 216439. 2672.99   7
   0   2   1 355815. 3922.97   7
   0   2  -1 357238. 3675.28   7
   0   2  -1 347969. 4026.77  11
   0   2  -2 6323.93 727.642  11
   0   2  -2 7832.48 878.967   2
   0   2   2 7571.91 859.737   8
   0   2  -2 9622.37 917.915   1
   0   2   2 7952.62 762.957   7
   0   2   3 113380. 3706.08   8
   0   2  -3 109829. 3722.42   2
   0   2  -3 113398. 3447.67  11
   0   2   3 117846. 3361.56  12
   0   2   4 285469. 5967.30  12
   0   2  -4 286626. 6973.64   2
   0   2   4 288773. 6899.94   8
   0   2   5 36794.1 2414.97  12
   0   2   5 36395.9 2857.43   8
   0   2  -5 32853.9 2713.68   2
   0   2   6 1046.11 725.634  12
   0   2   6 1931.26 1028.22   8
   0   2  -6 510.041 690.863   2
   0   2  -6 1693.38 791.930   5
   0   2   7 14119.8 1830.72  12
   0   2   7 13847.4 2278.58   8
   0   2  -7 11295.9 1614.15   5
   0   2  -7 14792.6 2272.41   2
   0   2  -8 41460.1 4027.47   2
   0   2   8 35549.9 3788.30   8
   0   2  -8 40692.2 3335.03   5
   0   2  -9 9412.75 1765.28   5
   0   2   9 11258.8 2500.13   8
   0   3   0 321.254 282.834   7
   0   3   0 789.390 272.677   8
   0   3  -1 318769. 4294.34  11
   0   3   1 338169. 4293.63   8
   0   3  -1 316420. 4094.04   7
   0   3   1 320888. 4298.26   7
   0   3  -2 86169.6 2659.57  11
   0   3  -2 89068.6 2721.76   2
   0   3   2 87138.5 2768.36   8
   0   3  -2 84628.4 2322.34   7
   0   3   2 86438.0 2497.66   7
   0   3   3 35765.5 1848.96   7
   0   3  -3 34384.1 1937.76  11
   0   3  -3 37000.1 2176.88   2
   0   3   3 38157.6 2231.36   8
   0   3   4 9301.83 1399.63   8
   0   3   4 9740.20 1101.87   7
   0   3  -4 9627.05 1263.98  11
   0   3  -4 7969.79 1242.06   2
   0   3   5 33677.6 2778.56   8
   0   3  -5 35984.4 2810.04   2
   0   3   5 31973.6 2128.97   7
   0   3  -6 69360.2 3655.76   5
   0   3  -6 63042.8 4135.59   2
   0   3   6 74054.3 4516.09   8
   0   3   6 65719.0 3296.77   7
   0   3  -7 27851.3 3047.54   2
   0   3  -7 27549.3 2554.42   5
   0   3   7 27893.7 3097.04   8
   0   3  -8 400.379 633.752   5
   0   3  -8-255.018 783.498   2
   0   3   8 81.6787 823.268   8
   0   3   9 2964.06 1605.68   8
   0   3  -9 8035.90 1666.65   5
   0   4   0 120534. 2623.68   8
   0   4   0 120115. 2855.54   7
   0   4   1 165627. 3309.77   8
   0   4   1 162459. 3472.01   7
   0   4  -1 169969. 3487.61  11
   0   4  -1 167432. 3420.10   7
   0   4   2 17341.7 1282.77   7
   0   4  -2 17609.0 1191.63   7
   0   4   2 16868.9 1316.45   8
   0   4  -2 17996.7 1337.03  11
   0   4   3 54066.1 2685.12   8
   0   4  -3 57687.6 2662.15   2
   0   4   3 56474.0 2423.25   7
   0   4  -3 57772.0 2647.23  11
   0   4  -4 234459. 6219.81   2
   0   4   4 237705. 5367.33   7
   0   4  -4 243286. 5985.73  11
   0   4   4 239328. 6399.06   8
   0   4  -5 57285.9 3522.16   2
   0   4   5 54204.6 3534.35   8
   0   4   5 61850.6 3000.11   7
   0   4   6 2346.01 741.096   7
   0   4  -6 2530.97 970.967   2
   0   4   6 302.159 787.313   8
   0   4  -6 1492.74 612.588   5
   0   4  -7 27382.4 2970.66   2
   0   4  -7 31630.3 2799.86   5
   0   4   7 31480.6 3282.25   8
   0   4   8 16383.8 2666.61   8
   0   4  -8 20920.3 2472.46   5
   0   4  -9 5051.92 1434.22   5
   0   4   9 5822.62 1807.44   8
   0   5   0-13.9941 381.135   7
   0   5   0 29.8211 342.514   8
   0   5   1 96605.1 2987.26   7
   0   5   1 96255.5 2773.60   8
   0   5  -1 91144.9 2802.02  11
   0   5  -1 94282.0 2889.44   7
   0   5   2 147564. 3889.49   8
   0   5   2 146195. 3840.30   7
   0   5  -2 144265. 3657.94   7
   0   5  -2 145875. 3924.57  11
   0   5   3 167907. 4422.07   7
   0   5   3 176218. 4914.64   8
   0   5  -3 171235. 4218.73   7
   0   5  -3 172937. 4728.62  11
   0   5   4 12550.8 1354.07   7
   0   5  -4 12619.0 1466.96  11
   0   5   4 12255.1 1563.59   8
   0   5  -4 14161.9 1580.50   2
   0   5   5 35307.3 2356.22   7
   0   5  -5 36370.1 2762.09   2
   0   5  -5 38735.7 2771.52  11
   0   5   5 36750.2 2942.96   8
   0   5  -6 42363.5 3031.75   5
   0   5   6 44998.4 2827.64   7
   0   5   6 39543.0 3372.63   8
   0   5  -6 44852.4 3369.55   2
   0   5   7 21755.9 2760.27   8
   0   5  -7 23785.6 2469.92   5
   0   5  -7 20440.1 2507.51   2
   0   5  -8 1113.26 747.312   5
   0   5   8 2083.59 1247.06   8
   0   5   9 18358.3 2989.29   8
   0   6   0 272932. 5331.42   7
   0   6   1 91909.5 3208.52   7
   0   6   1 93423.0 2988.43   8
   0   6  -1 98852.9 3144.51  11
   0   6  -1 100807. 3298.80   7
   0   6  -2 8599.31 1019.01   7
   0   6   2 8048.68 1014.53   8
   0   6  -2 6058.08 904.271  11
   0   6   2 9040.61 1095.63   7
   0   6  -3 57111.3 2616.95   7
   0   6   3 54056.7 2689.42   7
   0   6   3 54093.2 2842.40   8
   0   6  -3 56546.1 2815.37  11
   0   6   4 34584.9 2282.73   7
   0   6  -4 36520.2 2509.76  11
   0   6   4 32539.5 2509.36   8
   0   6   5 45129.6 2773.68   7
   0   6   5 39951.5 3095.88   8
   0   6  -5 43713.8 2977.55  11
   0   6  -6-253.668 656.474   5
   0   6   6-1168.76 609.788   7
   0   6  -6 1398.60 703.730   2
   0   6   6-473.403 827.906   8
   0   6   7 13644.1 2229.18   8
   0   6  -7 14045.7 1965.20   5
   0   6  -8 38006.0 3429.89   5
   0   6   8 34141.5 3735.36   8
   0   7   0 417.315 475.289   7
   0   7   0 134.520 338.316  11
   0   7  -1 78031.9 3017.33  11
   0   7   1 76708.1 2924.61   8
   0   7   1 76122.8 3135.87   7
   0   7  -1 81351.8 3222.57   7
   0   7  -2 100190. 3662.71  11
   0   7   2 95226.4 3492.19   8
   0   7   2 94264.9 3607.53   7
   0   7  -2 101036. 3610.93   7
   0   7  -3 48514.1 2611.12   7
   0   7   3 46331.7 2729.32   8
   0   7  -3 52131.6 2847.55  11
   0   7   3 49305.9 2743.69   7
   0   7  -4 7618.97 1233.34  11
   0   7   4 7996.89 1332.18   8
   0   7   4 7485.60 1205.68   7
   0   7  -5 36380.7 2777.93  11
   0   7   5 37811.4 3103.50   8
   0   7   5 37170.8 2632.73   7
   0   7   6 62779.3 3596.25   7
   0   7  -6 60695.1 3749.12   5
   0   7   6 62130.8 4264.38   8
   0   7  -7 10248.0 1694.73   5
   0   7   7 10363.5 2024.48   8
   0   7   8 2830.54 1326.01   8
   0   7  -8 1872.16 950.442   5
   0   8   0 54955.1 2849.68   7
   0   8   0 49263.9 2523.73  11
   0   8  -1 38064.0 2289.53  11
   0   8   1 37357.6 2211.19   8
   0   8  -1 35040.0 2291.89   7
   0   8   1 36248.3 2355.94   7
   0   8   2 13254.0 1492.64   7
   0   8   2 12119.8 1370.54   8
   0   8  -2 11121.0 1328.04  11
   0   8  -2 11179.1 1330.53   7
   0   8   3 75902.6 3582.97   7
   0   8  -3 67655.1 3365.91  11
   0   8  -3 70274.6 3346.96   7
   0   8   3 68704.3 3447.53   8
   0   8   4 64570.6 3457.35   7
   0   8   4 65003.6 3677.78   8
   0   8  -4 62744.6 3476.04  11
   0   8  -4 59808.7 3203.71   7
   0   8  -5 13560.3 1791.94  11
   0   8   5 10594.9 1693.80   8
   0   8   5 15338.9 1792.92   7
   0   8   6 67.1240 733.614   8
   0   8   6 1818.17 758.114   7
   0   8  -6 540.175 486.516  11
   0   8  -6 2526.07 904.304   5
   0   8  -7 18404.7 2311.05   5
   0   8   7 14735.2 2360.46   8
   0   8   8 16033.0 2633.82   8
   0   8  -8 14129.3 2236.75   5
   0   9   0 241.289 517.223   7
   0   9   0-82.7563 384.729  11
   0   9   1 39950.0 2433.93   8
   0   9  -1 37822.8 2563.79   7
   0   9   1 35706.8 2504.57   7
   0   9  -1 38038.7 2416.78  11
   0   9   2 107200. 4382.94   7
   0   9   2 114758. 4312.19   8
   0   9  -2 107769. 4301.58   7
   0   9  -2 102532. 4135.55  11
   0   9   3 24193.9 2185.27   7
   0   9  -3 24825.1 2130.12   7
   0   9  -3 25486.8 2175.35  11
   0   9   3 28125.4 2333.15   8
   0   9  -4 591.299 439.207  11
   0   9   4 794.214 517.734   7
   0   9  -4 1354.17 637.963   7
   0   9   5 19631.4 2098.67   7
   0   9  -5 25489.3 2366.81   5
   0   9  -5 20667.4 2242.10  11
   0   9   5 23332.7 2549.37   8
   0   9  -6 24167.9 2495.47   5
   0   9  -6 27242.0 2701.07  11
   0   9   6 26505.0 2533.08   7
   0   9   6 28951.7 3046.74   8
   0   9   7 16479.9 2565.84   8
   0   9  -7 19261.8 2395.37   5
   0   9   8-166.622 834.219   8
   0  10   0 32301.1 2355.62  11
   0  10   0 37946.8 2735.75   7
   0  10   1 16280.9 1879.70   7
   0  10  -1 17129.3 1893.80   7
   0  10  -1 15507.5 1658.15  11
   0  10   2 14020.0 1634.16   8
   0  10  -2 12248.9 1602.70   7
   0  10  -2 10514.9 1425.79  11
   0  10   2 10254.1 1491.95   7
   0  10   3 22253.7 2165.28   8
   0  10  -3 18654.4 1960.19  11
   0  10   3 15414.4 1857.02   7
   0  10  -3 17004.8 1892.68   7
   0  10  -4 43754.1 3085.91   7
   0  10  -4 48233.5 3262.21  11
   0  10  -4 45819.0 2962.42   5
   0  10   4 46452.0 3241.64   7
   0  10   4 48106.1 3380.78   8
   0  10  -5 30404.7 2653.24   5
   0  10   5 30118.2 2938.48   8
   0  10   5 32157.8 2818.86   7
   0  10  -5 34092.5 2905.33  11
   0  10  -6 1889.33 856.494   5
   0  10   6 4897.16 1217.00   7
   0  10  -6 3471.15 1043.44  11
   0  10   6 4914.07 1476.03   8
   0  10  -7 14148.5 2179.13   5
   0  10   7 10665.2 2090.08   8
   0  11   0-440.123 434.394  11
   0  11   0 914.738 722.387   7
   0  11  -1 26474.9 2264.75  11
   0  11   1 27406.7 2486.32   7
   0  11  -1 28810.3 2557.24   7
   0  11   2 64332.4 3816.34   7
   0  11   2 64761.4 3585.84   8
   0  11  -2 61663.5 3713.05   7
   0  11  -2 60845.1 3504.05  11
   0  11  -3 24253.8 2299.83  11
   0  11  -3 25667.7 2446.04   7
   0  11   3 24066.0 2361.56   8
   0  11  -3 24850.4 2049.70   5
   0  11   3 25622.6 2494.43   7
   0  11  -4 1200.58 687.254   7
   0  11  -4-44.0912 401.640   5
   0  11   4 2135.07 906.176   7
   0  11   4 538.395 636.788   8
   0  11   5 18526.0 2255.21   7
   0  11   5 17184.0 2302.26   8
   0  11  -5 17033.7 2055.81   5
   0  11  -6 21973.9 2491.53   5
   0  11   6 26925.8 3073.25   8
   0  11   7 3819.70 1430.67   8
   0  12   0 32815.5 2663.76  11
   0  12   0 27462.3 2671.90   7
   0  12  -1 30766.4 2806.07   7
   0  12   1 30679.6 2616.41  11
   0  12   1 31140.3 2822.51   7
   0  12  -2 938.030 768.169   7
   0  12   2 1598.86 866.712   7
   0  12   3 26416.2 2668.04   7
   0  12  -3 26741.9 2631.81   7
   0  12  -4 15849.7 1859.81   5
   0  12   4 18517.2 2296.60   7
   0  12  -4 19391.3 2318.95   7
   0  12  -5 1656.14 786.166   5
   0  12   5 2242.66 916.484   7
   0  12  -6-758.855 600.040   5
   0  13   0-642.440 747.611   7
   0  13  -1 26009.9 2706.21   7
   0  13   1 26906.2 2783.03   7
   0  13  -2 36166.7 3181.72   7
   0  13   2 31639.8 3003.25   7
   0  13  -3 14219.2 2058.96   7
   0  13   3 16608.5 2275.68   7
   0  13   4 101.108 528.545   7
   0  13  -4-1608.37 902.315   7
   0  13   5 8274.98 1685.35   7
   0  13  -6 17741.1 2351.02   5
   0  14   0 40796.1 3525.81   7
   0  14   1 18826.9 2505.18   7
   0  14  -1 15915.1 2246.26   7
   0  14   2 3101.39 1164.76   7
   0  14  -2 3008.94 1132.48   7
   0  14  -3 5123.52 1329.29   7
   0  14   3 7158.96 1615.35   7
   0  14  -4 7068.91 1590.18   7
   0  14   4 9755.01 1928.61   7
   0  15   0-866.280 795.010   7
   0  15  -1 7766.85 1679.58   7
   0  15   1 8443.71 1764.32   7
   0  15  -2 23171.1 2859.87   7
   0  15   2 23137.2 2882.01   7
   0  15   3 8304.20 1786.51   7
  -1 -15   3 10075.2 1916.11   9
   1 -15  -2 13743.6 2431.37   9
  -1 -15   2 13822.8 2347.11   9
   1 -15  -1 10314.3 2105.62   9
  -1 -15   1 8082.80 1775.16   9
  -1 -15   0 2134.37 1009.72   9
   1 -15   0 3646.21 1279.73   9
   1 -15   1 12851.9 2233.46   9
  -1 -15  -1 6555.13 1723.27   9
   1 -15   2 14262.5 2366.53   9
   1 -14  -4 22071.8 3001.11   9
   1 -14  -4 18811.3 2735.37   2
  -1 -14   4 21000.9 3135.08  12
   1 -14  -3 6650.11 1645.42   9
  -1 -14   3 7065.99 1528.42   9
   1 -14  -2 5210.37 1543.00   9
  -1 -14   2 7113.02 1637.17   9
  -1 -14   1 17247.6 2444.48   9
   1 -14  -1 18688.6 2667.70   9
   1 -14   0 18613.2 2557.97   9
  -1 -14   0 18887.8 2585.79   9
  -1 -14  -1 12826.8 2255.87   9
   1 -14   1 11452.8 2035.86   9
  -1 -14  -2 2136.46 1122.46   9
   1 -14   2 3848.55 1216.65   9
  -1 -14  -3 10242.1 2088.61   9
   1 -14   3 11909.0 2014.18   9
   1 -14   4 9106.39 2019.98  10
  -1 -14  -4 7791.21 1905.37   9
  -1 -13   6 6595.30 1774.55  10
   1 -13  -6 7191.17 1733.04   9
   1 -13  -5 8233.10 1947.20   2
  -1 -13   5 8102.42 1958.61  12
   1 -13  -5 8991.83 1910.37   9
  -1 -13   5 6267.16 1597.91  10
   1 -13  -4 1365.47 1004.16   9
  -1 -13   4 1456.99 871.077  12
  -1 -13   4 475.695 731.047  10
  -1 -13   3 20382.8 2456.78  10
   1 -13  -3 17397.8 2501.40   9
  -1 -13   3 18819.2 2413.23   9
   1 -13  -2 44170.9 3844.00   9
  -1 -13   2 42939.8 3569.04   9
   1 -13  -1 18498.5 2474.87   9
  -1 -13   1 18078.2 2411.12   9
  -1 -13   0 5678.91 1452.22   9
   1 -13   0 4171.91 1334.99   9
   1 -13   1 20694.6 2556.34   9
  -1 -13  -1 20226.8 2634.81   9
  -1 -13  -2 28029.8 3144.62   9
   1 -13   2 29386.7 2982.39   9
  -1 -13  -3 29.4903 673.991   9
   1 -13   3 1801.04 744.464   9
  -1 -13  -4-2786.79 1142.30   9
   1 -13   5 2819.67 1279.88  10
  -1 -13  -5 2097.58 1000.59   9
   1 -13   5 5858.79 1977.28   4
   1 -12  -6-112.055 761.367   2
   1 -12  -6 1293.68 712.062   9
  -1 -12   6 525.312 741.092  12
  -1 -12   6 2291.71 1043.97  10
   1 -12  -5 29475.5 3245.08   9
  -1 -12   5 39439.1 4017.26  12
   1 -12  -5 29920.4 3379.52   2
  -1 -12   5 28896.2 3188.22  10
  -1 -12   4 11075.0 2186.53  12
  -1 -12   4 8961.28 1733.24  10
   1 -12  -4 12075.3 2066.33   9
  -1 -12   3 5906.93 1319.38   9
   1 -12  -3 6667.97 1623.52   9
   1 -12  -2 1222.44 813.996   9
  -1 -12   2 1484.59 830.504   9
  -1 -12   1 32011.7 2980.01   9
   1 -12  -1 35034.8 3222.06   9
   1 -12   0 31049.6 3002.10   9
  -1 -12   0 28555.4 2865.85   9
  -1 -12  -1 3728.27 1190.07   9
   1 -12   1 7089.30 1519.52   9
   1 -12   2 600.207 683.164   9
  -1 -12  -2 636.439 683.984   9
   1 -12   3 12101.1 1848.70   9
  -1 -12  -3 12486.0 2076.25   9
   1 -12   3 12280.3 2553.40   4
  -1 -12  -4 26500.8 3056.06   9
   1 -12   4 27166.5 3640.89   4
   1 -12   5 7549.82 1766.73  12
  -1 -12  -5 4854.21 1383.99   9
   1 -12   5 10958.6 2417.74   4
   1 -12   5 8113.40 1918.49  10
   1 -12   6 5076.60 1831.83   4
  -1 -11   7 6051.58 1725.56  10
  -1 -11   7 3814.06 1396.56  12
   1 -11  -6 23971.7 2753.84   9
  -1 -11   6 21192.5 2839.67  10
   1 -11  -6 28760.3 3428.48   2
  -1 -11   6 27252.1 3328.14  12
   1 -11  -5 16692.4 2317.40   9
  -1 -11   5 16635.5 2365.25  10
  -1 -11   5 17474.7 2567.18  12
   1 -11  -5 17609.6 2554.60   2
  -1 -11   4 1076.29 984.591  12
   1 -11  -4 1849.99 935.059   9
  -1 -11   4 1302.18 651.356  10
   1 -11  -3 27455.5 2798.76   9
  -1 -11   3 29967.2 2645.19   9
  -1 -11   2 47888.8 3355.76   9
   1 -11  -2 45739.6 3541.04   9
  -1 -11   1 24840.9 2503.46   9
   1 -11  -1 24265.4 2570.59   9
  -1 -11   0 15612.0 2032.86   9
   1 -11   0 18098.6 2277.35   9
  -1 -11  -1 31200.6 2919.22   9
   1 -11   1 34876.8 2969.29   9
   1 -11   2 62397.2 3868.74   9
  -1 -11  -2 56120.1 3939.53   9
  -1 -11  -3 11007.5 1904.59   9
   1 -11   3 15229.2 2597.97   4
   1 -11   3 10802.0 1667.58   9
  -1 -11  -4 3197.18 1006.48   9
   1 -11   4 4342.65 1433.33   4
   1 -11   5 9901.48 2030.44  10
  -1 -11  -5 9729.40 1811.71   9
   1 -11   5 10780.9 2408.21   4
   1 -11   5 12511.6 2165.48  12
   1 -11   6 12196.9 2563.80   4
  -1 -11  -6 18123.4 2845.70   2
   1 -11   6 15313.7 2665.13  10
  -1 -10   7 3903.65 1343.81  10
   1 -10  -7 3462.58 1442.26   2
  -1 -10   7 1786.00 1067.33  12
  -1 -10   6 3749.70 1409.54  12
   1 -10  -6 1976.75 777.273   9
   1 -10  -6 2901.46 1215.47   2
  -1 -10   6 3995.26 1330.38   4
  -1 -10   6 3394.71 1327.78  10
  -1 -10   5 9820.43 1862.56  12
  -1 -10   5 14044.4 2128.67  10
  -1 -10   5 12895.0 2177.88   4
   1 -10  -5 10564.0 1726.94   9
   1 -10  -5 10556.6 2011.24   2
   1 -10  -4 49381.4 3571.05   9
  -1 -10   4 55076.5 4194.05  12
  -1 -10   4 52076.6 3134.67   9
  -1 -10   4 47344.0 3508.02  10
   1 -10  -3 11254.7 1765.64   9
  -1 -10   3 12354.0 1612.03   9
  -1 -10   2 9404.39 1446.84   9
   1 -10  -2 7920.72 1439.55   9
  -1 -10   1 28588.3 2508.99   9
   1 -10  -1 28000.9 2629.92   9
   1 -10   0 33204.5 2756.63   9
  -1 -10   0 30408.1 2651.96   9
   1 -10   1 25083.9 2383.77   9
  -1 -10  -1 18806.2 2172.38   9
  -1 -10  -2 7670.21 1465.22   9
   1 -10   2 9838.57 1514.78   9
   1 -10   2 4627.03 1530.34   4
  -1 -10  -3 59107.9 3928.31   9
   1 -10   3 69071.6 3793.06   9
   1 -10   3 65133.1 4936.38   4
  -1 -10  -4 16155.1 2147.30   9
   1 -10   4 15159.8 2585.63   4
   1 -10   5 8667.35 2149.05   4
   1 -10   5 7494.84 1605.73  12
  -1 -10  -5 7773.36 1597.43   9
   1 -10   5 7232.22 1734.72  10
   1 -10   6-940.469 819.458  10
  -1 -10  -6 313.137 804.425   2
   1 -10   6-698.938 849.909   4
   1 -10   7 8426.62 2164.20   4
  -1  -9   7 12445.1 2245.10  10
   1  -9  -7 15004.3 2595.47   2
  -1  -9   7 13841.2 2306.32  12
  -1  -9   6 53812.6 4222.64  10
   1  -9  -6 62405.9 4725.81   2
  -1  -9   6 67836.1 4768.48   4
   1  -9  -6 62616.7 3993.42   9
  -1  -9   6 67150.8 4763.04  12
  -1  -9   5 18539.8 2459.81   4
   1  -9  -5 15887.4 1973.44   9
  -1  -9   5 16046.1 2248.58  12
   1  -9  -5 18577.7 2452.13   2
  -1  -9   5 16637.7 2255.07  10
  -1  -9   4 6085.82 1479.22  12
  -1  -9   4 8779.18 1722.40   4
  -1  -9   4 8365.53 1188.67   9
   1  -9  -4 4189.52 1034.80   9
  -1  -9   4 5725.21 1311.45  10
   1  -9  -3 26437.9 2454.49   9
  -1  -9   3 24378.3 2041.11   9
   1  -9  -2 62266.0 3677.68   9
  -1  -9   2 61847.4 3326.72   9
  -1  -9   1 28047.6 2319.22   9
   1  -9  -1 26380.9 2395.55   9
   1  -9   0 1064.75 831.566   9
  -1  -9   0 255.428 583.240   9
   1  -9   0 1233.73 381.538   6
   1  -9   1 43846.5 2951.27   9
   1  -9   1 45491.5 3734.06   4
  -1  -9  -1 43731.4 3045.41   9
  -1  -9  -2 81994.4 4201.46   9
   1  -9   2 90667.0 4119.01   9
   1  -9   2 78276.5 4946.02   4
   1  -9   3 38673.3 2679.26   9
   1  -9   3 34662.7 3474.64   4
  -1  -9  -3 35083.3 2867.82   9
   1  -9   4 993.712 550.137   9
  -1  -9  -4 2500.25 993.455   9
   1  -9   4 1817.04 1077.70   4
   1  -9   5 50676.7 4601.06   4
  -1  -9  -5 44695.7 3402.27   9
   1  -9   5 44787.5 3540.94  12
   1  -9   5 43097.1 3778.35  10
  -1  -9  -6 24775.6 3121.01   2
   1  -9   6 23335.6 3031.82  10
   1  -9   6 16521.2 2868.84   4
   1  -9   7 3288.53 1394.75  10
   1  -9   7 896.766 982.104   4
   1  -8  -8 20078.5 3110.33   2
   1  -8  -7 11815.2 2247.33   2
  -1  -8   7 9476.33 1952.56  12
  -1  -8   6 2074.03 958.418  10
  -1  -8   6 2871.67 1132.65   4
   1  -8  -6 4002.96 1415.72   2
   1  -8  -6 2686.20 884.047   9
  -1  -8   6 4642.64 1421.14  12
   1  -8  -5 31941.8 2604.40   9
  -1  -8   5 27937.5 2849.50  12
  -1  -8   5 33738.2 3059.11   4
  -1  -8   5 29198.2 2818.75  10
   1  -8  -5 27532.1 2869.50   2
  -1  -8   4 22179.4 2241.89  10
  -1  -8   4 25329.9 1878.01   9
  -1  -8   4 28794.8 2716.39   4
  -1  -8   4 21762.9 2438.03  12
   1  -8  -4 20719.1 2285.62   2
   1  -8  -4 22400.7 2151.28   9
  -1  -8   3 29266.8 2341.93  10
  -1  -8   3 25878.6 1954.40   9
   1  -8  -3 28346.0 2375.38   9
   1  -8  -2 30288.1 2417.06   9
  -1  -8   2 32396.0 2245.68   9
  -1  -8   1 133520. 4628.92   9
   1  -8  -1 135149. 4986.82   9
   1  -8   0 103655. 2972.71   6
  -1  -8   0 98875.2 4094.92   9
  -1  -8   0 102109. 2622.03   1
   1  -8   0 105795. 4309.45   9
  -1  -8  -1 24879.3 1253.20   1
   1  -8   1 26343.0 1437.43   6
  -1  -8  -1 24682.9 2138.94   9
   1  -8   1 26258.3 2126.59   9
   1  -8   1 20443.6 2418.12   4
   1  -8   2 19541.8 1808.04   9
  -1  -8  -2 18805.4 1928.31   9
   1  -8   2 17025.3 2316.93   4
   1  -8   3 45290.8 2716.91   9
   1  -8   3 39792.2 3585.20   4
  -1  -8  -3 48366.6 3145.31   9
  -1  -8  -4 40560.4 2960.05   9
   1  -8   4 44034.2 2593.16   9
   1  -8   4 45815.3 3307.41  12
   1  -8   4 38914.5 3727.47   4
   1  -8   5 26665.9 3243.39   4
  -1  -8  -5 24390.6 2385.34   9
   1  -8   5 23594.2 2774.65  10
   1  -8   5 25086.4 2533.59  12
   1  -8   6 5312.15 1671.51   4
  -1  -8  -6 8190.74 1854.85   2
   1  -8   6 4907.78 1547.03  10
   1  -8   7 8790.30 1942.57  10
   1  -8   7 9710.06 2361.33   4
  -1  -8  -7 8604.46 1982.40   2
   1  -8   8 13290.1 2710.37   4
   1  -7  -8 7890.17 2049.00   2
  -1  -7   8 5428.43 1596.15  12
   1  -7  -7 10655.7 2191.05   2
  -1  -7   7 14695.2 2295.00  12
   1  -7  -6 18754.2 2511.10   2
  -1  -7   6 13288.5 2052.23  10
  -1  -7   6 23390.0 2605.86   4
  -1  -7   6 19066.4 2415.81  12
  -1  -7   5 10550.8 1767.16  12
   1  -7  -5 11648.6 1516.99   9
   1  -7  -5 11551.6 1869.57   2
  -1  -7   5 10600.5 1676.39   4
  -1  -7   5 10551.5 1676.78  10
  -1  -7   4 2177.59 988.731  12
   1  -7  -4 1373.53 575.018   9
  -1  -7   4 2766.86 619.093   9
  -1  -7   4 2512.36 917.710   4
   1  -7  -4 1679.77 814.989   2
  -1  -7   4 1344.62 782.862  10
   1  -7  -3 74688.4 3562.02   9
  -1  -7   3 71115.8 2940.30   9
  -1  -7   3 68545.4 3778.13   4
  -1  -7   3 73500.7 3512.85  10
   1  -7  -2 146130. 4890.06   9
  -1  -7   2 144360. 4335.39   9
   1  -7  -1 50146.3 2208.95   6
   1  -7  -1 47567.8 2772.90   9
  -1  -7   1 47467.2 2561.23   9
  -1  -7   0 1932.20 444.327   1
  -1  -7   0 1548.45 624.580   9
   1  -7   0 1949.87 441.590   6
   1  -7   0 1470.36 629.172   9
   1  -7   1 122166. 4214.68   9
  -1  -7  -1 124387. 4377.91   9
   1  -7   1 112667. 3021.88   6
   1  -7   1 113137. 5072.13   4
  -1  -7  -1 120680. 2753.29   1
   1  -7   2 129278. 3363.80   6
   1  -7   2 136760. 4392.86   9
  -1  -7  -2 137944. 3338.50   1
   1  -7   2 130075. 5732.85   4
  -1  -7  -2 131594. 4652.91   9
  -1  -7  -3 11797.9 1164.09   1
   1  -7   3 11307.9 1292.05   9
   1  -7   3 13253.5 2021.61   4
   1  -7   3 12132.4 1135.65   6
  -1  -7  -3 10306.8 1405.98   9
   1  -7   4 7380.15 1449.26  10
  -1  -7  -4 6559.80 1199.57   9
   1  -7   4 7706.73 1011.01   9
  -1  -7  -4 9162.97 1184.07   1
   1  -7   4 7717.85 1753.43   4
   1  -7   4 10156.0 1474.72  12
   1  -7   5 8233.20 1928.62   4
  -1  -7  -5 8679.66 1365.85   9
  -1  -7  -5 7711.68 1302.36   1
   1  -7   5 7982.77 1613.39  10
   1  -7   5 10341.5 1578.31  12
  -1  -7  -6 37115.1 3624.51   2
   1  -7   6 30694.2 3244.31  10
   1  -7   6 34738.7 3196.02   8
   1  -7   6 31550.3 3712.42   4
   1  -7   7 18102.8 2578.54   8
  -1  -7  -7 19804.9 2899.81   2
   1  -7   7 18605.9 3055.91   4
   1  -7   7 13982.5 2402.25  10
   1  -7   8 1426.63 1038.00   8
   1  -7   8 1317.46 1117.32   4
  -1  -7  -8 208.620 958.109   2
  -1  -6   9 10230.1 2372.98   8
  -1  -6   8 19160.6 2721.00  12
   1  -6  -8 21171.7 3154.11   2
  -1  -6   7 18406.3 2580.45  12
   1  -6  -7 14500.1 2358.79   2
  -1  -6   6 5048.95 1537.27  10
   1  -6  -6 5072.76 1389.89   2
  -1  -6   6 4091.29 1240.73  12
  -1  -6   6 2379.92 899.739   4
  -1  -6   5 42837.7 3230.46  12
  -1  -6   5 46079.2 3275.71   4
   1  -6  -5 44217.5 3392.08   2
  -1  -6   5 47476.1 3349.41  10
   1  -6  -5 45924.5 2681.55   9
   1  -6  -4 87943.8 3627.76   9
  -1  -6   4 90335.9 4339.63  12
  -1  -6   4 83968.7 3996.07  10
  -1  -6   4 89204.6 2816.86   9
   1  -6  -4 85925.1 4238.20   2
  -1  -6   4 89313.6 4242.42   4
  -1  -6   3 10467.6 1319.22  10
  -1  -6   3 8406.27 928.576   9
  -1  -6   3 10929.1 1447.38   4
   1  -6  -3 10378.1 1269.51   9
   1  -6  -2 22315.4 1817.53   9
  -1  -6   2 20021.4 1487.43   9
   1  -6  -1 86240.0 3429.08   9
   1  -6  -1 84621.7 2750.02   6
  -1  -6   1 84268.0 3118.10   9
  -1  -6   0 153584. 4385.05   9
   1  -6   0 159698. 4555.81   9
   1  -6   0 148064. 5168.23   4
   1  -6   0 156069. 3521.23   6
  -1  -6  -1 143059. 4346.14   9
   1  -6   1 135076. 3232.35   6
   1  -6   1 138375. 5218.10   4
   1  -6   1 141329. 4207.91   9
  -1  -6  -1 141859. 2969.36   1
   1  -6   2 12029.0 1222.76   9
  -1  -6  -2 11262.8 979.354   1
  -1  -6  -2 9759.88 1228.42   9
   1  -6   2 10526.9 958.142   6
   1  -6   3 101167. 3267.48   6
  -1  -6  -3 110032. 4104.06   9
   1  -6   3 109852. 3595.16   9
  -1  -6  -3 110125. 3511.73   1
   1  -6   3 103132. 5117.63   4
   1  -6   4 91423.9 3213.99   9
   1  -6   4 97484.9 4213.63  12
   1  -6   4 93129.5 4610.60  10
  -1  -6  -4 98961.4 4026.29   9
  -1  -6  -4 99631.4 3798.66   1
  -1  -6  -5 7639.37 1588.64   2
   1  -6   5 8247.07 1518.28  10
  -1  -6  -5 8502.98 1265.48   9
   1  -6   5 9084.80 1396.62  12
  -1  -6  -5 9013.33 1361.26   1
   1  -6   6 2072.37 1060.65  10
   1  -6   6 2421.64 963.825   8
  -1  -6  -6 3244.61 957.928   1
  -1  -6  -6 1563.97 997.742   2
   1  -6   7 19476.4 2781.65  10
   1  -6   7 18341.2 2545.28   8
  -1  -6  -7 20226.6 2837.63   2
  -1  -6  -8 10756.0 2316.84   2
   1  -6   8 9163.85 2000.98   8
  -1  -5   9 2826.69 1254.28   8
   1  -5  -9 1269.51 1087.88   2
  -1  -5   8 1624.82 1002.86  12
   1  -5  -8 2166.74 936.626   2
   1  -5  -7 46329.9 4096.33   2
  -1  -5   7 44485.4 3801.26  12
   1  -5  -6 43297.9 3580.79   2
  -1  -5   6 44690.8 3282.14   4
  -1  -5   6 38286.9 3237.32  12
  -1  -5   5 19699.8 2199.68  12
   1  -5  -5 22355.2 2416.06   2
  -1  -5   5 19537.7 2166.66  10
   1  -5  -5 20622.2 1646.78   9
  -1  -5   5 23993.7 2276.59   4
  -1  -5   4 6694.67 1254.92  12
   1  -5  -4 8369.03 641.122   5
  -1  -5   4 7327.95 722.594   9
  -1  -5   4 8686.52 1294.43   4
   1  -5  -4 8345.82 1395.37   2
   1  -5  -4 8380.71 1077.15   9
  -1  -5   4 8168.13 1307.47  10
   1  -5  -3 26127.1 1816.47   9
  -1  -5   3 28735.1 2225.37  12
   1  -5  -3 25282.0 658.549   5
  -1  -5   3 25206.5 1920.16  10
  -1  -5   3 28170.2 2081.21   4
   1  -5  -3 27232.8 2076.06   2
  -1  -5   3 24061.8 1393.70   9
   1  -5  -2 180157. 4231.27   6
  -1  -5   2 167860. 3828.06   9
   1  -5  -2 175662. 4537.16   9
  -1  -5   1 114112. 3316.74   9
   1  -5  -1 123215. 3197.76   6
   1  -5  -1 117052. 3655.46   9
   1  -5   0 45737.0 2274.31   9
   1  -5   0 44112.5 2613.19   4
   1  -5   0 45718.2 1863.77   6
  -1  -5   0 49238.1 2285.14   9
   1  -5   1 178019. 4360.76   9
  -1  -5  -1 176334. 4428.46   9
  -1  -5  -1 180188. 3294.56   1
   1  -5   1 178430. 3581.76   6
   1  -5   1 165000. 5295.54   4
  -1  -5  -2 91495.1 2763.80   1
   1  -5   2 91672.6 3068.90   9
   1  -5   2 88500.1 2694.73   6
  -1  -5  -2 91827.9 3321.52   9
   1  -5   2 86480.7 4167.39   4
  -1  -5  -3 55802.4 2699.72   9
   1  -5   3 56506.2 2378.18   9
  -1  -5  -3 55942.9 2516.66   1
   1  -5   4 67.7427 418.465  12
  -1  -5  -4 124.442 394.788   1
   1  -5   4-132.414 285.334   9
   1  -5   4-420.278 652.981  10
  -1  -5  -4 373.491 522.543   9
  -1  -5  -5 51834.5 3657.21   2
   1  -5   5 56679.6 3818.49  10
   1  -5   5 63865.3 3475.04  12
  -1  -5  -5 55002.0 2939.47   9
  -1  -5  -5 60674.1 3417.26   1
  -1  -5  -6 44777.6 3757.05   2
   1  -5   6 41689.7 3493.29   8
  -1  -5  -6 39973.8 3139.92   1
   1  -5   6 43530.0 3679.45  10
   1  -5   7 2917.10 1194.71  10
  -1  -5  -7 2075.86 1086.93   2
   1  -5   7 4311.34 1456.77   8
   1  -5   8-1389.04 1073.76   8
  -1  -5  -8-1575.96 1086.29   2
   1  -4  -9 15543.3 2907.12   2
  -1  -4   9 19551.5 3156.00   8
  -1  -4   8 37143.8 3681.97  12
   1  -4  -8 41151.0 4218.07   2
  -1  -4   7 14346.1 2188.43  12
   1  -4  -7 10687.5 2008.98   2
  -1  -4   6-802.722 915.462  12
   1  -4  -6 714.418 417.132   5
   1  -4  -6 1412.88 843.246   2
   1  -4  -5 91905.8 4604.89   2
   1  -4  -5 90172.6 3088.75   9
  -1  -4   5 90765.2 4408.53  12
  -1  -4   5 84895.8 4238.02  10
   1  -4  -5 88352.4 2792.18   5
  -1  -4   4 111462. 4319.83  10
   1  -4  -4 121290. 2658.95   5
  -1  -4   4 125432. 4635.52  12
   1  -4  -4 117272. 4639.56   2
  -1  -4   4 113292. 2308.00   9
   1  -4  -4 119541. 3499.20   9
  -1  -4   4 120636. 4292.47   4
  -1  -4   3 79756.7 3204.74   4
  -1  -4   3 77991.7 2152.84   9
   1  -4  -3 82149.0 1650.69   5
   1  -4  -3 80949.5 3366.21   2
  -1  -4   3 87394.1 3314.74  10
  -1  -4   3 88475.2 3558.54  12
   1  -4  -3 83539.0 2895.50   9
  -1  -4   2 19193.4 1474.96   4
  -1  -4   2 17621.2 1365.38  10
   1  -4  -2 21082.4 1484.05   9
   1  -4  -2 16441.0 1330.21   6
  -1  -4   2 18484.2 1150.76   9
  -1  -4   1 66839.1 2253.70   9
   1  -4  -1 70912.7 2581.73   9
   1  -4  -1 67530.5 2280.38   6
   1  -4   0 190900. 4813.93   4
   1  -4   0 179168. 3484.02   6
  -1  -4   0 186242. 3936.77   9
   1  -4   1 149712. 3095.53   6
   1  -4   1 141875. 4538.72   4
  -1  -4  -1 147580. 3680.77   9
  -1  -4  -1 150771. 2997.97   1
  -1  -4  -2 59000.3 2234.22   1
  -1  -4  -2 57740.7 2418.50   9
  -1  -4  -3 105759. 3420.82   9
  -1  -4  -3 105044. 3459.82   1
   1  -4   4 128580. 4239.32  12
  -1  -4  -4 137178. 4115.11   9
  -1  -4  -4 130367. 4430.16   1
   1  -4   4 130688. 5062.33  10
   1  -4   5 12128.8 1789.52  10
  -1  -4  -5 11028.5 1730.17   2
  -1  -4  -5 13263.7 1672.50   1
  -1  -4  -5 12763.0 1337.63   9
   1  -4   5 13228.2 1788.64   8
   1  -4   5 11787.0 1464.96  12
   1  -4   6 8036.64 1739.06  10
  -1  -4  -6 11847.2 1967.62   2
   1  -4   6 7713.93 1581.14   8
  -1  -4  -6 7810.77 1488.03   1
  -1  -4  -7 23122.0 2643.09   1
   1  -4   7 20020.4 2673.87   8
  -1  -4  -7 21761.0 2875.94   2
   1  -4   8 29114.2 3444.62   8
  -1  -4  -8 29426.5 3632.65   2
   1  -4   9 3085.71 1353.85   8
  -1  -4  -9 5663.38 1898.49   2
  -1  -3   9 4392.60 1697.00   8
   1  -3  -9 5565.43 1712.86   2
  -1  -3   8 1681.88 1034.00  12
   1  -3  -8 4324.09 1667.20   2
  -1  -3   8 4625.52 1523.91   8
  -1  -3   7 16305.4 2307.80  12
   1  -3  -7 21605.1 1909.25   5
   1  -3  -7 15704.5 2495.51   2
  -1  -3   6 82585.3 4587.70  12
   1  -3  -6 91246.7 3422.75   5
   1  -3  -6 87400.6 4973.71   2
   1  -3  -5 66406.8 3861.75   2
  -1  -3   5 72281.1 3896.57  12
   1  -3  -5 66589.2 2337.77   9
   1  -3  -5 69054.5 2616.78   5
   1  -3  -4 3576.59 588.458   9
  -1  -3   4 3136.84 920.080  10
  -1  -3   4 3479.03 837.559  12
   1  -3  -4 3327.45 965.427   2
  -1  -3   4 3193.85 284.768   9
  -1  -3   3 319120. 3680.46   9
  -1  -3   3 350842. 6379.31  10
   1  -3  -3 354924. 6792.27   2
  -1  -3   3 350203. 6688.12  12
   1  -3  -3 331738. 5112.82   9
  -1  -3   3 333013. 5910.88   4
  -1  -3   2 7202.58 957.675  12
   1  -3  -2 8088.55 929.509   2
   1  -3  -2 6679.51 807.172   6
  -1  -3   2 6633.90 616.215   9
  -1  -3   2 7054.51 825.850   4
   1  -3  -2 8009.21 830.950   9
  -1  -3   2 7282.52 853.061  10
   1  -3  -1 10042.5 888.733   6
  -1  -3   1 8578.85 745.836   9
   1  -3   0 15107.4 1249.99   4
   1  -3   0 12176.6 897.208   6
  -1  -3   0 12973.1 972.080   9
  -1  -3  -1 38045.2 1707.22   9
   1  -3   1 36829.6 1480.62   6
  -1  -3  -1 38788.2 1524.77   1
  -1  -3  -2 381429. 5609.67   1
  -1  -3  -2 382278. 5655.62   9
   1  -3   3 54824.1 2323.97  12
   1  -3   3 56576.5 2879.66  10
  -1  -3  -3 55823.8 2305.50   9
  -1  -3  -3 55840.8 1287.45   3
  -1  -3  -3 53897.5 2499.06   1
   1  -3   4 29855.6 1976.32  12
  -1  -3  -4 31495.5 1841.09   5
  -1  -3  -4 28719.3 1773.47   9
  -1  -3  -4 35291.6 2562.89   2
  -1  -3  -4 27547.4 2071.97   1
   1  -3   4 31472.8 2457.27  10
   1  -3   4 29774.1 2346.23   8
  -1  -3  -5 89661.6 3519.65   5
   1  -3   5 83715.7 4426.77  10
  -1  -3  -5 88865.8 3212.12   9
   1  -3   5 88616.0 4438.16   8
   1  -3   5 80779.6 3682.36  12
  -1  -3  -5 84156.9 4363.14   2
  -1  -3  -5 84882.5 4071.06   1
  -1  -3  -6 24589.7 2697.90   2
   1  -3   6 22757.8 2606.38   8
  -1  -3  -6 22022.3 2405.92   1
   1  -3   6 21598.9 2504.53  10
  -1  -3  -6 24995.2 2120.67   5
  -1  -3  -7 8979.53 1737.72   1
   1  -3   7 6541.82 1600.93   8
  -1  -3  -7 8754.53 1837.93   2
  -1  -3  -7 8744.67 1470.23   5
   1  -3   8 1929.57 1119.59   8
  -1  -3  -8 673.379 807.428   2
  -1  -3  -9 10912.5 2411.37   2
   1  -3   9 7238.98 2057.38   8
   1  -2  -9 15885.4 2843.33   2
  -1  -2   9 9197.98 2254.68   8
  -1  -2   8 37417.3 3915.63   8
   1  -2  -8 36935.8 2853.99   5
   1  -2  -8 38431.3 4050.68   2
  -1  -2   8 42777.7 3863.47  12
   1  -2  -7 37483.3 3631.12   2
  -1  -2   7 36058.9 3333.82  12
   1  -2  -7 33915.3 2457.46   5
   1  -2  -6 11696.2 1316.45   5
   1  -2  -6 10403.3 1799.99   2
  -1  -2   6 10711.1 1788.52  12
   1  -2  -5 73817.6 4036.98   2
  -1  -2   5 69052.1 3773.76  12
   1  -2  -5 65806.8 1906.33   9
  -1  -2   4 168820. 5264.61  12
   1  -2  -4 156939. 3006.17   9
   1  -2  -4 170292. 5361.97   2
   1  -2  -3 218376. 3558.43   9
  -1  -2   3 224171. 5248.30  12
   1  -2  -3 232966. 5407.32   2
  -1  -2   3 220856. 2331.95   9
  -1  -2   2 33497.6 1104.62   9
   1  -2  -2 35413.5 1749.20   2
  -1  -2   2 33465.5 1614.40  10
  -1  -2   2 38272.6 1889.63  12
   1  -2  -2 34681.5 1658.49   6
  -1  -2   2 36222.0 1471.18   4
  -1  -2   1 213093. 3060.68   9
   1  -2  -1 212366. 3568.06   6
  -1  -2   1 223808. 2924.36  10
   1  -2  -1 219613. 3294.36   2
   1  -2   0 657728. 5972.81   6
  -1  -2   0 708875. 6061.88   9
  -1  -2  -1 1243.50 375.584   9
  -1  -2  -1 985.212 347.095   1
   1  -2   1 1144.24 312.091   8
  -1  -2  -2 31043.8 1646.96   1
   1  -2   2 25946.1 1513.90   8
  -1  -2  -2 31793.3 1065.36   3
   1  -2   2 34635.8 1460.45  12
  -1  -2  -2 31509.3 1512.01   9
   1  -2   3 45040.2 1967.15  12
   1  -2   3 44676.9 2482.22  10
  -1  -2  -3 48104.2 2041.70   5
  -1  -2  -3 53154.8 2081.96   9
   1  -2   3 45079.8 2439.85   8
  -1  -2  -3 44434.7 2302.50   1
  -1  -2  -3 50991.7 1541.75   3
  -1  -2  -4 130270. 4666.29   2
  -1  -2  -4 132049. 4504.61   1
   1  -2   4 126088. 4668.34   8
   1  -2   4 127858. 4740.32  10
  -1  -2  -4 130391. 3815.12   5
  -1  -2  -4 130739. 3461.81   9
   1  -2   4 124333. 3836.00  12
   1  -2   5 45934.8 3285.44  10
  -1  -2  -5 45188.8 3145.10   2
  -1  -2  -5 50756.6 2705.92   5
   1  -2   5 43530.8 2603.14  12
   1  -2   5 44194.2 3240.83   8
  -1  -2  -5 42451.9 2963.66   1
  -1  -2  -6 14838.8 1664.21   5
  -1  -2  -6 8515.75 1576.04   1
   1  -2   6 12876.2 1972.19   8
  -1  -2  -6 11259.5 1832.53   2
  -1  -2  -7 22781.1 2846.39   2
  -1  -2  -7 26845.2 2518.68   5
  -1  -2  -7 20902.4 2603.26   1
   1  -2   7 20731.3 2726.96   8
  -1  -2  -8 27819.5 2756.19   5
  -1  -2  -8 24638.4 3211.01   2
   1  -2   8 23033.1 3087.93   8
  -1  -2  -9 4110.36 1560.12   2
   1  -2   9 6886.27 1909.72   8
   1  -1  -9 3280.80 1491.19   2
   1  -1  -9 3782.12 1137.09   5
  -1  -1   9 3653.25 1580.58   8
  -1  -1   8 4417.53 1368.79  12
   1  -1  -8 1912.90 767.666   5
  -1  -1   8 1744.50 1197.62   8
   1  -1  -8 4358.94 1535.68   2
   1  -1  -7 44930.6 3946.20   2
   1  -1  -7 40193.8 2751.20   5
  -1  -1   7 38355.6 3661.34   8
  -1  -1   7 44960.0 3641.26  12
  -1  -1   6 40575.0 3192.73  12
   1  -1  -6 39705.3 3340.08   2
  -1  -1   5 21184.3 2141.13  12
   1  -1  -5 18267.3 2067.31   2
   1  -1  -4 6641.99 484.818   9
   1  -1  -4 5959.74 1120.31   2
  -1  -1   4 6008.43 1124.82  12
   1  -1  -3 166302. 4563.69   2
   1  -1  -3 168050. 2543.76   9
  -1  -1   3 167025. 4564.90  12
   1  -1  -2 488950. 6428.21   2
  -1  -1   2 485882. 6506.76  12
   1  -1  -2 473674. 5617.57   6
  -1  -1   1 150292. 2265.31   9
   1  -1  -1 149047. 2694.59   2
  -1  -1   1 150783. 2866.26  12
   1  -1  -1 140686. 1971.01  11
   1  -1  -1 143125. 2761.23   6
  -1  -1   0 31657.9 1163.38   9
   1  -1   0 29461.8 1147.76   6
  -1  -1  -1 364181. 4522.75   1
   1  -1   1 363901. 4096.15   8
  -1  -1  -1 354122. 4252.93   9
   1  -1   2 5218.50 513.951  12
  -1  -1  -2 4918.00 731.449   1
   1  -1   2 4014.98 705.994  10
   1  -1   2 5646.42 772.399   8
  -1  -1  -2 5037.64 511.530   3
  -1  -1  -2 5890.38 662.780   9
  -1  -1  -2 5145.72 656.858   5
   1  -1   3 30534.6 1564.15  12
  -1  -1  -3 34055.4 1480.33   3
  -1  -1  -3 31363.8 1977.15   1
  -1  -1  -3 35018.6 1619.33   9
  -1  -1  -3 32400.3 1742.73   5
   1  -1   3 32388.2 2091.90   8
  -1  -1  -3 30985.4 1924.90   2
   1  -1   3 32648.9 2075.88  10
  -1  -1  -4 3549.19 835.872   2
   1  -1   4 3958.85 722.966  12
  -1  -1  -4 3917.85 591.092   3
  -1  -1  -4 4453.20 809.866   5
   1  -1   4 4779.22 1016.93  10
  -1  -1  -4 4996.27 964.988   1
   1  -1   4 4329.37 970.304   8
   1  -1   5 42899.3 2472.95  12
   1  -1   5 45697.9 3193.90   8
  -1  -1  -5 43314.3 3043.52   2
  -1  -1  -5 45720.3 3076.07   1
  -1  -1  -5 45433.1 2582.58   5
  -1  -1  -6 52018.1 3726.86   2
  -1  -1  -6 49167.8 3582.66   1
   1  -1   6 47823.4 3689.97   8
  -1  -1  -6 50441.6 3085.45   5
  -1  -1  -7 19109.9 2129.17   5
  -1  -1  -7 19013.6 2504.24   1
   1  -1   7 15907.3 2408.15   8
  -1  -1  -7 13769.3 2253.77   2
   1  -1   8 8059.25 1868.57   8
  -1  -1  -8 5328.00 1280.78   5
  -1  -1  -8 5438.56 1612.07   2
   1  -1   9 16796.5 2816.46   8
  -1  -1  -9 18314.8 2458.55   5
   1   0 -10 3089.73 1378.16   2
   1   0  -9 17967.8 2279.55   5
  -1   0   9 17919.0 2967.34   8
   1   0  -9 13483.0 2708.86   2
  -1   0   8 28778.5 3029.63  12
   1   0  -8 34887.9 3814.51   2
   1   0  -8 29521.9 2633.84   5
  -1   0   8 27262.4 3351.79   8
   1   0  -7 13334.5 1650.09   5
  -1   0   7 10187.5 1806.88  12
  -1   0   7 9464.60 1914.63   8
   1   0  -7 14782.7 2312.67   2
   1   0  -6-200.954 755.170   2
  -1   0   6 26.2236 893.917  12
   1   0  -5 50401.8 3400.17   2
  -1   0   5 51591.2 3223.45  12
   1   0  -4 564043. 9932.33   2
  -1   0   4 547269. 9337.28  12
  -1   0   3 43092.7 2376.31  12
   1   0  -3 50631.6 2195.43  11
   1   0  -3 45757.8 946.708   9
   1   0  -3 45871.0 2507.52   2
   1   0  -2 47825.3 1816.54  11
  -1   0   2 52642.2 2204.09  12
   1   0  -2 51653.5 2231.93   2
   1   0  -2 54550.3 1750.39   6
  -1   0   1 286440. 3972.46  12
   1   0  -1 286171. 3504.93   6
   1   0  -1 278555. 3952.29   2
   1   0  -1 277710. 3296.65  11
  -1   0   0 231117. 2268.73  12
  -1   0   0 235550. 2963.88   1
   1   0   0 233842. 2513.87   8
   1   0   0 226590. 2913.23   6
  -1   0  -1 442284. 4520.71   5
  -1   0  -1 471885. 5131.64   1
  -1   0  -1 470043. 4534.09   3
   1   0   1 443459. 4813.02   8
  -1   0  -2 3641.60 650.458   1
   1   0   2 3211.58 622.382  10
  -1   0  -2 3954.05 531.130   3
  -1   0  -2 3676.56 589.141   5
  -1   0  -2 3277.62 552.399   2
   1   0   2 3886.65 696.185   8
   1   0   2 4886.08 454.659  12
   1   0   3 49807.6 2455.99  10
   1   0   3 48975.6 2552.44   8
  -1   0  -3 47405.0 2109.84   5
  -1   0  -3 48546.9 2297.21   2
   1   0   3 50084.4 1850.87  12
  -1   0  -3 50189.2 1991.13   3
  -1   0  -3 49419.3 2466.38   1
  -1   0  -4 106824. 4045.17   2
   1   0   4 95039.3 3035.96  12
  -1   0  -4 106989. 3258.76   3
  -1   0  -4 103800. 3542.15   5
  -1   0  -4 104703. 4140.92   1
   1   0   4 102996. 4194.22   8
   1   0   5 6117.99 955.018  12
  -1   0  -5 8450.86 1391.52   2
  -1   0  -5 6404.01 1068.69   5
  -1   0  -5 9018.85 1475.14   1
   1   0   5 6752.98 1398.59   8
  -1   0  -6-70.9009 839.247   1
   1   0   6 2330.72 1077.16   8
  -1   0  -6 1700.55 1004.25   2
  -1   0  -6 791.701 657.766   5
   1   0   7 29687.3 3230.93   8
  -1   0  -7 31182.6 2741.70   5
  -1   0  -7 29337.5 3199.62   2
  -1   0  -8 37575.0 3919.75   2
  -1   0  -8 47710.4 3663.66   5
   1   0   8 42951.0 4172.55   8
  -1   0  -9 2461.62 1071.80   5
   1   0   9 2568.96 1286.86   8
   1   1 -10 11337.0 2559.37   2
   1   1 -10 14621.6 2273.76   5
  -1   1   9 6737.27 1915.81   8
   1   1  -9 5081.32 1289.97   5
   1   1  -9 4465.41 1654.59   2
  -1   1   8 2256.29 1174.98   8
  -1   1   8 3639.29 1187.15  12
   1   1  -8 2341.39 908.911   5
   1   1  -8 3788.47 1585.30   2
  -1   1   7 39273.1 3671.06   8
  -1   1   7 41798.5 3359.76  12
   1   1  -7 36617.5 3592.05   2
  -1   1   6 41695.8 3343.37   8
  -1   1   6 42376.7 3156.76  12
   1   1  -6 36776.0 3269.34   2
  -1   1   5 19628.4 2068.10  12
   1   1  -5 19332.2 2207.59   2
  -1   1   4 4896.66 1092.66  12
   1   1  -4 5120.72 1028.66   2
   1   1  -4 7205.35 1074.14  11
  -1   1   3 165981. 4526.55  12
   1   1  -3 156748. 4703.04   2
   1   1  -3 169421. 4215.20  11
  -1   1   2 484456. 6516.76  12
   1   1  -2 477978. 4815.15   6
   1   1  -2 462903. 5888.22  11
   1   1  -2 474983. 6850.86   2
   1   1  -1 145001. 2237.88   6
   1   1  -1 150355. 2975.31   2
  -1   1   1 145571. 2871.55  12
   1   1  -1 148143. 2697.44  11
   1   1   0 31118.0 1148.69   8
  -1   1   0 30186.8 1027.57   1
  -1   1   0 28717.0 948.575   7
   1   1   1 359997. 3622.22  10
  -1   1  -1 352412. 2980.35   2
  -1   1  -1 363706. 2447.62   7
   1   1   1 358386. 4635.33   8
  -1   1  -1 354113. 4557.62   1
   1   1   1 365766. 2296.30   7
  -1   1  -1 366614. 4507.98   3
  -1   1  -1 341837. 4145.08   5
  -1   1  -2 4608.12 719.847   1
  -1   1  -2 5872.74 752.595   3
  -1   1  -2 3664.11 600.561   5
  -1   1  -2 4873.45 615.167   2
   1   1   2 4840.46 798.965   8
   1   1   2 4770.99 383.097   7
  -1   1  -3 33965.4 1926.92   2
  -1   1  -3 33785.9 1817.10   3
   1   1   3 32771.5 2169.27   8
  -1   1  -3 34649.5 1871.20   5
   1   1   3 32588.9 1459.31  12
  -1   1  -3 31308.4 2046.48   1
   1   1   4 6277.46 869.942  12
  -1   1  -4 3822.73 1004.48   1
  -1   1  -4 3955.95 800.674   5
   1   1   4 5841.52 1127.38   8
  -1   1  -4 3737.39 809.496   2
  -1   1  -4 4093.27 761.447   3
  -1   1  -5 45838.5 2706.41   5
  -1   1  -5 41902.9 3008.43   1
   1   1   5 42770.5 3138.14   8
   1   1   5 45896.4 2384.99  12
  -1   1  -5 39162.1 2875.69   2
  -1   1  -6 49015.6 3715.44   1
  -1   1  -6 48250.2 3585.84   2
  -1   1  -6 48261.1 3100.17   5
   1   1   6 46889.4 3664.02   8
  -1   1  -7 17266.0 2096.90   5
   1   1   7 18538.3 2638.91   8
  -1   1  -7 17960.9 2503.20   2
   1   1   8 4433.96 1620.05   8
  -1   1  -8 5726.77 1423.30   5
   1   1   9 12472.1 2570.40   8
  -1   1  -9 15887.2 2431.97   5
   1   2 -10 2347.29 1268.84   2
   1   2  -9 10414.4 2291.07   2
   1   2  -9 14990.7 2125.78   5
  -1   2   9 15936.3 2756.38   8
   1   2  -8 36787.7 3090.14   5
  -1   2   8 33072.1 3653.59   8
   1   2  -8 43824.4 4212.63   2
  -1   2   8 36482.7 3373.01  12
  -1   2   7 35146.4 3444.21   8
  -1   2   7 33885.8 3038.19  12
   1   2  -7 33933.3 3449.69   2
   1   2  -6 10943.3 1884.18   2
  -1   2   6 10796.6 1895.68   8
  -1   2   6 9219.25 1598.46  12
  -1   2   5 63104.9 3490.26  12
  -1   2   5 60993.7 3636.66   8
   1   2  -5 65984.4 3932.57   2
   1   2  -5 67065.0 3461.36  11
  -1   2   4 170943. 5211.89   8
   1   2  -4 169699. 5617.83   2
  -1   2   4 171391. 5125.91  12
   1   2  -4 171978. 5016.85  11
   1   2  -3 217580. 5560.77   2
   1   2  -3 222764. 5011.06  11
  -1   2   3 217915. 5014.52   8
  -1   2   3 228116. 5244.62  12
   1   2  -2 32622.2 1701.55  11
   1   2  -2 34538.4 1910.46   2
  -1   2   2 35910.2 1848.03  12
  -1   2   1 209656. 2573.00   8
   1   2  -1 218144. 2387.73   6
  -1   2   1 211140. 3588.14   7
   1   2  -1 210091. 3640.88  11
  -1   2   0 714035. 6125.16   3
  -1   2   0 710365. 4705.51   1
   1   2   0 697224. 5058.62   7
  -1   2   0 694680. 5538.20   7
   1   2   0 702660. 6220.15   8
  -1   2  -1 667.718 368.583   3
   1   2   1 971.404 233.438   7
  -1   2  -1 835.739 226.630   7
  -1   2  -1 1063.72 181.094   2
  -1   2  -1 1029.08 335.463   5
   1   2   1 474.576 349.854   8
  -1   2  -1 905.637 333.129   1
  -1   2  -2 29200.1 1424.07   2
   1   2   2 29775.7 1780.03   8
   1   2   2 30769.8 1120.06   7
  -1   2  -2 33794.2 1791.41   3
  -1   2  -2 31452.0 1588.52   5
  -1   2  -2 30961.9 1720.35   1
  -1   2  -2 30186.3 1109.01   7
  -1   2  -3 47641.0 2277.79   5
   1   2   3 49748.2 2667.76   8
  -1   2  -3 45578.7 2262.19   2
  -1   2  -3 48825.3 2564.62   1
  -1   2  -3 48455.7 2390.50   3
   1   2   3 46842.5 1598.27   7
  -1   2  -4 133203. 4786.65   1
  -1   2  -4 123595. 4408.64   2
  -1   2  -4 139982. 4355.30   3
  -1   2  -4 141614. 4327.45   5
   1   2   4 136905. 4943.48   8
   1   2   4 134324. 3131.51   7
   1   2   5 41169.0 3128.06   8
  -1   2  -5 44468.2 3170.07   1
  -1   2  -5 45715.3 2780.94   5
   1   2   5 48538.3 2113.50   7
  -1   2  -5 46379.5 3103.07   2
   1   2   6 12626.8 2026.95   8
  -1   2  -6 11091.5 1855.79   1
  -1   2  -6 13883.9 1737.96   5
  -1   2  -6 12234.0 1812.82   2
  -1   2  -7 24243.0 2842.34   2
   1   2   7 25553.8 3035.15   8
  -1   2  -7 29560.0 2721.73   5
  -1   2  -8 26494.5 2843.83   5
   1   2   8 26833.1 3382.99   8
  -1   2  -9 5225.82 1409.58   5
   1   2   9 6641.72 2018.99   8
   1   3  -9 5869.41 1377.74   5
  -1   3   9 3198.34 1416.96   8
   1   3  -9 4027.00 1514.61   2
   1   3  -8 2310.70 952.796   5
  -1   3   8 101.149 702.047  12
  -1   3   8 3436.30 1450.55   8
   1   3  -8 2812.14 1248.70   2
  -1   3   7 21955.3 2458.61  12
  -1   3   7 17540.8 2459.60   8
   1   3  -7 19752.9 2668.83   2
  -1   3   6 86309.2 4774.40   8
   1   3  -6 82692.7 4838.98   2
  -1   3   6 87310.6 4438.81  12
  -1   3   5 66768.3 3590.87  12
  -1   3   5 64116.0 3694.19   8
   1   3  -5 67789.3 3543.35  11
   1   3  -5 63568.1 3866.41   2
   1   3  -4 3162.87 842.624  11
  -1   3   4 3322.02 928.517  12
  -1   3   4 4311.72 1006.35   8
   1   3  -4 2415.59 772.650   2
  -1   3   3 347045. 6227.19   8
  -1   3   3 338497. 6563.71  12
   1   3  -3 345597. 6512.68  11
   1   3  -3 350144. 7042.61   2
   1   3  -2 8723.19 1032.68   2
  -1   3   2 6538.33 752.839   8
   1   3  -2 6623.66 881.522  11
  -1   3   2 7438.86 946.792   7
   1   3  -1 10760.4 442.531   6
  -1   3   1 10084.8 923.314   7
  -1   3   1 10236.7 578.588   8
   1   3  -1 8825.01 866.055  11
   1   3  -1 10101.3 844.258   7
  -1   3   1 10223.5 741.973   3
   1   3   0 12961.5 1007.31   8
  -1   3   0 14369.0 718.854   5
  -1   3   0 14080.4 663.484   1
  -1   3   0 13948.7 988.865   3
  -1   3   0 13667.4 911.063   7
   1   3   0 13015.8 852.516   7
  -1   3   0 14569.9 544.584  11
  -1   3  -1 38201.5 1497.10   5
  -1   3  -1 40832.4 1917.19   3
   1   3   1 38055.4 1376.44   7
  -1   3  -1 36916.9 1513.82   1
  -1   3  -1 40925.3 1308.26  11
   1   3   1 38478.4 1804.90   8
  -1   3  -1 37906.2 1390.79   7
  -1   3  -2 393849. 6534.22   3
  -1   3  -2 372564. 5526.27   5
   1   3   2 383507. 6492.51   8
  -1   3  -2 396554. 4987.36   2
  -1   3  -2 385493. 6049.97   1
   1   3   2 382298. 4598.17   7
  -1   3  -2 390878. 4551.84   7
  -1   3  -3 55760.9 2735.91   3
  -1   3  -3 54664.9 2496.71   5
   1   3   3 55451.7 2864.50   8
  -1   3  -3 61524.2 2926.06   1
  -1   3  -3 54011.1 2402.23   2
   1   3   3 54892.9 1915.62   7
   1   3   4 31188.1 1615.57   7
  -1   3  -4 27692.3 2238.35   1
  -1   3  -4 30918.8 2150.85   5
  -1   3  -4 30223.0 2172.32   2
   1   3   4 30495.1 2432.75   8
  -1   3  -4 31685.0 2252.98   3
  -1   3  -5 81804.5 3789.59   5
   1   3   5 90071.6 4640.06   8
  -1   3  -5 84850.4 4137.71   2
  -1   3  -5 86225.4 4402.21   1
   1   3   5 89347.5 2977.42   7
  -1   3  -6 20731.5 2142.30   5
   1   3   6 25678.6 2837.64   8
  -1   3  -6 22370.4 2396.66   2
  -1   3  -7 11699.1 1815.98   5
   1   3   7 8613.86 1854.74   8
  -1   3  -8 1420.30 874.748   5
   1   3   8 2382.71 1361.18   8
   1   4  -9 14826.7 2667.18   2
   1   4  -9 20754.4 2619.98   5
  -1   4   9 15548.2 2829.91   8
   1   4  -8 38785.9 3295.37   5
  -1   4   8 41340.8 4026.97   8
   1   4  -8 36404.7 3785.90   2
  -1   4   7 9147.16 1563.97   7
  -1   4   7 11114.2 1993.34   8
   1   4  -7 14056.9 2322.51   2
   1   4  -6 1672.63 855.466  11
  -1   4   6 1306.04 966.058   8
   1   4  -6 1191.58 924.131   2
  -1   4   6 885.603 736.535   7
  -1   4   5 82337.9 3840.39   7
  -1   4   5 86047.8 4253.06   8
   1   4  -5 91034.4 4264.70  11
   1   4  -5 88127.7 4506.81   2
  -1   4   4 119790. 4345.90   8
   1   4  -4 127039. 4841.72   2
  -1   4   4 118187. 4198.83   7
   1   4  -4 122048. 4459.76  11
   1   4  -3 90996.4 3645.59   2
  -1   4   3 83501.4 3083.13   8
  -1   4   3 86987.3 1659.62   3
  -1   4   3 83396.4 3255.69   7
   1   4  -3 80677.5 3298.77  11
   1   4  -2 20419.1 1537.07  11
  -1   4   2 22249.8 1327.89   8
   1   4  -2 20370.7 1368.80   7
  -1   4   2 17642.4 930.124   3
  -1   4   2 22827.5 1614.57   7
  -1   4   1 69612.2 2124.67   3
   1   4  -1 71613.6 2538.80  11
  -1   4   1 69774.6 1633.76   8
  -1   4   1 68840.8 2482.25   7
   1   4  -1 70743.9 2296.05   7
  -1   4   0 199692. 2772.50   5
  -1   4   0 190153. 3993.39   3
  -1   4   0 186284. 2333.21   1
   1   4   0 197136. 4116.10   8
  -1   4   0 189771. 3798.67   7
  -1   4   0 192199. 2589.83  11
   1   4   0 197616. 3700.17   7
   1   4   1 152727. 3182.01   7
   1   4   1 154692. 3827.59   8
  -1   4  -1 141791. 3011.67   1
  -1   4  -1 153588. 4010.15   3
  -1   4  -1 156149. 3121.64   5
  -1   4  -1 154427. 3239.07   7
  -1   4  -1 147062. 2771.65  11
  -1   4  -2 59710.2 2296.58   5
  -1   4  -2 60063.5 2165.85  11
  -1   4  -2 53569.3 1946.19   7
   1   4   2 58787.8 2669.82   8
  -1   4  -2 56542.8 2370.61   1
   1   4   2 60160.6 2084.24   7
  -1   4  -2 57817.2 2736.26   3
   1   4   3 108364. 4069.65   8
  -1   4  -3 109825. 4082.23   3
  -1   4  -3 111864. 3979.37   1
  -1   4  -3 109216. 3552.00   5
  -1   4  -3 112137. 2992.93   7
   1   4   3 112837. 3035.91   7
  -1   4  -3 118867. 3487.02   2
  -1   4  -4 133772. 4997.66   1
   1   4   4 139167. 5157.66   8
  -1   4  -4 147667. 4600.04   2
   1   4   4 144078. 3704.36   7
  -1   4  -4 136065. 4519.29   5
  -1   4  -5 13078.9 1891.30   1
   1   4   5 13916.3 1268.02   7
  -1   4  -5 15784.7 1788.46   5
  -1   4  -5 12115.4 1572.71   2
   1   4   5 15218.4 2008.02   8
  -1   4  -6 8393.09 1467.54   2
  -1   4  -6 7653.83 1376.35   5
   1   4   6 9300.32 1666.85   8
  -1   4  -7 21979.9 2423.33   5
   1   4   7 19254.8 2741.37   8
  -1   4  -8 31707.2 3210.23   5
   1   4   8 29751.9 3573.02   8
   1   5  -9 627.816 639.385   5
  -1   5   9 642.288 1141.98   8
   1   5  -8 1287.06 931.582   2
   1   5  -8 1022.49 716.784   5
  -1   5   8 843.356 901.035   8
  -1   5   7 44759.7 3837.33   8
  -1   5   7 46598.7 3424.47   7
   1   5  -7 39574.8 3629.62   2
   1   5  -6 41274.8 3393.47   2
   1   5  -6 47167.7 3353.82  11
  -1   5   6 46385.6 3499.98   8
  -1   5   6 46543.3 3210.78   7
   1   5  -5 19357.0 2028.22  11
   1   5  -5 22088.4 2331.83   2
  -1   5   5 18379.0 2037.65   8
  -1   5   5 24039.4 2171.89   7
   1   5  -4 7444.85 1272.74   2
  -1   5   4 9172.13 1273.79   7
  -1   5   4 7325.48 1178.17   8
   1   5  -4 8662.34 1272.66  11
  -1   5   3 27074.2 1985.42   7
  -1   5   3 26878.4 1008.39   3
  -1   5   3 25007.7 1747.54   8
   1   5  -3 26497.1 2011.12  11
   1   5  -2 176737. 4641.57  11
  -1   5   2 174370. 3717.70   8
  -1   5   2 165061. 3154.09   3
   1   5  -2 167375. 4141.14   7
  -1   5   2 171334. 4523.92   7
  -1   5   1 123222. 3152.84   3
  -1   5   1 116706. 2418.52   8
   1   5  -1 122880. 3596.30  11
   1   5  -1 124389. 3356.20   7
  -1   5   1 122744. 3568.05   7
   1   5   0 49852.4 2275.87   8
  -1   5   0 48799.4 2234.61   3
   1   5   0 47695.2 2067.16   7
  -1   5   0 48611.6 2135.78   7
  -1   5   0 50591.0 1487.20   5
  -1   5   0 50014.0 1594.16  11
   1   5   1 189559. 4556.84   8
  -1   5  -1 179584. 3391.01  11
  -1   5  -1 182005. 4736.26   3
  -1   5  -1 175433. 3498.06   5
  -1   5  -1 175371. 3457.20   1
  -1   5  -1 181579. 3949.48   7
   1   5   1 176191. 3845.12   7
  -1   5  -2 87527.0 3058.02   1
  -1   5  -2 99119.9 2909.37  11
  -1   5  -2 92372.8 2979.10   5
   1   5   2 95891.5 3565.57   8
  -1   5  -2 92814.4 2861.63   7
   1   5   2 94844.7 2919.00   7
  -1   5  -2 91939.6 3697.24   3
  -1   5  -3 62238.2 2672.06  11
  -1   5  -3 54698.4 2628.17   5
  -1   5  -3 53242.7 2834.09   1
   1   5   3 53496.7 3001.24   8
  -1   5  -3 57786.6 3139.77   3
   1   5   3 56203.6 2352.40   7
  -1   5  -3 58201.1 2357.95   7
   1   5   4 1216.54 926.659   8
   1   5   4 586.208 473.570   7
  -1   5  -4 977.117 707.023   1
  -1   5  -4 247.190 458.223   5
  -1   5  -4 841.647 487.938   2
  -1   5  -5 53906.2 3208.09   5
   1   5   5 59403.2 2718.71   7
   1   5   5 52575.1 3702.12   8
  -1   5  -5 61029.9 3307.51   2
  -1   5  -6 45701.4 3261.82   5
   1   5   6 40512.0 3539.82   8
   1   5   7 1962.05 1086.89   8
  -1   5  -7 3674.50 1129.86   5
  -1   5  -8 943.073 906.155   5
   1   5   8 1372.26 1034.63   8
  -1   6   9 8484.14 2214.17   8
   1   6  -8 17006.5 2574.95   2
  -1   6   8 18037.4 2739.73   8
   1   6  -8 20398.5 2532.23   5
  -1   6   7 16249.7 2450.76   8
  -1   6   7 20266.0 2339.02   7
   1   6  -7 14780.8 2259.62   2
  -1   6   6 4484.47 1355.32   8
   1   6  -6 4128.61 1067.18  11
   1   6  -6 3838.10 1148.35   2
  -1   6   6 2263.22 894.167   7
   1   6  -5 42911.1 3053.75  11
  -1   6   5 42899.5 3068.66   8
  -1   6   5 45304.0 3009.03   7
  -1   6   4 90482.7 3852.31   8
   1   6  -4 90725.4 4121.80  11
  -1   6   4 91476.3 4009.67   7
   1   6  -3 10035.3 1314.39  11
  -1   6   3 10376.0 1195.75   8
  -1   6   3 10400.6 1268.98   7
   1   6  -3 9329.23 1143.44   7
  -1   6   3 10986.6 732.645   3
  -1   6   2 26118.7 1920.86   7
  -1   6   2 21882.1 1291.86   3
  -1   6   2 23714.7 1461.83   8
   1   6  -2 20539.5 1587.73   7
   1   6  -2 21762.5 1777.52  11
  -1   6   1 84413.8 2289.37   8
   1   6  -1 84990.9 3240.28  11
  -1   6   1 84443.1 3210.03   7
   1   6  -1 86807.6 3106.61   7
  -1   6   1 82741.2 2840.36   3
   1   6   0 162561. 4158.93   7
   1   6   0 159488. 4354.34   8
  -1   6   0 152558. 3170.88  11
  -1   6   0 157935. 2776.24   5
  -1   6   0 156748. 4190.13   7
  -1   6   0 159003. 4337.87   3
   1   6   1 147051. 4317.80   8
  -1   6  -1 134998. 3227.01  11
  -1   6  -1 143167. 3877.22   7
  -1   6  -1 144034. 3294.83   5
   1   6   1 140405. 3812.16   7
  -1   6  -1 135267. 4410.10   3
  -1   6  -2 9805.57 991.423  11
   1   6   2 10029.2 1096.56   7
   1   6   2 11948.2 1371.54   8
  -1   6  -2 10378.2 1068.71   5
  -1   6  -2 11100.0 1113.98   7
  -1   6  -2 9455.55 1388.57   3
  -1   6  -3 113936. 3713.61  11
   1   6   3 108265. 4340.28   8
   1   6   3 115440. 3664.34   7
  -1   6  -3 108734. 3500.38   7
  -1   6  -3 115291. 3896.87   5
  -1   6  -4 93591.2 3900.97   5
   1   6   4 104413. 4664.75   8
   1   6   4 103700. 3644.05   7
   1   6   5 10069.3 1757.05   8
  -1   6  -5 8310.96 1371.75   5
   1   6   5 9713.04 1224.28   7
   1   6   6 4126.53 1377.49   8
  -1   6  -6 3428.06 1018.50   5
  -1   6  -7 22270.7 2547.52   5
   1   6   7 21515.5 2949.36   8
   1   6   8 11861.7 2420.76   8
  -1   6  -8 9772.52 1957.78   5
  -1   7   9 9188.71 2180.29   8
  -1   7   8 8217.76 2028.86   8
   1   7  -8 4465.87 1152.11   5
  -1   7   7 16288.5 2138.83   7
  -1   7   7 17631.8 2411.22   8
   1   7  -7 18728.3 2435.12  11
  -1   7   6 18430.3 2292.56   8
   1   7  -6 18529.9 2223.88  11
  -1   7   6 18600.4 2162.85   7
  -1   7   5 11631.4 1734.80   8
   1   7  -5 10862.3 1605.82  11
  -1   7   5 12642.3 1700.50   7
   1   7  -4 2592.73 838.449  11
  -1   7   4 1923.60 755.043   8
  -1   7   4 3265.30 1015.80   7
  -1   7   3 78082.0 3200.87   8
   1   7  -3 75230.5 3658.85  11
   1   7  -3 71579.9 3271.12   7
  -1   7   3 72979.2 3502.16   7
   1   7  -2 145534. 4719.99  11
   1   7  -2 146955. 4460.19   7
  -1   7   2 148106. 3782.85   8
  -1   7   2 153147. 3738.27   3
  -1   7   2 138030. 4577.66   7
  -1   7   1 47163.8 1894.14   8
   1   7  -1 52520.8 2726.27  11
   1   7  -1 51551.7 2598.41   7
  -1   7   1 46082.7 2564.09   7
  -1   7   1 48184.8 2385.45   3
  -1   7   0 2538.12 496.295  11
  -1   7   0 1622.39 636.546   3
  -1   7   0 1778.40 332.779   5
   1   7   0 1311.76 496.861   8
   1   7   0 1787.69 584.348   7
  -1   7   0 2435.26 669.470   7
  -1   7  -1 123261. 4485.91   3
  -1   7  -1 125722. 3405.12  11
  -1   7  -1 126113. 3218.43   5
   1   7   1 133096. 4367.98   8
  -1   7  -1 132162. 4084.46   7
   1   7   1 129727. 4022.99   7
  -1   7  -2 138087. 5106.15   3
   1   7   2 146043. 4830.57   8
  -1   7  -2 139880. 3907.99   5
  -1   7  -2 150140. 4395.90   7
   1   7   2 140515. 4231.69   7
  -1   7  -2 148878. 3994.06  11
  -1   7  -3 11884.2 1277.97   7
   1   7   3 14150.9 1682.07   8
  -1   7  -3 11681.4 1305.58   5
   1   7   3 12630.5 1387.85   7
  -1   7  -3 13761.6 1362.75  11
  -1   7  -4 9224.47 1248.56  11
  -1   7  -4 8456.04 1287.83   5
   1   7   4 10136.8 1643.61   8
  -1   7  -4 9351.72 1204.16   7
   1   7   4 6843.83 1055.86   7
   1   7   5 9329.92 1675.84   8
  -1   7  -5 9012.21 1467.99   5
   1   7   5 9074.70 1240.58   7
  -1   7  -6 38795.1 3125.82   5
   1   7   6 35185.2 3361.32   8
  -1   7  -7 15047.7 2138.09   5
   1   7   7 18076.6 2688.21   8
  -1   7  -8-310.225 753.980   5
   1   7   8 1933.86 1232.40   8
  -1   8   8 17583.8 2680.07   8
   1   8  -8 17245.7 2401.33   5
  -1   8   7 11145.1 2002.03   8
  -1   8   7 9057.44 1644.60   7
   1   8  -7 9494.86 1734.35  11
   1   8  -6 3107.60 1021.56  11
  -1   8   6 2966.69 965.157   7
  -1   8   6 4789.69 1282.78   8
   1   8  -5 27613.6 2610.56  11
  -1   8   5 29285.5 2610.61   8
  -1   8   5 29410.7 2646.08   7
  -1   8   4 24496.7 2168.64   8
   1   8  -4 25853.4 2359.88  11
  -1   8   4 26284.2 2350.01   7
  -1   8   3 25535.6 2215.93   7
   1   8  -3 26775.0 2312.26  11
  -1   8   3 29463.7 2066.11   8
   1   8  -3 27495.5 2161.87   7
   1   8  -2 30979.3 2313.93  11
  -1   8   2 29666.0 1821.82   8
   1   8  -2 34863.3 2381.70   7
  -1   8   2 33806.2 2444.12   7
  -1   8   1 141047. 4731.14   7
  -1   8   1 139862. 3566.73   8
   1   8  -1 145901. 4676.78   7
   1   8  -1 136448. 4694.06  11
  -1   8   0 97738.7 3939.79   3
  -1   8   0 104970. 3210.96  11
  -1   8   0 104353. 2499.40   5
   1   8   0 109810. 4029.65   7
  -1   8   0 107153. 4034.50   7
  -1   8  -1 25510.5 1650.29  11
   1   8   1 24383.4 2008.90   8
   1   8   1 26517.2 1992.05   7
  -1   8  -1 25414.6 1961.45   7
  -1   8  -1 25759.6 1520.20   5
  -1   8  -2 21743.3 1633.17  11
   1   8   2 18768.4 1877.43   8
  -1   8  -2 18532.1 1495.86   5
  -1   8  -2 18336.9 1685.52   7
   1   8   2 17823.7 1669.04   7
  -1   8  -3 49619.4 2755.10   7
  -1   8  -3 48142.3 2602.13  11
   1   8   3 47597.0 3128.84   8
  -1   8  -3 45285.3 2599.11   5
   1   8   3 43330.3 2624.09   7
  -1   8  -4 47250.7 2946.59   5
  -1   8  -4 43847.5 2713.77  11
   1   8   4 38831.8 3138.30   8
  -1   8  -4 42347.0 2641.76   7
   1   8   4 44450.3 2730.63   7
  -1   8  -5 23944.3 2312.53   5
   1   8   5 26437.3 2779.32   8
   1   8   5 26506.5 2193.59   7
   1   8   6 6246.87 1619.12   8
  -1   8  -6 7106.31 1470.51   5
  -1   8  -7 11434.9 1871.41   5
   1   8   7 11110.0 2158.21   8
  -1   9   8-1255.23 1006.09   8
   1   9  -7 13166.1 2085.51  11
  -1   9   7 12721.8 2121.65   8
  -1   9   7 14475.7 2118.69   7
   1   9  -6 69249.8 4460.63  11
  -1   9   6 67889.4 4405.02   8
  -1   9   6 62042.7 4090.71   7
  -1   9   5 17105.3 2065.24   7
   1   9  -5 15027.8 2034.09  11
  -1   9   5 15158.0 1935.57   8
   1   9  -4 6824.82 1323.80  11
  -1   9   4 7899.14 1306.90   8
  -1   9   4 6378.56 1276.29   7
   1   9  -3 28831.7 2473.63  11
  -1   9   3 28726.8 2102.73   8
   1   9  -3 27171.9 2286.22   7
  -1   9   3 28621.0 2471.80   7
   1   9  -2 59468.7 3381.40  11
  -1   9   2 62696.7 2791.76   8
   1   9  -2 59676.8 3259.04   7
  -1   9   2 64955.9 3537.66   7
   1   9  -1 25104.2 2146.34  11
  -1   9   1 25243.8 2190.52   7
   1   9  -1 29544.1 2289.53   7
  -1   9   0 959.049 619.270   7
   1   9   0 631.563 461.990  11
   1   9   0 1174.32 649.612   7
  -1   9   0 669.234 281.497  11
  -1   9  -1 45359.8 2342.42  11
   1   9   1 49382.8 2921.14   7
   1   9   1 44117.8 2871.60   8
  -1   9  -1 48586.7 2891.78   7
  -1   9  -1 49619.3 2189.22   5
   1   9   2 90665.8 4260.27   8
  -1   9  -2 83106.4 3357.83  11
   1   9   2 89783.4 3917.21   7
  -1   9  -2 86370.3 3303.57   5
  -1   9  -2 86522.5 3881.68   7
  -1   9  -3 43923.3 2578.46  11
  -1   9  -3 36345.7 2417.36   5
   1   9   3 37080.0 2871.60   8
   1   9   3 38254.0 2613.45   7
  -1   9  -3 38731.9 2601.75   7
  -1   9  -4 1810.05 689.181   7
   1   9   4 1808.36 896.056   8
  -1   9  -4 2039.91 698.557  11
   1   9   4 2753.20 784.269   7
  -1   9  -4 1172.84 609.400   5
   1   9   5 47721.7 3780.74   8
  -1   9  -5 46306.5 3285.51   5
   1   9   5 51454.6 3204.85   7
  -1   9  -6 25858.7 2669.57   5
   1   9   6 24309.4 2971.00   8
  -1   9  -7 1535.96 868.539   5
   1   9   7 1577.57 994.204   8
   1  10  -7 4376.99 1352.43  11
  -1  10   7 3572.01 1173.11   7
   1  10  -7 118.255 486.851   5
   1  10  -6 3207.61 1098.04  11
  -1  10   6 2516.71 1000.86   7
   1  10  -5 11617.6 1809.22  11
  -1  10   5 12647.1 1796.74   8
  -1  10   5 12013.3 1822.60   7
   1  10  -4 56278.2 3725.44  11
  -1  10   4 56695.0 3755.28   7
   1  10  -3 12983.8 1740.67  11
   1  10  -3 11802.4 1642.25   7
  -1  10   3 9950.92 1616.98   7
  -1  10   2 9033.09 1412.02   7
   1  10  -2 8892.32 1378.00   7
   1  10  -2 9101.85 1433.92  11
   1  10  -1 30971.3 2494.29   7
   1  10  -1 29126.2 2446.64  11
  -1  10   1 25853.4 2356.00   7
  -1  10   1 29078.4 2033.89  11
   1  10   0 33665.8 2645.56  11
  -1  10   0 35560.8 2664.60   7
   1  10   0 35362.7 2648.61   7
  -1  10   0 31503.3 2059.97  11
   1  10   1 25985.5 2319.72   8
  -1  10  -1 25610.5 2305.97   7
   1  10   1 24290.9 2234.47   7
  -1  10  -2 8163.00 1078.57   5
   1  10   2 8352.51 1469.28   8
   1  10   2 9278.15 1414.03   7
  -1  10  -2 6697.13 1212.65   7
  -1  10  -3 67804.4 3378.93   5
   1  10   3 73543.4 4265.25   8
  -1  10  -3 67784.2 3668.80   7
   1  10   3 61419.1 3523.52   7
   1  10   4 17651.7 2222.92   8
  -1  10  -4 19627.9 2030.75   5
  -1  10  -4 24085.2 2248.75   7
   1  10   4 24481.3 2290.79   7
  -1  10  -5 7288.09 1427.92   5
   1  10   5 7507.33 1669.02   8
  -1  10  -6-1717.61 845.775   5
   1  10   6 2449.76 1186.86   8
   1  10   7 13761.1 2527.49   8
  -1  10  -7 10381.4 1961.72   5
   1  11  -7 6365.58 1551.71  11
   1  11  -7 7503.56 1636.69   5
  -1  11   6 24910.2 2820.57   7
   1  11  -6 27106.5 2937.32  11
   1  11  -5 14647.7 2117.49  11
  -1  11   5 12992.5 2010.89   7
   1  11  -4-232.192 501.361  11
  -1  11   4 1898.01 894.877   7
   1  11  -3 27954.7 2676.70  11
   1  11  -3 29790.6 2670.15   7
  -1  11   3 28916.9 2738.60   7
   1  11  -2 52550.8 3462.47   7
  -1  11   2 48428.3 3411.97   7
   1  11  -2 43477.7 3217.08  11
   1  11  -1 26192.1 2437.20   7
  -1  11   1 22921.1 2315.73   7
   1  11  -1 23126.4 2291.58  11
   1  11   0 16106.0 1881.31   7
  -1  11   0 16275.7 1961.32   7
   1  11   0 16279.6 1952.66  11
  -1  11  -1 31417.1 2703.39   7
   1  11   1 35509.2 2824.39   7
   1  11   2 63252.5 3901.09   8
   1  11   2 62599.5 3741.94   7
  -1  11  -2 64441.9 3800.47   7
  -1  11  -3 9836.92 1523.16   7
  -1  11  -3 10304.0 1381.44   5
   1  11   3 12742.6 1925.90   8
   1  11   3 9067.62 1479.11   7
   1  11   4 4479.35 1284.87   8
   1  11   4 3778.30 997.183   7
  -1  11  -4 4343.77 1050.97   5
  -1  11  -4 3989.35 1016.75   7
  -1  11  -5 10971.6 1714.60   5
   1  11   5 15956.8 2378.15   8
  -1  11  -6 16118.7 2264.36   5
   1  11   6 16356.1 2537.46   8
  -1  12   6 901.312 692.622   7
   1  12  -6 1283.39 712.822   5
   1  12  -5 35052.8 3276.29  11
  -1  12   5 32200.0 3180.07   7
   1  12  -4 10569.7 1820.99   7
   1  12  -4 9772.12 1713.91  11
  -1  12   4 11107.6 1870.95   7
   1  12  -3 9176.32 1608.51   7
  -1  12   3 6006.57 1444.91   7
   1  12  -3 6086.14 1339.57  11
  -1  12   2 3203.31 1099.84   7
   1  12  -2 3805.28 1045.58  11
   1  12  -2 1050.39 733.325   7
   1  12  -1 37896.0 3080.03   7
  -1  12   1 31868.7 2880.99   7
   1  12  -1 34615.6 2987.35  11
   1  12   0 34195.4 2932.28   7
  -1  12   0 34139.1 3002.76   7
   1  12   0 33348.6 2909.63  11
   1  12   1 8160.78 1465.53   7
   1  12   1 8517.99 1527.72  11
  -1  12  -1 9542.41 1639.29   7
   1  12   2 1072.65 810.551   8
   1  12   2 982.656 545.552   7
  -1  12  -2 1466.07 762.768   7
   1  12   3 15324.0 2156.61   8
  -1  12  -3 12541.5 1816.22   7
   1  12   3 11965.7 1766.00   7
  -1  12  -4 32954.5 2740.83   5
  -1  12  -4 31067.8 2852.43   7
   1  12   4 25229.8 2874.96   8
   1  12   4 30215.7 2845.08   7
  -1  12  -5 7063.43 1438.98   5
   1  12   5 6497.97 1636.18   8
  -1  12  -6 5296.23 1347.97   5
   1  12   6 4297.18 1508.19   8
   1  13  -6 6227.30 1425.10   5
  -1  13   6 5136.62 1382.84   7
  -1  13   5 7858.50 1702.64   7
  -1  13   4-237.190 710.706   7
   1  13  -3 18244.3 2336.15   7
  -1  13   3 23164.2 2719.00   7
  -1  13   2 49742.9 3831.86   7
   1  13  -2 41274.5 3407.16  11
   1  13  -2 45447.4 3608.04   7
   1  13  -1 15985.3 2140.42  11
   1  13  -1 19266.6 2342.99   7
  -1  13   1 18455.9 2341.12   7
   1  13   0 8603.42 1641.25   7
  -1  13   0 8332.16 1643.96   7
   1  13   0 5328.61 1258.33  11
   1  13   1 24606.1 2672.21  11
  -1  13  -1 18909.0 2346.99   7
   1  13   1 25081.8 2665.62   7
  -1  13  -2 30690.3 2934.61   7
   1  13   2 31797.4 3006.88   7
  -1  13  -3 1071.90 705.540   7
   1  13   3 2661.98 1029.01   7
   1  13   4 903.637 641.451   7
  -1  13  -4 240.899 544.594   7
  -1  14   4 20122.0 2684.04   7
  -1  14   3 6902.31 1592.31   7
   1  14  -3 8025.20 1657.83   7
  -1  14   2 6880.29 1550.60   7
   1  14  -2 4582.62 1287.98   7
  -1  14   1 22677.9 2736.63   7
   1  14  -1 18113.5 2385.05   7
   1  14   0 19911.6 2507.03   7
  -1  14   0 18074.0 2475.57   7
   1  14   1 12225.2 1988.01   7
  -1  14  -1 11514.3 1969.77   7
  -1  14  -2 2730.32 1053.95   7
   1  14   2 2544.89 1001.40   7
   1  14   3 16821.1 2376.92   7
  -1  14  -3 13527.3 2105.14   7
   1  14   4 8754.63 1709.73   7
  -1  14  -4 11268.3 1970.27   7
  -1  15   2 13728.4 2305.17   7
   1  15  -2 21036.3 2721.58   7
   1  15  -1 8344.94 1785.58   7
  -1  15   1 8076.96 1701.23   7
   1  15   0 1003.25 808.502   7
  -1  15   0 855.033 758.094   7
   1  15   1 9165.31 1845.37   7
  -1  15  -1 7094.32 1622.56   7
   1  15   2 13739.7 2232.05   7
  -1  15  -2 13642.1 2192.87   7
  -2 -15   3 13635.7 2267.62   9
  -2 -15   2 12112.7 2200.07   9
   2 -15  -1 2209.75 1099.35   9
  -2 -15   1 2973.83 1223.39   9
  -2 -15   0 3333.41 1299.51   9
   2 -15   0 928.539 772.554   9
   2 -15   1 16697.1 2585.82   9
   2 -15   2 11734.9 2219.19   9
   2 -14  -5 10108.8 2071.78   2
   2 -14  -4 12104.9 2265.91   9
  -2 -14   4 15014.1 2779.91  12
   2 -14  -3 7592.63 1806.36   9
  -2 -14   3 5823.45 1413.25   9
   2 -14  -2 2566.12 1127.84   9
  -2 -14   2 4305.49 1356.64   9
   2 -14  -1 23648.6 2986.81   9
  -2 -14   1 21538.8 2807.84   9
   2 -14   0 11026.7 2074.80   9
  -2 -14   0 14751.3 2444.58   9
  -2 -14  -1 1850.10 1016.86   9
   2 -14   1 3208.36 1429.23   9
   2 -14   2 1473.05 916.991   9
  -2 -14  -2 612.901 994.925   9
  -2 -14  -3 14271.3 2511.18   9
   2 -13  -6 10659.5 2148.87   9
   2 -13  -5 4110.50 1367.00   9
   2 -13  -5 2349.57 1171.39   2
  -2 -13   5 2686.00 1345.64  12
  -2 -13   4 9840.36 2210.16  12
   2 -13  -4 6107.99 1615.85   9
   2 -13  -4 7912.22 1790.23   2
  -2 -13   3 18698.0 2389.44   9
   2 -13  -3 15865.0 2451.23   9
   2 -13  -3 15345.2 2181.67   2
   2 -13  -2 31579.9 3380.51   9
  -2 -13   2 33784.2 3272.26   9
  -2 -13   1 7448.18 1598.32   9
   2 -13  -1 3458.59 1204.00   9
  -2 -13   0 5304.27 1418.32   9
   2 -13   0 5613.97 1402.11   9
  -2 -13  -1 11300.3 2064.55   9
   2 -13   1 13868.6 2210.64   9
   2 -13   2 21478.7 2658.24   9
  -2 -13  -2 21300.8 2818.43   9
   2 -13   3 2999.24 1086.26   9
  -2 -13  -3 2777.42 1116.97   9
   2 -13   3 4163.72 1598.17   4
  -2 -13  -4 374.055 750.776   9
   2 -13   4 1989.76 1360.69   4
   2 -12  -6 136.006 572.502   2
   2 -12  -6-1234.60 774.818   9
  -2 -12   6 196.171 539.683  10
  -2 -12   6 175.354 690.849  12
  -2 -12   5 17382.2 2750.51  12
   2 -12  -5 17372.3 2477.71   9
   2 -12  -5 15541.0 2460.06   2
   2 -12  -4 25757.2 2891.31   2
   2 -12  -4 29737.2 3175.98   9
   2 -12  -3 2049.68 935.139   9
  -2 -12   3 1139.11 817.827   9
   2 -12  -3-382.726 791.361   2
  -2 -12   2 5567.30 1348.89   9
   2 -12  -2 5089.64 1396.89   9
  -2 -12   1 30842.0 3004.29   9
   2 -12  -1 32807.9 3251.60   9
   2 -12   0 35367.0 3321.92   9
  -2 -12   0 35011.3 3256.02   9
  -2 -12  -1 4763.59 1356.19   9
   2 -12   1 3629.26 1055.98   9
   2 -12   2 9719.15 1742.81   9
  -2 -12  -2 11370.7 1969.74   9
   2 -12   2 10401.9 2287.75   4
   2 -12   3 16919.5 2221.29   9
   2 -12   3 21803.5 3341.93   4
  -2 -12  -3 16169.5 2434.72   9
  -2 -12  -4 5189.36 1445.99   9
   2 -12   4 8578.94 2227.14   4
   2 -12   5 4827.24 1633.72  10
  -2 -12  -5 1025.19 812.702   9
   2 -12   5 5265.09 2116.25   4
  -2 -11   7 11673.0 2430.15  12
   2 -11  -7 13071.8 2590.68   2
  -2 -11   6 29066.6 3460.32  12
   2 -11  -6 24356.9 2815.15   9
   2 -11  -6 24153.9 3168.26   2
  -2 -11   6 24914.9 2998.13  10
  -2 -11   5 5099.24 1470.60  12
  -2 -11   5 6615.45 1546.94  10
   2 -11  -5 5711.46 1459.53   9
   2 -11  -5 4118.98 1367.22   2
  -2 -11   4 25309.9 3089.51  12
   2 -11  -4 25609.3 2798.46   2
   2 -11  -4 24627.0 2743.18   9
  -2 -11   4 27030.6 2488.44   9
  -2 -11   4 21435.8 2400.39  10
   2 -11  -3 21061.3 2371.66   2
   2 -11  -3 21121.5 2561.94   9
  -2 -11   3 27939.6 2607.75   9
   2 -11  -2 39945.1 3422.70   9
  -2 -11   2 42017.7 3254.99   9
  -2 -11   1 7756.40 1500.68   9
   2 -11  -1 6205.47 1428.60   9
  -2 -11   0 22946.9 2543.81   9
   2 -11   0 24313.7 2661.43   9
   2 -11   1 38695.8 3245.27   9
  -2 -11  -1 37814.3 3284.80   9
  -2 -11  -2 39827.4 3443.82   9
   2 -11   2 41798.9 4270.32   4
   2 -11   2 40751.4 3315.90   9
  -2 -11  -3 6692.18 1546.41   9
   2 -11   3 6792.31 1340.14   9
   2 -11   3 4772.97 1573.94   4
  -2 -11  -4 3472.35 1156.51   9
   2 -11   4 3678.46 1530.62   4
   2 -11   5 12154.2 2286.27  10
  -2 -11  -5 12389.9 2151.71   9
   2 -11   5 15176.2 2914.97   4
   2 -11   6 13392.3 2946.36   4
  -2 -10   8 11890.5 2493.06  12
   2 -10  -7 8414.04 2069.76   2
  -2 -10   7 3487.87 1321.93  12
  -2 -10   6 7183.12 1779.08  12
  -2 -10   6 8566.49 1745.42  10
   2 -10  -6 8775.39 1674.96   9
   2 -10  -6 9069.03 1967.43   2
  -2 -10   5 45066.2 3576.86  10
  -2 -10   5 41845.6 3828.95  12
   2 -10  -5 45516.2 3884.35   2
   2 -10  -5 41931.4 3457.68   9
  -2 -10   4 13287.3 2286.19  12
   2 -10  -4 13926.4 2049.12   2
   2 -10  -4 12234.8 1885.11   9
  -2 -10   4 11177.0 1539.28   9
  -2 -10   4 11668.1 1726.46  10
  -2 -10   3 11787.1 1588.48  10
  -2 -10   3 12389.8 1684.03   9
   2 -10  -3 8345.17 1605.17   9
   2 -10  -3 10134.2 1653.38   2
  -2 -10   2 8044.94 1364.50   9
   2 -10  -2 7010.99 1488.79   9
   2 -10  -1 57371.3 3839.38   9
  -2 -10   1 60939.4 3737.73   9
   2 -10  -1 61032.2 3032.74   6
  -2 -10   0 25794.2 2523.77   9
   2 -10   0 27262.8 2608.98   9
   2 -10   1 11473.5 1724.44   9
  -2 -10  -1 11526.7 1768.29   9
   2 -10   1 9381.94 2051.79   4
   2 -10   2 7297.71 1401.20   9
  -2 -10  -2 9641.63 1699.83   9
   2 -10   2 6905.38 1840.79   4
  -2 -10  -3 46989.0 3628.16   9
   2 -10   3 48244.1 3360.71   9
   2 -10   3 41536.5 4191.31   4
  -2 -10  -4 33942.5 3238.74   9
   2 -10   4 37111.0 4118.93   4
   2 -10   5-213.959 612.122  10
   2 -10   5 1074.26 990.899   4
  -2 -10  -5 2167.14 929.509   9
   2 -10   6 5113.96 1621.01  10
  -2 -10  -6 6206.81 1847.14   2
   2 -10   6 6446.78 2021.08   4
   2  -9  -8 4438.25 1699.81   2
  -2  -9   8 3976.10 1575.39  12
  -2  -9   7 10621.9 2192.91  12
   2  -9  -7 9592.77 2104.30   2
   2  -9  -6 29673.1 2768.65   9
   2  -9  -6 25503.8 3069.41   2
  -2  -9   6 27021.0 3143.83  12
  -2  -9   6 25802.9 2883.83  10
   2  -9  -5 8745.14 1600.94   9
  -2  -9   5 9928.13 1657.01  10
   2  -9  -5 9901.33 1771.63   2
  -2  -9   5 13109.4 2080.27  12
   2  -9  -4 4508.02 1076.81   9
  -2  -9   4 2248.79 1008.36  12
  -2  -9   4 4558.96 1088.79  10
   2  -9  -4 3496.54 1121.81   2
  -2  -9   4 3828.25 908.150   9
   2  -9  -3 54984.6 3472.13   2
  -2  -9   3 62155.5 3343.66  10
   2  -9  -3 55851.7 3670.05   9
  -2  -9   3 55853.1 3230.77   9
   2  -9  -2 69967.3 3369.69   6
  -2  -9   2 64201.6 3089.20  10
  -2  -9   2 67749.2 3653.33   9
   2  -9  -2 56860.3 3651.30   9
   2  -9  -1 16986.3 1605.38   6
   2  -9  -1 19947.3 2215.63   9
  -2  -9   1 15965.8 1834.34   9
   2  -9   0 32449.1 2129.86   6
  -2  -9   0 30996.7 1879.92   1
  -2  -9   0 31530.7 2626.05   9
   2  -9   0 30192.4 2621.99   9
   2  -9   0 35160.3 3314.51   4
   2  -9   1 69185.6 4719.11   4
   2  -9   1 74537.2 4020.55   9
  -2  -9  -1 68613.9 3914.17   9
   2  -9   2 53191.6 3388.86   9
  -2  -9  -2 47580.9 3392.85   9
   2  -9   2 44658.7 3982.84   4
  -2  -9  -3 2416.87 960.459   9
   2  -9   3 3944.54 966.577   9
   2  -9   3 2499.19 1192.34   4
  -2  -9  -4 1354.71 741.442   9
   2  -9   4 1768.40 1291.68   4
  -2  -9  -5 8582.04 1583.01   9
   2  -9   5 7019.53 1611.69  10
   2  -9   5 5498.91 1904.92   4
  -2  -9  -6 29098.6 3440.46   2
   2  -9   6 22706.9 3061.05  10
   2  -9   6 30593.4 4047.89   4
   2  -9   7 3247.89 1701.55   4
  -2  -8   8 9504.26 2216.19  12
   2  -8  -8 10822.9 2323.16   2
   2  -8  -7 3493.97 1499.31   2
  -2  -8   7 1820.65 999.626  12
   2  -8  -6 5550.44 1170.12   9
  -2  -8   6 5833.68 1534.69  12
   2  -8  -6 2880.78 1186.19   2
  -2  -8   5 47875.8 3794.02  12
   2  -8  -5 46234.7 3220.82   9
   2  -8  -5 49159.3 3751.51   2
  -2  -8   5 44144.7 3344.30  10
  -2  -8   4 58017.9 3461.38  10
   2  -8  -4 57068.4 3526.99   9
   2  -8  -4 60169.3 3790.00   2
  -2  -8   4 60711.6 3019.86   9
  -2  -8   4 58087.5 4014.23  12
  -2  -8   3 9059.87 1305.59  10
   2  -8  -3 12214.3 1635.96   2
   2  -8  -3 8452.53 1372.96   9
  -2  -8   3 10668.7 1345.53   9
   2  -8  -2 17546.9 1665.93   6
  -2  -8   2 17011.9 1526.46  10
  -2  -8   2 16259.2 1703.36   9
   2  -8  -2 14052.4 1771.66   9
   2  -8  -1 82471.3 3449.83   6
  -2  -8   1 74204.1 3670.86   9
   2  -8  -1 84365.4 4121.26   9
   2  -8   0 68304.3 4284.24   4
   2  -8   0 69196.2 3738.31   9
  -2  -8   0 80611.0 3875.51   9
   2  -8   0 77508.0 3259.88   6
  -2  -8   0 79763.0 2981.19   1
   2  -8   1 32016.8 3117.83   4
  -2  -8  -1 36042.5 2721.87   9
  -2  -8  -1 34411.0 1931.46   1
   2  -8   1 31215.9 2100.55   6
   2  -8   1 31869.8 2508.37   9
   2  -8   2 18985.5 1944.38   9
  -2  -8  -2 17646.6 1497.89   1
  -2  -8  -2 17740.2 2002.43   9
   2  -8   2 17114.1 2419.82   4
   2  -8   2 20570.1 1709.40   6
  -2  -8  -3 50804.6 3378.58   9
   2  -8   3 50235.3 3050.39   9
  -2  -8  -3 48337.2 2658.19   1
   2  -8   3 43075.7 3943.65   4
  -2  -8  -4 21484.4 2307.16   9
   2  -8   4 17658.5 2001.75  12
   2  -8   4 21930.0 3028.59   4
   2  -8   4 19277.1 1885.78   9
   2  -8   5 4517.94 1278.53  10
   2  -8   5 8756.24 2121.74   4
  -2  -8  -5 8465.90 1521.87   9
   2  -8   6 3091.04 1163.56  10
  -2  -8  -6 4037.25 1372.39   2
   2  -8   6 2775.71 1417.01   4
   2  -8   7 19389.4 3006.96  10
  -2  -8  -7 17503.9 2853.79   2
   2  -8   7 17713.1 3189.01   4
  -2  -7   9 3880.94 1470.71  12
   2  -7  -8 3905.19 1487.86   2
  -2  -7   8 3205.26 1267.30  12
   2  -7  -7 36652.9 3840.97   2
  -2  -7   7 34877.7 3585.85  12
   2  -7  -6 30300.8 3176.23   2
   2  -7  -6 29424.0 2394.82   9
  -2  -7   6 29694.7 3069.97  12
   2  -7  -5 314.319 470.209   9
  -2  -7   5-668.853 701.963  10
  -2  -7   5 669.303 879.485  12
  -2  -7   5 1185.32 576.323   4
   2  -7  -5 1694.82 987.808   2
  -2  -7   4 11254.3 1773.86  12
  -2  -7   4 8809.73 1085.47   9
   2  -7  -4 8088.26 1330.65   9
   2  -7  -4 8247.08 1464.70   2
  -2  -7   4 8337.23 1321.47  10
  -2  -7   3 91249.5 4565.88  12
  -2  -7   3 78991.3 3431.33  10
   2  -7  -3 79985.8 3877.95   9
   2  -7  -3 88912.5 3841.24   6
   2  -7  -3 85118.0 3907.45   2
  -2  -7   3 85189.4 3401.75   9
   2  -7  -2 200639. 5408.28   6
   2  -7  -2 193572. 5923.18   9
  -2  -7   2 194251. 5305.40   9
  -2  -7   2 183252. 4587.00  10
  -2  -7   1 25218.7 1998.39   9
   2  -7  -1 27317.0 2269.50   9
   2  -7  -1 25585.0 1889.68   6
   2  -7   0 32382.9 2077.77   6
  -2  -7   0 35480.3 2424.13   9
   2  -7   0 32234.5 2440.60   9
   2  -7   0 33221.0 2813.89   4
  -2  -7   0 29351.7 1809.53   1
  -2  -7  -1 46967.6 2265.58   1
   2  -7   1 48055.3 2527.19   6
  -2  -7  -1 46184.8 2871.64   9
   2  -7   1 50915.5 3709.07   4
  -2  -7  -2 57477.9 3270.57   9
   2  -7   2 57411.3 2818.22   6
   2  -7   2 56241.1 4097.83   4
  -2  -7  -2 54030.3 2589.13   1
   2  -7   3 27123.9 2120.81   9
   2  -7   3 24809.6 1971.27   6
  -2  -7  -3 26864.0 2008.76   1
   2  -7   3 25041.8 1855.45   8
   2  -7   3 21947.9 2805.02   4
  -2  -7  -3 25190.6 2280.83   9
   2  -7   4 8197.59 1310.52  12
  -2  -7  -4 10570.2 1420.67   1
   2  -7   4 9647.43 1374.67   6
   2  -7   4 8303.40 1199.29   9
  -2  -7  -4 7436.63 1354.65   9
   2  -7   5 35966.5 3401.82  10
  -2  -7  -5 38320.6 2910.94   1
  -2  -7  -5 42634.6 3144.14   9
   2  -7   6 18786.1 2657.65  10
  -2  -7  -6 16901.9 2180.89   1
  -2  -7  -6 14163.4 2346.92   2
   2  -7   7 543.468 661.473  10
  -2  -7  -7 1133.09 987.800   2
  -2  -6   9 16985.1 2888.42  12
   2  -6  -9 19690.2 3291.49   2
  -2  -6   8 12133.8 2255.90  12
   2  -6  -8 17019.9 2849.84   2
   2  -6  -7-758.697 1024.59   2
  -2  -6   7-1952.40 1109.89  12
   2  -6  -6 5471.53 1310.67   2
  -2  -6   6 3629.46 1295.26  12
   2  -6  -5 21478.0 1937.13   9
  -2  -6   5 23548.4 2521.46  12
  -2  -6   5 22884.4 2053.90   4
   2  -6  -5 20608.8 2382.30   2
  -2  -6   4 76940.1 2850.05   9
  -2  -6   4 77340.0 3729.84  10
  -2  -6   4 86459.5 4376.66  12
   2  -6  -4 78565.9 3621.45   9
  -2  -6   4 83662.6 3683.81   4
   2  -6  -4 73495.2 3891.30   2
   2  -6  -3 80520.0 3626.90   2
  -2  -6   3 78498.3 3020.09   9
  -2  -6   3 76065.7 3230.40  10
   2  -6  -3 76802.5 3543.39   9
  -2  -6   3 78016.5 4000.08  12
   2  -6  -3 78784.2 3548.07   6
   2  -6  -2 29550.4 2073.32   6
  -2  -6   2 30713.0 1776.32  10
   2  -6  -2 31333.8 2023.18   2
   2  -6  -2 30124.6 2252.58   9
  -2  -6   2 27783.5 1880.99   9
  -2  -6   1 313465. 6452.62   9
   2  -6  -1 303162. 6277.77   6
   2  -6  -1 318058. 7617.09   4
  -2  -6   0 140076. 3820.61   1
  -2  -6   0 146708. 4565.17   9
   2  -6   0 141731. 4208.98   6
   2  -6   0 141619. 5366.37   4
   2  -6   1 7313.69 971.926   6
  -2  -6  -1 6847.98 906.812   1
   2  -6   1 7194.78 577.543   8
   2  -6   1 6850.97 1433.61   4
  -2  -6  -1 7247.35 1159.68   9
  -2  -6  -2 21994.0 1665.14   1
   2  -6   2 17757.5 1540.38   6
   2  -6   2 16460.2 1225.30   8
   2  -6   2 17912.5 2314.62   4
  -2  -6  -2 17072.6 1725.80   9
  -2  -6  -3 15312.8 1704.10   9
   2  -6   3 18063.0 1574.01   8
  -2  -6  -3 14326.4 1516.77   1
   2  -6   3 17324.4 1644.60   6
  -2  -6  -4 36478.7 2666.74   9
   2  -6   4 39172.5 2646.71   8
   2  -6   4 39115.4 2565.82  12
  -2  -6  -4 36241.1 2582.87   1
  -2  -6  -5 7998.11 1333.01   9
   2  -6   5 6887.64 1478.71  10
  -2  -6  -5 9447.18 1505.69   1
   2  -6   5 7971.53 1377.70   8
  -2  -6  -6 1079.33 712.686   1
   2  -6   6 3715.29 1208.15  10
  -2  -6  -6 2472.96 1077.95   2
   2  -6   6 2242.96 959.844   8
  -2  -6  -7 25919.6 2937.78   1
   2  -6   7 24707.5 3150.52  10
  -2  -6  -7 24671.8 3183.25   2
  -2  -6  -8 14144.2 2753.19   2
  -2  -5   9 260.062 951.491  12
   2  -5  -9-715.779 1017.43   2
  -2  -5   8 6397.04 1732.12  12
   2  -5  -8 7352.58 1889.38   2
   2  -5  -7 15823.6 2498.73   2
  -2  -5   7 15033.9 2316.18  12
   2  -5  -6 45992.3 3731.37   2
  -2  -5   6 52418.7 3958.12  12
   2  -5  -5 20919.0 1767.94   9
  -2  -5   5 20380.3 2270.73  12
   2  -5  -5 17709.8 2174.55   2
  -2  -5   5 22756.6 1895.41   4
  -2  -5   4 59851.1 2287.80   9
  -2  -5   4 56925.8 3121.92  10
   2  -5  -4 60436.9 2964.25   9
  -2  -5   4 57539.1 2794.16   4
   2  -5  -4 56050.3 3351.23   2
  -2  -5   4 64258.8 3642.82  12
  -2  -5   3 138067. 4183.25  10
  -2  -5   3 137345. 3673.43   9
   2  -5  -3 144376. 4609.56   6
  -2  -5   3 145278. 5046.67  12
   2  -5  -3 141806. 4611.74   2
   2  -5  -3 144878. 4519.15   9
   2  -5  -2 62868.4 2689.14   2
  -2  -5   2 59872.7 2532.03   9
   2  -5  -2 62548.9 2857.75   6
  -2  -5   2 62442.7 2361.79  10
  -2  -5   1 35994.4 2050.63   9
   2  -5  -1 39468.2 1809.20   2
   2  -5  -1 37250.2 2438.31   4
   2  -5  -1 36520.8 2136.32   6
  -2  -5   1 34117.0 1396.02  10
   2  -5   0 19285.2 1520.95   6
  -2  -5   0 17068.5 1521.82   9
  -2  -5   0 17697.6 1386.22   1
   2  -5   0 17097.3 1824.58   4
   2  -5   1 172854. 2711.27   8
   2  -5   1 176175. 4492.56   6
  -2  -5  -1 176692. 4863.65   9
  -2  -5  -1 177563. 4247.13   1
   2  -5   1 175307. 6017.58   4
   2  -5   2 166319. 4532.49   6
  -2  -5  -2 167313. 4918.42   9
   2  -5   2 156673. 3725.83   8
  -2  -5  -2 167598. 4468.92   1
  -2  -5  -3 5306.42 949.762   1
  -2  -5  -3 6456.50 1105.43   9
   2  -5   3 5562.44 904.876   8
   2  -5   4 23662.1 2392.62  10
  -2  -5  -4 23478.2 2039.04   9
   2  -5   4 22498.6 2048.19   8
  -2  -5  -4 21295.7 1995.73   1
   2  -5   4 24162.6 1867.56  12
   2  -5   5 31178.5 3041.19  10
  -2  -5  -5 29654.7 2874.87   2
  -2  -5  -5 28232.0 2525.79   1
   2  -5   5 26042.8 2480.98   8
  -2  -5  -5 31421.0 2451.42   9
   2  -5   6 21386.8 2726.19  10
   2  -5   6 22716.7 2549.82   8
  -2  -5  -6 21658.7 2461.56   1
  -2  -5  -6 23717.6 2810.69   2
  -2  -5  -7 6272.81 1563.56   1
  -2  -5  -7 4798.36 1541.13   2
   2  -5   7 5912.17 1595.10   8
   2  -5   7 6264.40 1770.19  10
   2  -5   8 4532.26 1378.17   8
  -2  -5  -8 4846.80 1703.55   2
  -2  -5  -8 9019.86 1912.62   1
  -2  -4   9 16170.6 2780.23  12
   2  -4  -9 15154.2 2955.39   2
  -2  -4   8 39678.2 3945.15  12
   2  -4  -8 30743.2 3682.00   2
  -2  -4   7 27500.9 3086.98  12
   2  -4  -7 24260.0 2986.54   2
  -2  -4   6 26364.7 2845.75  12
   2  -4  -6 30019.2 3057.03   2
  -2  -4   5 64472.9 3896.73  12
   2  -4  -5 65466.0 3964.68   2
   2  -4  -5 61668.5 2732.55   9
  -2  -4   5 66414.4 3014.39   4
  -2  -4   4 78474.9 2387.75   9
   2  -4  -4 81291.8 3898.77   2
   2  -4  -4 85716.8 3231.27   9
  -2  -4   4 91668.6 3162.10   4
  -2  -4   4 87126.9 4111.87  12
   2  -4  -3 28367.7 2036.42   2
  -2  -4   3 31635.6 2294.65  12
   2  -4  -3 27532.4 1985.28   6
  -2  -4   3 26963.6 1505.18   9
  -2  -4   2 22574.8 1466.97   9
  -2  -4   2 24454.8 1428.36  10
   2  -4  -2 23270.8 1742.15   6
   2  -4  -2 25819.8 1663.91   2
  -2  -4   2 24079.2 1902.58  12
   2  -4  -1 52257.1 2462.14   6
   2  -4  -1 55100.4 2671.57   4
   2  -4  -1 52924.0 1940.21   2
  -2  -4   1 54832.0 1555.43  10
  -2  -4   1 52225.4 2282.69   9
   2  -4   0 253127. 2972.94   2
  -2  -4   0 253986. 4923.66   1
  -2  -4   0 260876. 5286.14   9
   2  -4   0 266988. 6303.40   4
   2  -4   0 253869. 5164.02   6
  -2  -4  -1 12749.4 1295.43   9
  -2  -4  -1 11935.3 1170.32   1
   2  -4   1 11056.0 1129.22   6
   2  -4   1 11800.1 743.342   8
  -2  -4  -2 4174.35 787.445   9
   2  -4   2 5736.19 888.618   6
   2  -4   2 4094.98 675.387   8
  -2  -4  -2 4506.37 836.332   1
   2  -4   3 181337. 4851.93   8
  -2  -4  -3 178143. 4995.78   9
  -2  -4  -3 175734. 5078.91   1
  -2  -4  -3 179940. 3302.58   3
   2  -4   4 89192.1 3299.14  12
   2  -4   4 86744.5 4328.14  10
  -2  -4  -4 94091.1 3831.11   9
   2  -4   4 92760.5 4035.59   8
  -2  -4  -4 87440.9 3997.32   1
  -2  -4  -5 11157.1 1422.50   9
  -2  -4  -5 7905.60 1521.97   2
  -2  -4  -5 12228.3 1708.10   1
   2  -4   5 10349.0 1797.55  10
   2  -4   5 11210.0 1644.67   8
   2  -4   6 8392.48 1675.83  10
  -2  -4  -6 6874.37 1487.34   1
  -2  -4  -6 8753.56 1752.77   2
   2  -4   6 7856.28 1499.45   8
  -2  -4  -7 7868.75 1706.47   1
  -2  -4  -7 9909.78 2004.56   2
   2  -4   7 8801.80 1856.12   8
  -2  -4  -8 8174.31 1911.92   1
  -2  -4  -8 12605.8 2533.76   2
   2  -4   8 13155.9 2467.45   8
  -2  -3   9 2984.63 1381.90  12
   2  -3  -9 1775.03 1141.45   2
   2  -3  -8 7248.98 2027.05   2
  -2  -3   8 6404.77 1857.87  12
   2  -3  -7 70083.0 4998.01   2
  -2  -3   7 82729.0 5185.79  12
  -2  -3   6 22461.7 2588.19  12
   2  -3  -6 22788.4 2688.95   2
   2  -3  -5 15540.0 1249.42   9
  -2  -3   5 18313.8 1495.06   4
   2  -3  -5 14363.4 1948.33   2
  -2  -3   5 15683.9 1967.73  12
   2  -3  -4 12360.6 1144.26   9
   2  -3  -4 12151.1 1579.28   2
  -2  -3   4 11528.8 1043.44   4
  -2  -3   4 8740.00 1354.45  12
   2  -3  -3 67133.0 3004.81   6
  -2  -3   3 64452.7 2130.49   9
   2  -3  -3 65274.1 3032.37   2
  -2  -3   3 66644.9 3229.93  12
  -2  -3   2 270999. 4592.13   9
  -2  -3   2 275348. 5718.30  12
   2  -3  -2 271064. 5204.52   2
   2  -3  -2 257271. 5426.20   6
  -2  -3   1 26034.7 1636.78  12
  -2  -3   1 23338.4 1453.64   9
   2  -3  -1 23478.2 1243.51   2
   2  -3  -1 22410.5 1561.93   6
   2  -3  -1 23278.2 1557.16   4
  -2  -3   0 135468. 3488.67   1
   2  -3   0 141475. 3711.89   6
   2  -3   0 137053. 1851.77   2
  -2  -3   0 143112. 3722.28   9
   2  -3   1 246838. 4972.19   6
  -2  -3  -1 251334. 5105.29   9
  -2  -3  -1 248607. 4896.55   1
   2  -3   1 252501. 3524.09   8
  -2  -3  -2 43288.3 2295.87   1
   2  -3   2 46181.1 2063.63   8
  -2  -3  -2 48844.1 2388.79   9
  -2  -3  -3 36462.1 2318.53   1
   2  -3   3 42524.9 1834.94  12
   2  -3   3 41555.2 2348.87   8
  -2  -3  -3 40457.5 1684.97   3
  -2  -3  -3 38728.9 2249.51   9
   2  -3   4 16360.4 1910.64  10
   2  -3   4 13697.8 1211.99  12
   2  -3   4 19062.8 1879.19   8
  -2  -3  -4 16302.0 1570.20   9
  -2  -3  -4 13846.2 1659.58   1
   2  -3   5 62790.4 4008.04  10
  -2  -3  -5 70325.4 4097.47   2
   2  -3   5 67795.9 3913.76   8
  -2  -3  -5 58069.0 3622.73   1
   2  -3   6 29621.8 2997.52  10
  -2  -3  -6 28031.5 2901.17   2
   2  -3   6 31440.6 3011.69   8
  -2  -3  -6 28081.1 2813.30   1
  -2  -3  -7 4476.70 1476.95   2
   2  -3   7 5128.96 1574.97   8
  -2  -3  -7 5097.55 1465.42   1
  -2  -3  -8 2946.03 1192.82   1
   2  -3   8 981.268 769.170   8
  -2  -3  -8 617.243 898.372   2
  -2  -2   9 11799.7 2317.71  12
  -2  -2   9 15575.3 2783.29   8
   2  -2  -9 15829.2 2907.56   2
  -2  -2   8 34999.4 3597.88  12
   2  -2  -8 36634.0 3978.79   2
   2  -2  -8 35706.5 2719.15   5
  -2  -2   7 18378.0 2553.65  12
   2  -2  -7 17696.8 2581.77   2
  -2  -2   6 2170.87 1217.91  12
   2  -2  -6-134.902 801.601   2
  -2  -2   5 128739. 5408.10  12
   2  -2  -5 138369. 5694.10   2
   2  -2  -5 131135. 3113.05   9
   2  -2  -4 162789. 5508.86   2
   2  -2  -4 169877. 4801.88   6
  -2  -2   4 168052. 3487.99   4
  -2  -2   4 174884. 5683.26  12
   2  -2  -3 9904.13 1137.05   6
  -2  -2   3 10665.3 696.408   4
   2  -2  -3 12587.5 1403.81   2
  -2  -2   2 31848.7 1950.24  12
   2  -2  -2 33853.9 1879.57   2
   2  -2  -2 31347.7 1350.78  11
   2  -2  -2 35989.5 1981.55   6
  -2  -2   1 3598.35 626.149   9
   2  -2  -1 4946.78 633.430   2
   2  -2  -1 4005.14 342.522  11
   2  -2  -1 3519.62 625.546   6
  -2  -2   1 3890.82 668.052  12
   2  -2  -1 4286.25 636.288   4
   2  -2   0 227558. 4491.75   6
  -2  -2   0 243930. 4550.87   9
   2  -2   0 225829. 2539.40   8
  -2  -2   0 264498. 4070.72  12
  -2  -2   0 247769. 4575.94   1
  -2  -2  -1 113917. 3339.45   9
  -2  -2  -1 112589. 3291.81   1
   2  -2   1 108496. 2478.75   8
   2  -2   1 110572. 3236.00   6
   2  -2   2 52408.1 1524.29  12
  -2  -2  -2 50563.7 2353.82   9
   2  -2   2 50177.1 2165.68   8
  -2  -2  -2 53664.0 2525.70   1
   2  -2   3 120054. 4275.97  10
   2  -2   3 125242. 4083.08   8
  -2  -2  -3 126938. 4327.06   1
  -2  -2  -3 128067. 3220.65   3
   2  -2   3 116209. 2657.28  12
  -2  -2  -4 105632. 4335.47   2
   2  -2   4 95132.8 4272.30  10
   2  -2   4 102417. 4296.91   8
  -2  -2  -4 91904.4 4140.78   1
  -2  -2  -4 103364. 3096.91   3
   2  -2   5 4925.49 1249.04  10
  -2  -2  -5 5787.66 1302.12   1
  -2  -2  -5 5010.56 1175.46   2
   2  -2   5 4232.16 1141.96   8
  -2  -2  -6 1466.74 884.015   2
   2  -2   6 1686.96 1161.28   8
  -2  -2  -6 1097.27 624.315   1
  -2  -2  -7 26141.5 3068.63   2
   2  -2   7 27116.1 3157.07   8
  -2  -2  -7 25613.3 2975.32   1
  -2  -2  -8 18618.7 2728.84   1
   2  -2   8 18979.5 2875.27   8
   2  -1  -9 6802.39 1407.73   5
  -2  -1   9 5278.79 1796.68   8
   2  -1  -9 5377.11 1869.59   2
  -2  -1   9 5396.85 1734.39  12
  -2  -1   8 6849.59 1706.81  12
   2  -1  -8 6770.07 1963.24   2
  -2  -1   7 44888.6 3784.52  12
   2  -1  -7 45861.0 4072.24   2
  -2  -1   6 86080.2 4794.50  12
   2  -1  -6 76078.5 4731.66   2
   2  -1  -5 25169.0 1145.34   9
   2  -1  -5 24823.1 2501.20   2
  -2  -1   5 27397.3 2590.91  12
   2  -1  -4 36334.7 2673.14   2
  -2  -1   4 39839.5 2791.37  12
   2  -1  -3 294892. 5228.43  11
   2  -1  -3 292926. 5631.88   6
  -2  -1   3 295105. 6568.22  12
   2  -1  -3 308013. 6701.77   2
  -2  -1   3 295276. 2548.52   4
  -2  -1   2 8540.28 1074.85  12
   2  -1  -2 9185.15 1019.20   6
   2  -1  -2 9820.90 831.310  11
   2  -1  -2 9590.16 1073.76   2
  -2  -1   1 39566.4 1792.62  12
   2  -1  -1 37051.7 1818.82   6
   2  -1  -1 38996.3 1282.10  11
   2  -1  -1 38833.9 1653.72   2
  -2  -1   0 50977.6 2068.40   1
   2  -1   0 51791.9 2070.02   6
   2  -1   0 49737.2 1451.84   8
  -2  -1   0 53339.4 1607.03  12
  -2  -1  -1 144169. 3635.89   1
  -2  -1  -1 151344. 1869.44  12
  -2  -1  -2 100330. 3448.21   1
   2  -1   2 100335. 3176.97   8
  -2  -1  -2 104672. 2940.21   3
   2  -1   3 27529.4 984.580  12
   2  -1   3 27817.4 2026.01   8
  -2  -1  -3 25939.7 2011.83   1
  -2  -1  -3 31050.2 1724.10   3
   2  -1   3 25199.4 1923.62  10
  -2  -1  -4 42559.1 2166.79   3
   2  -1   4 46783.1 2944.43  10
  -2  -1  -4 47403.6 2645.97   5
  -2  -1  -4 44599.7 2718.25   2
  -2  -1  -4 42274.3 2840.33   1
   2  -1   4 45129.2 2883.14   8
  -2  -1  -5 89047.1 3334.40   3
   2  -1   5 89339.7 4575.81  10
  -2  -1  -5 93674.4 4471.97   2
   2  -1   5 86180.8 4452.86   8
  -2  -1  -5 90000.1 3997.05   5
  -2  -1  -5 87955.0 4489.43   1
   2  -1   6 41195.3 3465.01   8
  -2  -1  -6 43441.7 3457.89   2
  -2  -1  -6 45761.5 3163.62   5
  -2  -1  -6 46433.5 3606.61   1
   2  -1   7 4447.83 1538.83   8
  -2  -1  -7 5039.23 1370.54   2
  -2  -1  -7 2457.08 1150.15   1
  -2  -1  -8 10875.9 2148.42   1
   2  -1   8 6581.01 1846.10   8
   2   0  -9 14652.8 2027.13   5
  -2   0   9 15031.7 2864.50   8
   2   0  -9 15166.4 2762.36   2
  -2   0   9 15370.0 2618.24  12
  -2   0   8 47899.0 4148.59  12
   2   0  -8 46275.2 4420.24   2
  -2   0   8 45957.4 4278.48   8
  -2   0   7 3627.96 1294.85  12
   2   0  -7 4429.05 1387.14   2
   2   0  -6 29815.4 3009.24   2
  -2   0   6 29693.4 2882.95  12
  -2   0   5 11542.8 1762.20  12
   2   0  -5 9106.84 1705.15   2
   2   0  -4 208375. 5266.31  11
   2   0  -4 212507. 6414.79   2
  -2   0   4 205211. 6205.18  12
   2   0  -3 140456. 3702.51   6
   2   0  -3 139563. 4635.81   2
  -2   0   3 141486. 4596.27  12
   2   0  -3 133290. 3769.12  11
   2   0  -2 771.331 383.319  11
  -2   0   2 870.156 657.545  12
   2   0  -2 1038.84 451.751   6
   2   0  -2 783.181 538.195   2
   2   0  -1 536075. 6398.51   6
   2   0  -1 504951. 5285.97  11
   2   0  -1 521630. 6093.32   2
  -2   0   1 523297. 6392.53  12
  -2   0   0 104421. 2837.45   1
   2   0   0 100718. 2776.15   6
  -2   0   0 98491.7 2096.97  12
   2   0   0 96340.0 2347.49   8
  -2   0  -1 240.258 456.616   1
   2   0   1 205.039 357.944   8
  -2   0  -2 657.863 458.362   3
  -2   0  -2 561.900 567.070   1
   2   0   2-137.996 495.466   8
   2   0   2 264.848 379.539  10
   2   0   3 15165.4 1469.92  10
  -2   0  -3 15911.5 1360.92   2
  -2   0  -3 14196.4 1530.54   1
   2   0   3 15759.7 1559.07   8
  -2   0  -3 15912.4 1355.31   3
  -2   0  -3 15690.4 1487.21   5
  -2   0  -4 159520. 4909.14   5
   2   0   4 157964. 5247.04  10
   2   0   4 165720. 5581.33   8
  -2   0  -4 164434. 5040.68   2
  -2   0  -4 163164. 5583.97   1
  -2   0  -4 169886. 4608.42   3
  -2   0  -5 14586.2 1488.85   3
  -2   0  -5 13585.8 1867.13   1
  -2   0  -5 12523.0 1622.98   5
  -2   0  -5 9861.81 1528.64   2
   2   0   5 11371.6 1797.57   8
  -2   0  -6 11904.2 1661.78   5
   2   0   6 14831.2 2156.66   8
  -2   0  -6 12095.1 1873.40   2
  -2   0  -6 10547.1 1818.62   1
  -2   0  -7 32845.9 3443.02   1
   2   0   7 32358.2 3448.86   8
  -2   0  -7 39229.7 3294.11   5
   2   0   8 27388.6 3442.65   8
  -2   0  -8 26283.9 2928.61   5
   2   1 -10 9906.41 2470.40   2
   2   1 -10 11032.0 1949.26   5
   2   1  -9 4436.98 1614.32   2
   2   1  -9 5679.74 1315.84   5
  -2   1   9 5074.02 1767.57   8
  -2   1   9 4948.69 1644.72  12
   2   1  -8 8808.13 2034.88   2
  -2   1   8 3864.55 1436.17   8
  -2   1   8 6338.02 1625.51  12
   2   1  -7 43388.0 3947.38   2
  -2   1   7 37901.1 3629.73   8
  -2   1   7 50277.3 3958.10  12
   2   1  -6 79811.2 4888.60   2
  -2   1   6 80435.8 4612.35  12
  -2   1   5 23537.8 2378.71  12
   2   1  -5 28045.5 2255.36  11
   2   1  -5 28742.0 2735.18   2
  -2   1   4 40109.2 2814.03  12
   2   1  -4 40830.9 2911.60   2
   2   1  -4 38478.6 2403.92  11
   2   1  -3 300104. 5892.73  11
  -2   1   3 293662. 6568.30  12
   2   1  -3 287178. 6720.44   2
   2   1  -3 296707. 5103.27   6
  -2   1   2 8108.26 1092.79  12
   2   1  -2 8094.60 896.268  11
   2   1  -2 8454.90 874.128   6
   2   1  -2 8908.58 1084.54   2
   2   1  -1 38272.3 1631.67  11
  -2   1   1 37222.9 1741.93  12
   2   1  -1 40501.0 1704.53   6
  -2   1   0 51524.6 1531.82  12
  -2   1   0 51034.9 1967.07   1
   2   1   0 50328.9 1924.50   6
   2   1   0 51457.2 1917.82   8
  -2   1  -1 134618. 3536.05   1
   2   1   1 137823. 2560.17  10
   2   1   1 135880. 3417.99   8
  -2   1  -1 136295. 3521.19   3
  -2   1  -1 142308. 1815.70   7
   2   1   2 105705. 3498.31   8
  -2   1  -2 103841. 3554.50   1
   2   1   2 99233.2 2930.77  10
  -2   1  -2 102270. 3272.54   3
  -2   1  -2 108059. 3285.63   5
  -2   1  -2 99367.5 2472.16   2
  -2   1  -3 30680.7 1966.06   3
  -2   1  -3 29672.1 1735.05   2
  -2   1  -3 28642.6 1942.38   5
  -2   1  -3 27708.1 2086.67   1
   2   1   3 30276.5 2222.26   8
  -2   1  -4 47642.1 2675.15   2
  -2   1  -4 44582.1 2670.01   5
   2   1   4 47769.5 3124.66   8
  -2   1  -4 43794.6 2956.71   1
  -2   1  -4 44239.4 2539.45   3
  -2   1  -5 90955.3 4282.11   2
  -2   1  -5 88380.8 4055.54   5
   2   1   5 90371.3 4690.02   8
  -2   1  -5 84655.8 4487.59   1
  -2   1  -5 85513.6 3760.21   3
  -2   1  -6 42567.5 3568.27   1
  -2   1  -6 52446.7 3722.86   2
  -2   1  -6 47385.8 3315.17   5
   2   1   6 42807.3 3570.91   8
  -2   1  -7 3250.90 1332.02   1
  -2   1  -7 6116.56 1391.29   5
   2   1   7 2792.49 1209.62   8
  -2   1  -8 5121.97 1511.14   5
   2   1   8 5287.08 1739.74   8
   2   2 -10 1020.23 741.704   5
   2   2 -10 3927.23 1571.70   2
  -2   2   9 12955.7 2391.35  12
   2   2  -9 16805.1 2251.22   5
  -2   2   9 11794.0 2354.89   8
   2   2  -9 13788.4 2671.73   2
   2   2  -8 35597.3 3884.39   2
  -2   2   8 32679.6 3567.22   8
  -2   2   8 36150.5 3564.92  12
  -2   2   7 20415.9 2608.31   8
  -2   2   7 15752.4 2366.87  12
  -2   2   6-764.974 942.970   8
   2   2  -6-610.293 700.419  11
  -2   2   6 989.398 1064.91  12
   2   2  -6 263.781 876.275   2
   2   2  -5 141646. 5942.64   2
  -2   2   5 135118. 5481.99  12
   2   2  -5 137010. 5137.37  11
   2   2  -4 159371. 4979.04  11
   2   2  -4 153134. 5601.76   2
  -2   2   4 161878. 5441.13  12
  -2   2   3 9479.98 1317.96  12
   2   2  -3 12828.1 1330.06  11
   2   2  -3 10306.7 918.151   6
   2   2  -3 9695.52 1365.27   2
   2   2  -2 32116.0 2021.62   2
  -2   2   2 31819.0 1982.26  12
   2   2  -2 31813.5 1814.58  11
   2   2  -2 31739.8 1495.60   6
   2   2  -1 2637.47 487.164   6
   2   2  -1 3444.13 617.126  11
  -2   2   1 3331.00 619.740  12
   2   2   0 239144. 4498.31   8
  -2   2   0 244015. 4102.51   1
  -2   2   0 240606. 3762.76   7
  -2   2  -1 113873. 3246.45   1
   2   2   1 116978. 3361.58   8
   2   2   1 111320. 1956.71   7
  -2   2  -1 110631. 2091.22   7
  -2   2  -1 108805. 3320.82   3
  -2   2  -2 48365.1 1618.49   2
   2   2   2 48979.3 2505.26   8
  -2   2  -2 57234.8 2636.56   1
  -2   2  -2 51815.5 2380.68   5
  -2   2  -2 59654.8 2679.03   3
  -2   2  -2 51516.7 1260.66   7
   2   2   2 50196.3 1138.34   7
   2   2   3 134091. 4587.35   8
  -2   2  -3 126772. 3535.33   2
  -2   2  -3 134819. 4185.35   5
  -2   2  -3 124150. 4434.86   1
   2   2   3 130094. 1827.03   7
  -2   2  -3 130596. 4277.04   3
  -2   2  -4 94464.9 3743.54   2
  -2   2  -4 98978.2 4027.33   5
  -2   2  -4 94276.3 4298.62   1
   2   2   4 98065.4 4459.18   8
  -2   2  -4 98070.0 4001.19   3
  -2   2  -5 5172.69 1034.48   3
  -2   2  -5 6448.35 1224.28   5
   2   2   5 5214.38 1350.31   8
  -2   2  -5 4774.84 1030.69   2
  -2   2  -5 6875.02 1446.58   1
  -2   2  -6 877.852 823.031   5
   2   2   6 3110.29 1269.75   8
  -2   2  -6 1873.07 1093.35   1
  -2   2  -7 26910.3 2810.14   5
  -2   2  -7 29014.9 3256.57   1
   2   2   7 22521.4 2892.86   8
  -2   2  -8 21984.6 2795.99   5
   2   2   8 19198.2 2878.09   8
   2   3  -9 3406.20 1482.02   2
  -2   3   9 2496.59 1356.77   8
  -2   3   9 2463.36 1165.88  12
  -2   3   8 2136.35 1036.35  12
  -2   3   8 5460.25 1640.07   8
   2   3  -8 7220.86 1811.65   2
   2   3  -7 72260.1 5088.99   2
  -2   3   7 70891.2 4762.76   8
  -2   3   7 68281.9 4562.82  12
  -2   3   6 24362.0 2625.50  12
   2   3  -6 25907.8 2506.38  11
   2   3  -6 21753.2 2631.00   2
  -2   3   6 20355.7 2397.77   8
   2   3  -5 14140.7 1738.72  11
   2   3  -5 13407.0 1955.26   2
  -2   3   5 16282.2 1875.97   8
  -2   3   5 17083.4 2028.63  12
   2   3  -4 12187.9 1487.67  11
  -2   3   4 12265.8 1675.29  12
   2   3  -4 10169.9 1530.60   2
   2   3  -3 72739.3 3206.93  11
   2   3  -3 64939.7 3285.78   2
  -2   3   3 67166.0 3230.56  12
   2   3  -3 68079.6 2125.01   6
   2   3  -2 267260. 5471.07  11
  -2   3   2 279405. 5740.03  12
   2   3  -1 20333.0 1110.37   6
  -2   3   1 22012.7 1534.01   7
   2   3  -1 21878.2 1492.88  11
   2   3   0 144174. 3759.85   8
   2   3   0 141029. 2910.41   7
  -2   3   0 141235. 3748.89   3
  -2   3   0 143093. 3209.05   7
  -2   3   0 140974. 3092.76   1
  -2   3  -1 257027. 5436.51   3
  -2   3  -1 257802. 4640.84   5
  -2   3  -1 254645. 4826.72   1
   2   3   1 258358. 5319.48   8
   2   3   1 254252. 3550.02   7
  -2   3  -1 245549. 3706.87   7
  -2   3  -2 52334.7 1376.34   2
  -2   3  -2 45846.5 2517.47   3
  -2   3  -2 44702.9 2240.75   5
   2   3   2 45784.8 2536.29   8
  -2   3  -2 46593.4 2378.67   1
  -2   3  -2 47727.9 1534.77   7
   2   3   2 47500.7 1476.06   7
  -2   3  -3 41110.2 1912.59   2
  -2   3  -3 41600.8 2424.48   5
   2   3   3 39176.0 2662.22   8
  -2   3  -3 37354.4 2450.84   1
   2   3   3 38335.3 1328.36   7
  -2   3  -3 36455.2 2407.56   3
  -2   3  -4 17409.9 1943.06   1
  -2   3  -4 17030.8 1540.66   2
  -2   3  -4 16546.7 1710.49   5
   2   3   4 19151.3 2085.24   8
  -2   3  -4 18490.7 1864.22   3
  -2   3  -5 63068.9 3631.09   3
  -2   3  -5 67181.1 3719.42   5
   2   3   5 65569.4 4142.81   8
  -2   3  -5 70406.1 4164.07   1
  -2   3  -6 28282.1 2675.83   5
   2   3   6 26862.2 2904.29   8
  -2   3  -6 32338.3 3185.05   1
  -2   3  -7 4936.29 1332.56   5
  -2   3  -7 3594.45 1323.49   1
   2   3   7 5316.91 1529.81   8
   2   3   8 1258.77 1002.89   8
  -2   3  -8 1429.69 780.260   5
  -2   4   9 15219.7 2720.49   8
   2   4  -9 15330.6 2662.17   2
  -2   4   8 34383.6 3495.43  12
  -2   4   8 34520.6 3643.12   8
   2   4  -8 35883.8 3820.45   2
  -2   4   8 37734.7 3516.90   7
   2   4  -7 22770.9 2644.98  11
   2   4  -7 22161.6 2811.34   2
  -2   4   7 21873.2 2716.95   8
  -2   4   7 19976.0 2567.41  12
  -2   4   6 28678.1 2793.79  12
   2   4  -6 25968.5 2562.77  11
   2   4  -6 33500.3 3195.15   2
  -2   4   6 25166.3 2611.35   8
   2   4  -5 65528.8 3735.54  11
  -2   4   5 65257.6 3862.93  12
   2   4  -5 62568.5 3979.11   2
  -2   4   5 62275.8 3532.99   8
   2   4  -4 89354.6 4029.15  11
   2   4  -4 86022.6 4257.46   2
  -2   4   4 87378.6 3640.80   8
  -2   4   4 85679.0 4081.44  12
   2   4  -3 30881.1 2220.45  11
  -2   4   3 28434.5 1748.89   8
  -2   4   3 26903.2 2136.43   7
   2   4  -2 24063.6 1095.10   6
   2   4  -2 23951.1 1773.18  11
  -2   4   2 22929.8 1178.69   8
  -2   4   2 25160.6 1887.55   7
   2   4  -1 53973.6 2180.01   7
   2   4  -1 52801.4 1685.04   6
  -2   4   1 50838.2 1660.97   1
   2   4  -1 57257.9 2566.97  11
  -2   4   1 50295.4 2240.35   3
  -2   4   1 58231.2 2513.98   7
  -2   4   0 244693. 3985.71   1
   2   4   0 256192. 4367.69   7
  -2   4   0 254700. 4720.79   7
  -2   4   0 260308. 5368.30   3
  -2   4  -1 12279.2 1089.92   5
  -2   4  -1 10674.2 1279.44   3
  -2   4  -1 13347.2 1008.21   7
  -2   4  -1 12350.0 1100.89   1
   2   4   1 12201.2 1326.27   8
   2   4   1 11330.0 894.866   7
  -2   4  -2 4500.42 957.815   3
   2   4   2 4610.38 579.053   7
  -2   4  -2 4797.81 802.683   5
   2   4   2 5322.55 1030.46   8
  -2   4  -2 3724.95 750.855   1
  -2   4  -2 5088.97 603.737   7
  -2   4  -3 184235. 5653.80   3
  -2   4  -3 188289. 5125.74   5
  -2   4  -3 198111. 3716.84   2
   2   4   3 178056. 5678.95   8
  -2   4  -3 192349. 3688.27   7
  -2   4  -3 182657. 5418.78   1
   2   4   3 183003. 3451.63   7
  -2   4  -4 90809.6 4288.02   3
  -2   4  -4 93808.2 4067.45   5
   2   4   4 91296.0 4547.29   8
  -2   4  -4 90401.0 4353.03   1
  -2   4  -5 11894.4 1753.12   3
  -2   4  -5 11664.6 1637.19   5
  -2   4  -5 10026.4 1697.47   1
   2   4   5 12170.5 1985.41   8
  -2   4  -6 8598.84 1534.90   5
   2   4   6 6805.21 1691.90   8
  -2   4  -6 7572.73 1608.07   1
  -2   4  -7 10496.1 1868.07   5
   2   4   7 9462.07 1992.72   8
  -2   4  -8 13433.6 2271.67   5
   2   4   8 11440.2 2490.70   8
   2   5  -9 1431.54 976.625   2
  -2   5   9 1477.02 1297.79   8
   2   5  -8 6109.94 1742.97   2
  -2   5   8 3833.11 1322.46   8
  -2   5   8 5754.31 1479.96   7
  -2   5   7 17924.3 2358.29   7
   2   5  -7 14479.3 2389.84   2
   2   5  -7 18944.3 2397.87  11
  -2   5   7 17921.4 2447.65   8
   2   5  -6 54328.2 3718.45  11
   2   5  -6 50368.0 3894.44   2
  -2   5   6 60134.6 3906.71   8
  -2   5   6 57255.9 3816.84   7
  -2   5   5 25390.2 2487.42   7
   2   5  -5 20745.2 2389.56   2
  -2   5   5 23689.1 2195.34   8
   2   5  -5 20399.2 2137.78  11
  -2   5   4 61247.4 3009.48   8
   2   5  -4 60305.7 3427.20  11
  -2   5   4 61249.4 2113.20   3
  -2   5   4 64584.1 3548.00   7
  -2   5   3 144441. 3831.26   8
   2   5  -3 149957. 4981.07  11
  -2   5   3 140417. 3404.45   3
  -2   5   3 147751. 4889.60   7
   2   5  -2 59167.0 1417.40   6
  -2   5   2 58379.8 1829.66   8
   2   5  -2 66351.7 3088.59  11
  -2   5   2 61210.7 2433.46   3
  -2   5   2 63743.8 3012.52   7
  -2   5   1 36600.8 1281.88   1
   2   5  -1 38229.3 1965.87   7
   2   5  -1 36397.6 2182.04  11
  -2   5   1 37612.9 2151.46   7
  -2   5   1 34145.7 1975.79   3
   2   5  -1 34026.0 1315.73   6
  -2   5   0 17863.0 1077.43   1
   2   5   0 18149.6 1619.28   8
   2   5   0 17518.9 1269.11   7
  -2   5   0 16140.7 1323.06   7
  -2   5   0 15989.9 1479.66   3
  -2   5  -1 181039. 5218.00   3
  -2   5  -1 181046. 4102.14   5
   2   5   1 184335. 5147.90   8
  -2   5  -1 174128. 3981.86   1
   2   5   1 188308. 3994.49   7
  -2   5  -1 182074. 4054.31   7
  -2   5  -2 165407. 5351.68   3
  -2   5  -2 163340. 4435.67   5
   2   5   2 177285. 5338.29   8
  -2   5  -2 158708. 4492.14   1
  -2   5  -2 173423. 3887.32   7
   2   5   2 171902. 3816.63   7
  -2   5  -3 7066.34 814.671   7
  -2   5  -3 4897.08 1043.03   3
  -2   5  -3 6984.60 1057.39   5
  -2   5  -3 6248.28 1096.27   1
   2   5   3 6808.79 791.865   7
   2   5   3 7131.58 1326.29   8
  -2   5  -4 23136.3 2316.90   3
  -2   5  -4 22938.2 2066.13   5
   2   5   4 22212.6 2374.44   8
  -2   5  -4 20859.3 2123.93   1
  -2   5  -5 29292.7 2843.54   1
  -2   5  -5 24898.3 2348.83   5
   2   5   5 31946.7 2982.22   8
  -2   5  -6 22146.8 2766.72   1
  -2   5  -6 22904.5 2499.48   5
   2   5   6 22875.1 2869.00   8
  -2   5  -7 10716.4 1927.78   5
   2   5   7 5740.78 1687.93   8
  -2   5  -8 6576.01 1710.36   5
   2   5   8 6086.86 1938.47   8
   2   6  -9 20851.6 3096.57   2
  -2   6   9 13413.5 2509.48   8
  -2   6   8 12531.8 2135.63   7
   2   6  -8 12798.1 2389.20   2
  -2   6   8 12170.6 2321.15   8
   2   6  -7 578.840 548.567  11
   2   6  -7 983.730 688.795   2
  -2   6   7 241.735 728.319   7
  -2   6   7 1931.23 1089.81   8
   2   6  -6 7478.34 1636.17   2
   2   6  -6 6287.60 1438.40  11
  -2   6   6 8779.54 1700.87   7
  -2   6   6 7779.21 1560.33   8
   2   6  -5 20904.7 2230.29  11
  -2   6   5 22510.3 2169.44   8
  -2   6   5 23987.9 2501.90   7
  -2   6   4 79701.7 3449.79   8
  -2   6   4 78433.6 2396.79   3
  -2   6   4 81332.0 4062.22   7
   2   6  -4 87173.0 4242.99  11
   2   6  -3 77179.8 3749.81  11
  -2   6   3 77981.4 2813.45   8
  -2   6   3 75672.0 3695.66   7
  -2   6   3 77542.9 2669.56   3
  -2   6   2 30342.5 1050.23   1
   2   6  -2 29203.5 2188.45  11
  -2   6   2 30766.5 1334.13   8
   2   6  -2 30778.2 2039.21   7
  -2   6   2 33083.7 2306.10   7
  -2   6   2 31700.2 1875.70   3
   2   6  -1 304337. 6705.52  11
  -2   6   1 311525. 3191.00   1
   2   6  -1 309362. 3737.36   6
  -2   6   1 312075. 6255.03   3
   2   6  -1 317565. 6090.60   7
  -2   6   1 323917. 6588.64   7
  -2   6   0 147801. 1973.65  11
  -2   6   0 138651. 4477.27   3
   2   6   0 153990. 4825.84   8
  -2   6   0 138034. 2897.32   1
   2   6   0 155074. 4095.93   7
  -2   6   0 145244. 4175.27   7
   2   6   1 8628.45 980.925   7
  -2   6  -1 9064.80 647.493  11
  -2   6  -1 6426.20 792.465   1
  -2   6  -1 6578.01 1154.96   3
  -2   6  -1 7457.06 890.261   5
   2   6   1 7918.29 1280.69   8
  -2   6  -1 6191.34 875.253   7
  -2   6  -2 20320.4 2065.88   3
  -2   6  -2 20994.3 1654.42   5
   2   6   2 20636.3 1981.76   8
  -2   6  -2 17099.0 1386.07   7
   2   6   2 18725.2 1415.15   7
  -2   6  -2 15895.4 1481.88   1
  -2   6  -3 20250.3 2154.65   3
  -2   6  -3 17324.7 1691.53   5
   2   6   3 17879.0 1996.37   8
  -2   6  -3 16548.7 1353.65   7
   2   6   3 17635.2 1384.31   7
  -2   6  -3 17061.6 1734.58   1
  -2   6  -4 34352.4 2934.55   3
  -2   6  -4 39034.4 2756.70   5
   2   6   4 40796.3 3213.54   8
  -2   6  -4 38433.8 2920.80   1
  -2   6  -5 8110.95 1675.36   1
  -2   6  -5 8026.68 1442.27   5
   2   6   5 9954.77 1779.53   8
  -2   6  -6 2281.29 961.026   5
   2   6   6 2565.07 1116.82   8
  -2   6  -7 26580.7 2913.84   5
   2   6   7 25158.6 3184.39   8
  -2   7   9 5972.20 1759.60   8
   2   7  -8 4002.20 1261.18  11
  -2   7   8 1289.17 776.995   7
  -2   7   8 2474.78 1239.00   8
  -2   7   7 27415.2 2974.78   8
  -2   7   7 35608.9 3367.60   7
   2   7  -7 34357.2 3308.24  11
   2   7  -6 34589.0 3117.40  11
  -2   7   6 30072.9 2791.63   8
  -2   7   6 31611.0 2983.47   7
  -2   7   5-70.9363 739.822   7
   2   7  -5 1077.49 809.097  11
  -2   7   5 1503.41 740.974   8
   2   7  -4 8409.02 1457.53  11
  -2   7   4 8517.01 1191.74   8
   2   7  -3 89473.4 4226.33  11
  -2   7   3 85992.9 3008.29   8
  -2   7   3 84297.4 4047.39   7
  -2   7   3 82897.2 2929.70   3
   2   7  -2 197522. 5934.85  11
  -2   7   2 190528. 3442.16   8
   2   7  -2 194958. 5372.15   7
  -2   7   2 192168. 5735.61   7
  -2   7   2 192696. 4882.32   3
  -2   7   1 23783.7 1129.54  11
   2   7  -1 24056.5 1888.04   7
  -2   7   1 26830.5 2069.15   7
  -2   7   1 26589.2 1994.65   3
   2   7  -1 25246.0 988.845   6
   2   7  -1 25536.9 2089.03  11
  -2   7   0 33774.4 1201.73  11
   2   7   0 36055.6 2500.70   8
  -2   7   0 34248.7 2417.30   3
   2   7   0 36709.7 2191.27   7
  -2   7   0 33818.8 2191.35   7
  -2   7   0 32584.4 1345.55   1
  -2   7  -1 49396.3 1637.53  11
   2   7   1 41108.5 2755.01   8
  -2   7  -1 46742.2 2211.68   5
   2   7   1 49575.4 2512.78   7
  -2   7  -1 46167.9 2464.08   7
  -2   7  -1 47849.5 2131.69   1
  -2   7  -1 47946.9 3012.76   3
  -2   7  -2 60062.9 2863.08   1
  -2   7  -2 56743.7 2755.65   5
   2   7   2 58878.2 3410.62   8
  -2   7  -2 63482.4 2867.07   7
   2   7   2 57049.1 2692.85   7
  -2   7  -2 60312.3 3584.41   3
  -2   7  -3 29464.1 2723.98   3
  -2   7  -3 27100.7 2119.27   5
   2   7   3 25722.0 2463.28   8
  -2   7  -3 29793.4 1958.20   7
   2   7   3 27098.5 1862.82   7
  -2   7  -3 25908.9 2150.86   1
  -2   7  -4 9464.13 1480.56   1
  -2   7  -4 9036.57 1620.73   3
  -2   7  -4 7238.86 1243.30   5
   2   7   4 7538.12 1531.90   8
  -2   7  -4 9259.27 1139.59   7
  -2   7  -5 39896.8 3082.44   5
   2   7   5 37850.1 3428.01   8
  -2   7  -6 21941.1 2500.27   5
   2   7   6 16218.8 2452.77   8
  -2   7  -7 2408.69 1074.31   5
   2   7   7 703.153 1057.71   8
  -2   8   8 9727.95 1957.36   7
  -2   8   8 13426.4 2373.93   8
   2   8  -8 8446.42 1806.34  11
  -2   8   7 2993.10 1300.62   8
   2   8  -7 3978.15 1187.34  11
  -2   8   7 4274.59 1345.34   7
   2   8  -6 5947.41 1467.15  11
  -2   8   6 6234.84 1389.51   8
  -2   8   6 5915.03 1380.59   7
  -2   8   5 50896.9 3215.50   8
  -2   8   5 55223.6 3799.71   7
   2   8  -5 52487.0 3734.07  11
   2   8  -4 63049.8 3903.86  11
  -2   8   4 60137.6 3019.71   8
  -2   8   4 58961.0 3719.37   7
   2   8  -3 7944.19 1422.86  11
  -2   8   3 8235.65 1009.30   3
  -2   8   3 8959.26 1496.12   7
  -2   8   3 11097.5 1120.51   8
   2   8  -2 15378.4 1801.08  11
  -2   8   2 15938.6 1519.13   3
   2   8  -2 15197.3 1622.41   7
  -2   8   2 17149.2 1910.15   7
  -2   8   1 87011.5 3749.29   3
   2   8  -1 84502.7 3653.01   7
  -2   8   1 86549.2 3869.26   7
   2   8  -1 82158.6 3926.09  11
  -2   8   0 75166.3 3746.87   3
   2   8   0 82419.6 3993.60   8
   2   8   0 78652.3 3468.04   7
  -2   8   0 79497.8 3584.79   7
  -2   8  -1 36224.3 2018.52   5
   2   8   1 37556.8 2771.36   8
  -2   8  -1 35899.3 2780.83   3
   2   8   1 34343.5 2256.28   7
  -2   8  -1 37361.4 2394.78   7
  -2   8  -2 19168.6 1669.06   5
   2   8   2 20736.5 2197.19   8
  -2   8  -2 18156.3 1682.70   7
   2   8   2 19275.2 1711.51   7
  -2   8  -2 15186.9 1980.70   3
  -2   8  -3 51199.3 2990.49   5
   2   8   3 45782.2 3373.24   8
  -2   8  -3 51919.0 2796.45   7
   2   8   3 53004.7 2813.17   7
  -2   8  -3 50317.1 3653.42   3
  -2   8  -4 23648.4 2245.35   5
   2   8   4 19284.3 2345.17   8
  -2   8  -4 22039.3 1871.76   7
  -2   8  -5 7229.23 1403.22   5
   2   8   5 8158.87 1770.25   8
  -2   8  -6 4816.07 1263.88   5
   2   8   6 2263.72 1216.38   8
  -2   8  -7 19364.5 2598.51   5
   2   8   7 14631.4 2555.96   8
   2   9  -8 5462.66 1516.43  11
  -2   9   8 4685.32 1385.17   7
   2   9  -7 8474.09 1787.59  11
  -2   9   7 9981.32 1895.17   7
   2   9  -6 22320.7 2657.03  11
  -2   9   6 30425.8 3030.60   7
   2   9  -5 10782.7 1805.13  11
  -2   9   5 11323.6 1821.65   7
   2   9  -4 3484.06 1088.66  11
  -2   9   4 4395.12 1231.30   7
   2   9  -3 56406.1 3658.21  11
   2   9  -3 59116.1 3475.91   7
  -2   9   3 57712.3 3637.42   7
   2   9  -2 65016.0 3785.43  11
   2   9  -2 69867.6 3608.20   7
  -2   9   2 64235.0 3673.23   7
  -2   9   2 66248.7 3243.00   3
  -2   9   1 18777.3 1910.42   3
   2   9  -1 19786.3 2099.63  11
   2   9  -1 17001.0 1798.14   7
  -2   9   1 18956.6 1980.91   7
  -2   9   0 33118.9 2622.43   3
   2   9   0 32133.2 2385.39   7
  -2   9   0 34215.4 2511.34   7
  -2   9  -1 70056.6 4038.46   3
  -2   9  -1 69959.6 2862.76   5
   2   9   1 75142.0 4083.09   8
   2   9   1 77377.0 3629.19   7
  -2   9  -1 75047.9 3615.35   7
  -2   9  -2 48660.3 2679.16   5
   2   9   2 49644.3 3480.71   8
  -2   9  -2 52079.1 3029.11   7
   2   9   2 55154.2 3082.49   7
  -2   9  -2 47091.6 3510.46   3
  -2   9  -3 2999.71 849.201   5
   2   9   3 3055.58 1103.12   8
  -2   9  -3 4257.18 890.454   7
   2   9   3 3704.39 826.935   7
   2   9   4 2056.96 1082.38   8
  -2   9  -4 1978.70 669.001   7
  -2   9  -4 2596.14 836.806   5
  -2   9  -5 11023.5 1777.70   5
   2   9   5 7938.91 1887.18   8
  -2   9  -6 30616.3 3035.76   5
   2   9   6 21858.0 2969.01   8
  -2  10   8 12984.2 2240.35   7
   2  10  -7 4286.85 1366.61  11
  -2  10   7 6862.17 1626.20   7
   2  10  -6 12440.8 2117.55  11
  -2  10   6 7674.12 1667.65   7
   2  10  -5 45100.5 3674.90  11
  -2  10   5 42873.4 3569.32   7
   2  10  -4 10516.6 1823.22  11
  -2  10   4 11223.7 1808.36   7
   2  10  -3 10868.2 1720.49  11
   2  10  -3 11650.8 1651.75   7
  -2  10   3 11283.2 1736.61   7
   2  10  -2 7765.10 1422.31  11
   2  10  -2 7819.79 1373.75   7
  -2  10   2 6146.64 1109.89   3
  -2  10   2 6304.26 1337.01   7
  -2  10   1 61797.7 3542.50   3
   2  10  -1 62574.6 3559.95   7
  -2  10   1 57940.3 3534.65   7
   2  10  -1 60419.5 3772.26  11
   2  10   0 25409.2 2274.71   7
  -2  10   0 21707.3 2151.78   7
  -2  10   0 20397.4 2192.00   3
   2  10   0 27951.1 2585.30  11
   2  10   1 10395.2 1618.84   8
  -2  10  -1 10011.0 1691.92   3
   2  10   1 13018.9 1628.03   7
  -2  10  -1 12985.1 1718.78   7
  -2  10  -2 8602.02 1342.28   7
   2  10   2 8700.72 1332.27   7
  -2  10  -2 9054.33 1218.97   5
   2  10   2 9991.46 1719.58   8
  -2  10  -3 48074.5 3038.26   5
   2  10   3 54245.5 3978.44   8
  -2  10  -3 45883.8 3013.65   7
   2  10   3 53634.1 3276.00   7
  -2  10  -4 33366.2 2770.63   5
   2  10   4 40717.5 3638.59   8
  -2  10  -4 41600.5 2906.28   7
  -2  10  -5 1855.97 883.621   5
   2  10   5-10.5745 742.029   8
  -2  10  -6 5256.98 1398.74   5
   2  10   6 7380.67 1844.51   8
   2  11  -7 15059.6 2433.12  11
  -2  11   7 16421.5 2575.71   7
  -2  11   6 28898.8 3184.06   7
   2  11  -6 27199.1 3066.12  11
  -2  11   5 5963.72 1577.84   7
   2  11  -5 4985.28 1279.31  11
  -2  11   4 21308.9 2527.22   7
   2  11  -4 21062.8 2539.78  11
   2  11  -3 23146.9 2594.60  11
   2  11  -3 22239.0 2363.16   7
  -2  11   3 23550.0 2544.08   7
   2  11  -2 43516.8 3206.39   7
  -2  11   2 36183.1 3050.84   7
   2  11  -2 41670.7 3329.86  11
   2  11  -1 4653.78 1218.52  11
   2  11  -1 5493.19 1210.60   7
  -2  11   1 6814.49 1310.00   7
   2  11   0 28380.4 2753.10  11
   2  11   0 26956.1 2470.12   7
  -2  11   0 23673.0 2377.58   7
   2  11   1 37486.9 3191.04   8
   2  11   1 34940.0 2791.64   7
  -2  11  -1 32360.5 2761.62   7
   2  11   2 43119.6 3513.73   8
  -2  11  -2 48295.7 3317.04   7
   2  11   2 50207.5 3360.62   7
  -2  11  -3 7201.57 1301.52   5
   2  11   3 5651.74 1481.84   8
   2  11   3 7568.60 1327.25   7
  -2  11  -3 7029.26 1314.27   7
  -2  11  -4 3459.68 1081.73   5
   2  11   4 4894.62 1392.26   8
  -2  11  -4 5601.18 1148.37   7
  -2  11  -5 12767.7 1953.38   5
   2  11   5 14189.0 2351.39   8
  -2  11  -6 16108.3 2302.47   5
   2  11   6 16346.1 2719.90   8
   2  12  -6 1184.65 1006.07  11
  -2  12   6 1223.74 854.903   7
  -2  12   5 18071.2 2539.97   7
   2  12  -5 15154.9 2270.85  11
  -2  12   4 31802.7 3233.33   7
   2  12  -4 34425.8 3357.45  11
   2  12  -3 3544.79 1145.92   7
   2  12  -3 1828.31 817.922  11
  -2  12   3 2055.18 1050.97   7
   2  12  -2 7464.30 1525.58   7
  -2  12   2 4689.68 1300.41   7
   2  12  -2 6582.38 1488.72  11
   2  12  -1 33299.0 3110.66  11
   2  12  -1 31415.1 2848.66   7
  -2  12   1 34602.3 3035.36   7
   2  12   0 33371.3 3136.08  11
   2  12   0 33169.4 2876.19   7
  -2  12   0 38276.4 3191.39   7
   2  12   1 4079.28 1121.04   7
  -2  12  -1 2562.51 967.885   7
   2  12   2 11638.1 1969.14   8
  -2  12  -2 11694.9 1761.50   7
   2  12   2 9224.35 1539.85   7
   2  12   3 14583.1 1951.93   7
   2  12   3 19792.6 2632.70   8
  -2  12  -3 17760.4 2146.83   7
   2  12   4 7144.55 1626.10   8
  -2  12  -5 4477.15 1208.67   5
   2  12   5 5988.46 1756.85   8
   2  13  -6 11099.6 2076.19  11
   2  13  -5 5294.23 1478.64  11
  -2  13   5 2457.54 1182.49   7
   2  13  -4 5083.72 1402.05  11
  -2  13   4 7667.35 1680.67   7
   2  13  -3 15511.2 2318.12  11
  -2  13   3 17527.3 2426.06   7
   2  13  -3 17272.3 2328.63   7
   2  13  -2 29079.3 3062.79  11
   2  13  -2 33312.6 3123.91   7
  -2  13   2 33761.9 3264.33   7
   2  13  -1 4469.40 1226.32  11
   2  13  -1 5815.22 1292.45   7
  -2  13   1 5061.17 1325.18   7
   2  13   0 5619.28 1377.39  11
   2  13   0 5481.10 1347.60   7
  -2  13   0 4994.70 1355.80   7
   2  13   1 10450.1 1858.41  11
   2  13   1 13572.8 1987.51   7
  -2  13  -1 11094.6 1845.05   7
   2  13   2 22478.8 2775.81   8
   2  13   2 27356.9 2765.59   7
  -2  13  -2 19622.0 2399.99   7
  -2  13  -3 5427.66 1358.04   7
   2  13   3 5777.69 1600.71   8
   2  13   3 2655.43 938.280   7
   2  13   4 763.053 734.128   8
   2  14  -4 5302.08 1522.15  11
  -2  14   4 12691.5 2192.16   7
  -2  14   3 9547.23 1843.02   7
   2  14  -3 5921.65 1511.64  11
   2  14  -3 9104.92 1782.33   7
  -2  14   2 2636.39 1065.08   7
   2  14  -2 5722.16 1430.00   7
   2  14  -2 3842.39 1213.28  11
   2  14  -1 29069.7 3168.15  11
   2  14  -1 32762.6 3211.41   7
  -2  14   1 25151.4 2864.30   7
   2  14   0 11523.8 2024.44  11
   2  14   0 13023.9 2061.89   7
  -2  14   0 17254.8 2387.02   7
   2  14   1-291.961 531.461  11
   2  14   1 2203.02 1004.70   7
  -2  14  -1 1118.51 740.357   7
  -2  14  -2 1442.90 873.618   7
   2  14   2 2100.28 920.881   7
  -2  14  -3 15426.2 2242.13   7
   2  14   3 14629.8 2144.02   7
  -2  15   1 679.348 539.557   7
   2  15  -1 3174.28 1181.67   7
   2  15   0 2670.72 1086.66  11
   2  15   0 2258.42 999.353   7
  -2  15   0 1998.17 1034.61   7
   2  15   1 13910.1 2281.86  11
   2  15   1 19131.0 2557.63   7
  -2  15  -1 14713.9 2347.65   7
   2  15   2 11040.5 2113.90  11
   2  15   2 12829.4 2098.81   7
  -3 -15   3 8587.12 1858.08   9
   3 -14  -3 1628.05 980.671   9
  -3 -14   3 721.787 601.430   9
   3 -14  -2 4758.57 1583.53   9
  -3 -14   2 4155.21 1372.37   9
  -3 -14   1 23694.4 3010.55   9
   3 -14  -1 19363.4 2796.40   9
   3 -14   0 16223.6 2583.53   9
  -3 -14   0 19113.0 2753.47   9
  -3 -14  -1 444.492 801.987   9
   3 -14   1 795.137 798.108   9
   3 -14   2 6897.99 1705.08   9
   3 -13  -6 9423.60 2167.26   2
   3 -13  -5-818.059 786.389   9
  -3 -13   5 5896.75 1961.20  12
  -3 -13   4 6265.20 1755.11  12
   3 -13  -4 3462.16 1247.48   9
  -3 -13   3 26812.4 2979.65   9
   3 -13  -3 23265.6 3027.89   9
  -3 -13   3 26305.9 3415.25  12
  -3 -13   2 21901.0 2771.33   9
   3 -13  -2 23432.7 3025.80   9
  -3 -13   1 4334.97 1358.55   9
   3 -13  -1 3519.52 1291.32   9
  -3 -13   0 6176.58 1589.21   9
   3 -13   0 6704.75 1692.70   9
  -3 -13  -1 20469.8 2805.67   9
   3 -13   1 22054.0 2850.52   9
  -3 -13  -2 7531.16 1872.20   9
   3 -13   2 9243.66 1879.31   9
   3 -13   2 8154.07 2416.30   4
  -3 -13  -3 1857.27 993.052   9
   3 -13   3 545.562 989.932   4
   3 -12  -6 10703.5 2068.12   9
   3 -12  -6 10979.2 2197.00   2
  -3 -12   6 12774.2 2423.52  12
  -3 -12   5 14506.9 2606.46  12
   3 -12  -5 12668.2 2240.44   9
   3 -12  -5 13905.6 2328.27   2
   3 -12  -4 13547.6 2237.23   9
  -3 -12   4 12358.4 2389.91  12
  -3 -12   3 2413.20 793.575   9
  -3 -12   3 3303.08 1215.92  12
   3 -12  -3 2054.56 1069.65   9
   3 -12  -2 13613.3 2249.00   9
  -3 -12   2 14563.2 2182.03   9
  -3 -12   1 37797.6 3481.78   9
   3 -12  -1 26643.0 3073.94   9
   3 -12   0 13309.4 2190.31   9
  -3 -12   0 15310.0 2309.49   9
  -3 -12  -1 5015.36 1486.61   9
   3 -12   1 4310.47 1715.32   4
   3 -12   1 4503.78 1328.86   9
  -3 -12  -2 4346.67 1416.38   9
   3 -12   2 6028.12 1469.29   9
   3 -12   2 3905.31 1651.52   4
  -3 -12  -3 32319.0 3493.55   9
   3 -12   3 29885.6 3099.50   9
   3 -12   3 33343.4 4261.60   4
  -3 -12  -4 9234.17 1979.73   9
   3 -12   4 8487.10 2464.40   4
   3 -11  -7 9523.95 2179.29   2
  -3 -11   6 18911.5 2911.15  12
   3 -11  -6 17152.2 2450.76   9
   3 -11  -6 18083.0 2735.37   2
   3 -11  -5-2.51052 760.336   9
  -3 -11   5 1297.39 957.526  12
   3 -11  -5 1149.83 881.764   2
  -3 -11   4 7258.34 1851.93  12
  -3 -11   4 8576.36 1481.37   9
   3 -11  -4 10340.8 1928.69   9
   3 -11  -4 8612.75 1641.51   2
  -3 -11   3 26184.9 2652.27   9
   3 -11  -3 27823.7 3035.42   9
  -3 -11   3 24093.4 3033.53  12
   3 -11  -2 28356.5 2484.77   6
  -3 -11   2 30754.8 2941.57   9
   3 -11  -2 32651.7 3219.76   9
   3 -11  -1 1967.68 1106.43   9
  -3 -11   1 1136.34 710.468   9
  -3 -11   0 12504.4 2028.31   9
   3 -11   0 10637.4 1907.89   9
  -3 -11  -1 28571.6 2999.77   9
   3 -11   1 30180.2 3049.61   9
   3 -11   1 28111.4 3579.59   4
  -3 -11  -2 27031.2 2990.87   9
   3 -11   2 27082.7 2823.71   9
   3 -11   2 22517.7 3299.20   4
  -3 -11  -3-813.721 990.931   9
   3 -11   3 1029.54 736.208   9
   3 -11   3 2193.17 1353.90   4
  -3 -11  -4 3949.88 1282.80   9
   3 -11   4 5355.79 1746.59   4
  -3 -11  -5 8808.10 1924.95   9
   3 -11   5 11372.4 2737.48   4
   3 -10  -7 2080.78 1192.85   2
  -3 -10   7 3716.67 1490.92  12
  -3 -10   6 2768.98 1275.34  12
   3 -10  -6 3082.19 1125.94   9
   3 -10  -6 5317.71 1510.01   2
   3 -10  -5 39710.7 3606.22   2
   3 -10  -5 40509.5 3523.79   9
  -3 -10   5 42179.2 4001.21  12
   3 -10  -4 18192.9 2258.99   2
  -3 -10   4 19369.3 2104.22   9
   3 -10  -4 15767.5 2200.27   9
  -3 -10   4 21778.5 2783.12  12
   3 -10  -3 1503.61 710.387   6
  -3 -10   3 1335.31 766.871   9
  -3 -10   3 1935.03 913.940  12
   3 -10  -3 2380.34 877.536   2
   3 -10  -3 1818.13 1073.65   9
   3 -10  -2 17023.8 1948.67   6
  -3 -10   2 13944.7 1928.93   9
   3 -10  -2 15793.0 2153.49   9
  -3 -10   1 45053.0 3403.24   9
   3 -10  -1 50388.6 3793.63   9
   3 -10  -1 48980.3 3182.95   6
  -3 -10   0 43325.1 3432.67   9
   3 -10   0 43263.5 3495.09   9
   3 -10   0 33221.3 3547.31   4
  -3 -10  -1 2332.05 1055.72   9
   3 -10   1 2352.59 883.101   9
   3 -10   1 2390.05 1272.38   4
   3 -10   2 20642.4 2415.55   9
  -3 -10  -2 19168.1 2417.33   9
   3 -10   2 20055.7 3032.45   4
  -3 -10  -3 21281.1 2614.47   9
   3 -10   3 23750.2 2538.44   9
   3 -10   3 21233.8 3221.14   4
  -3 -10  -4 12012.6 2075.38   9
   3 -10   4 10718.3 2368.62   4
   3 -10   5 3238.33 1323.46  10
   3 -10   5 2595.75 1422.38   4
  -3 -10  -5 4068.45 1238.06   9
   3  -9  -8 6056.33 1973.49   2
  -3  -9   8 3667.86 1432.90  12
   3  -9  -7 36406.6 3957.27   2
  -3  -9   7 43026.4 4259.43  12
  -3  -9   6 22154.5 2951.94  12
   3  -9  -6 25606.2 2699.53   9
   3  -9  -6 22064.2 2870.08   2
  -3  -9   5 3308.76 1270.21  12
   3  -9  -5 1980.22 790.379   9
   3  -9  -5 1434.84 933.275   2
   3  -9  -4 15865.9 2093.48   9
  -3  -9   4 18533.0 2463.01  12
   3  -9  -4 16208.1 2092.36   2
  -3  -9   4 17884.7 1908.25   9
  -3  -9   4 18169.5 1952.80  10
  -3  -9   3 27958.1 2466.40   9
   3  -9  -3 26962.5 2716.06   9
   3  -9  -3 26453.1 2429.06   6
   3  -9  -3 27338.4 2405.81   2
  -3  -9   3 27891.0 2926.48  12
   3  -9  -2 36703.6 2778.70   6
   3  -9  -2 38743.5 2558.71   2
  -3  -9   2 36934.3 2866.49   9
   3  -9  -2 35266.7 3051.76   9
   3  -9  -1 736.458 568.201   6
  -3  -9   1 1165.89 782.405   9
   3  -9  -1 77.5860 830.675   9
  -3  -9   0 4466.71 923.095   1
   3  -9   0 5365.00 1127.41   6
   3  -9   0 5274.63 1293.41   9
   3  -9   0 4966.26 1421.13   4
  -3  -9   0 6662.04 1374.60   9
  -3  -9  -1 40675.7 2551.10   1
   3  -9   1 46392.1 4095.11   4
   3  -9   1 41513.1 2875.23   6
   3  -9   1 41746.8 3250.84   9
  -3  -9  -1 40592.3 3214.17   9
   3  -9   2 57929.6 3788.31   9
   3  -9   2 52905.9 4604.79   4
  -3  -9  -2 52131.2 3735.09   9
   3  -9   3 1545.62 737.287   9
   3  -9   3 1611.77 1303.41   4
  -3  -9  -3 1399.41 795.227   9
   3  -9   4 16932.9 2891.43   4
  -3  -9  -4 12824.8 2013.32   9
   3  -9   5 14793.1 2472.53  10
  -3  -9  -5 13474.3 2174.78   9
   3  -9   6 7227.99 1982.29  10
  -3  -9  -6 8427.23 1972.19   2
   3  -9   6 7226.96 2389.34   4
  -3  -8   8 7829.40 1952.99  12
   3  -8  -8 10236.9 2335.34   2
  -3  -8   7 2312.64 1125.69  12
   3  -8  -7 1093.56 878.678   2
   3  -8  -6 12392.5 1814.69   9
   3  -8  -6 10786.2 2037.93   2
  -3  -8   6 13841.3 2265.53  12
   3  -8  -5 41856.1 3514.29   2
   3  -8  -5 46704.4 3434.20   9
  -3  -8   5 45563.0 3796.15  12
  -3  -8   4 45796.8 2832.35   9
   3  -8  -4 37358.7 3050.13   9
   3  -8  -4 48879.3 3393.61   6
   3  -8  -4 47961.1 3417.40   2
  -3  -8   4 46018.2 3656.96  12
   3  -8  -3 29185.1 2492.82   6
  -3  -8   3 34639.0 2254.11  10
  -3  -8   3 31073.3 2967.92  12
  -3  -8   3 35459.3 2570.65   9
   3  -8  -3 31764.1 2526.52   2
   3  -8  -3 30627.2 2744.70   9
   3  -8  -2 63180.9 3103.98   2
  -3  -8   2 62709.9 3504.12   9
   3  -8  -2 55409.2 3630.21   9
   3  -8  -2 64784.1 3611.44   6
  -3  -8   1 77126.6 3961.18   9
   3  -8  -1 82253.4 4737.38   4
   3  -8  -1 73748.5 3773.70   6
   3  -8   0 16727.5 1812.19   6
  -3  -8   0 19732.6 1809.91   1
   3  -8   0 17031.1 2390.04   4
  -3  -8   0 21257.3 2221.50   9
   3  -8   1 2071.67 694.803   6
  -3  -8  -1 1736.37 655.186   1
   3  -8   1 1622.40 995.855   4
  -3  -8  -1 2130.82 873.443   9
   3  -8   2 19517.1 1980.63   6
  -3  -8  -2 18802.7 2177.93   9
  -3  -8  -2 17533.0 1769.34   1
   3  -8   2 15968.2 2507.43   4
  -3  -8  -3 37772.0 3136.02   9
  -3  -8  -3 37149.8 2684.93   1
   3  -8   3 35487.4 3852.84   4
  -3  -8  -4 34376.1 3087.74   9
  -3  -8  -4 26539.7 2454.47   1
   3  -8   4 30450.7 3798.34   4
   3  -8   5-1715.86 1067.82  10
  -3  -8  -5 325.490 634.432   9
   3  -8   5 555.219 1054.01   4
   3  -8   6 5370.79 1600.45  10
  -3  -8  -6 4376.93 1541.44   2
   3  -8   6 6132.20 2040.79   4
  -3  -7   9-1927.70 1185.29  12
   3  -7  -8 6683.08 1971.04   2
  -3  -7   8 844.661 1105.38  12
  -3  -7   7 16506.3 2625.92  12
   3  -7  -7 13284.7 2378.42   2
   3  -7  -6 44238.3 3879.75   2
   3  -7  -6 43372.6 3106.00   9
  -3  -7   6 42439.3 3866.88  12
  -3  -7   5 10779.5 1916.43  12
   3  -7  -5 9483.25 1555.30   9
   3  -7  -5 13249.3 1989.59   2
   3  -7  -4 29090.7 2537.67   6
  -3  -7   4 29463.7 2145.02   9
   3  -7  -4 28194.9 2553.87   2
   3  -7  -4 27204.9 2477.73   9
  -3  -7   4 26155.9 2685.22  12
   3  -7  -3 119457. 4641.10   2
  -3  -7   3 106123. 4165.30   9
   3  -7  -3 110624. 4868.40   9
  -3  -7   3 120047. 5315.35  12
   3  -7  -3 108473. 4669.15   6
  -3  -7   2 65389.7 3375.20   9
   3  -7  -2 73255.1 3740.74   6
  -3  -7   2 72051.8 2575.72  10
   3  -7  -2 71943.8 3163.79   2
  -3  -7   2 78986.7 4206.76  12
   3  -7  -1 13144.9 1607.93   6
  -3  -7   1 9269.71 1362.23   9
   3  -7  -1 12989.7 1159.68   2
   3  -7  -1 9662.95 1671.51   4
  -3  -7   0 36800.2 2418.27   1
  -3  -7   0 32378.1 2582.74   9
   3  -7   0 31911.4 2423.45   6
   3  -7   0 33057.0 2997.26   4
  -3  -7  -1 38184.0 2821.63   9
  -3  -7  -1 33842.6 2314.13   1
   3  -7   1 33697.7 3252.36   4
   3  -7   1 34122.3 2511.38   6
   3  -7   2 31094.8 2462.19   6
  -3  -7  -2 30703.4 2610.54   9
  -3  -7  -2 33262.3 2393.48   1
   3  -7   2 31101.0 3302.57   4
  -3  -7  -3 2235.61 803.410   1
   3  -7   3 1584.20 722.156   6
  -3  -7  -3 1086.79 739.329   9
   3  -7   4 2159.30 878.280   6
  -3  -7  -4 927.978 713.762   9
  -3  -7  -4 1340.75 676.130   1
   3  -7   5 37942.3 3642.38  10
  -3  -7  -5 40698.8 3346.11   9
  -3  -7  -5 39858.6 3240.61   1
   3  -7   6 24556.5 3136.73  10
  -3  -7  -6 19686.1 2823.94   2
  -3  -7  -6 21062.1 2555.41   1
  -3  -7  -7 1523.73 1087.68   2
  -3  -6   9 6235.05 1809.50  12
   3  -6  -9 11819.5 2606.15   2
   3  -6  -8 19515.0 3094.07   2
  -3  -6   8 20380.4 3032.71  12
  -3  -6   7 4393.21 1517.01  12
   3  -6  -7 5151.35 1567.56   2
   3  -6  -6 23249.0 2782.68   2
   3  -6  -6 21035.6 2038.75   9
  -3  -6   6 20663.2 2659.43  12
   3  -6  -5 92607.6 4979.71   2
   3  -6  -5 97210.3 4361.15   9
  -3  -6   5 100004. 5257.11  12
   3  -6  -4 65462.5 3723.15   6
  -3  -6   4 60378.8 2843.52   9
   3  -6  -4 59610.5 3589.70   2
   3  -6  -4 59061.0 3414.84   9
  -3  -6   4 61610.7 3905.24  12
  -3  -6   3 478.381 697.438  12
   3  -6  -3 1859.05 745.773   6
  -3  -6   3 1854.55 658.038   9
   3  -6  -3 1676.39 618.276   2
   3  -6  -2 28854.9 2304.84   6
  -3  -6   2 27410.9 2084.33   9
   3  -6  -2 31817.9 2052.70   2
  -3  -6   2 32016.1 2595.64  12
  -3  -6   1 56863.0 3046.33   9
   3  -6  -1 59113.2 2299.36   2
   3  -6  -1 58918.6 3242.93   6
   3  -6  -1 65458.2 3721.85   4
  -3  -6   0 79408.7 3412.49   1
  -3  -6   0 74265.5 3605.99   9
   3  -6   0 76522.8 4278.66   4
   3  -6   0 79881.5 3664.70   6
   3  -6   1 6414.47 1168.93   6
  -3  -6  -1 6092.10 1029.30   1
   3  -6   1 4995.36 1380.29   4
  -3  -6  -1 7976.09 1297.06   9
   3  -6   2 14123.0 1637.46   6
  -3  -6  -2 9997.84 1507.64   9
  -3  -6  -2 10891.2 1391.98   1
   3  -6   3 62164.5 3521.18   6
  -3  -6  -3 62280.9 3466.02   1
  -3  -6  -3 66462.7 3773.36   9
   3  -6   4 17796.3 2048.71   6
  -3  -6  -4 14962.9 1894.58   9
  -3  -6  -4 17757.3 2051.13   1
   3  -6   5 2001.15 998.303  10
  -3  -6  -5 1782.27 798.798   1
  -3  -6  -5 2439.01 978.364   9
   3  -6   5 2159.90 847.975   6
   3  -6   6 13872.0 2374.37  10
  -3  -6  -6 15030.7 2213.42   1
  -3  -6  -6 12739.7 2290.73   2
   3  -6   7 11067.0 2271.11  10
  -3  -6  -7 11911.8 2124.24   1
  -3  -6  -7 13003.4 2423.03   2
  -3  -5   9 4052.11 1614.08  12
   3  -5  -9 1595.47 1059.73   2
   3  -5  -8 15751.9 2793.00   2
  -3  -5   8 15545.6 2606.80  12
   3  -5  -7 41103.6 3996.03   2
  -3  -5   7 43383.0 4015.47  12
   3  -5  -6 19365.5 2573.91   2
  -3  -5   6 18505.2 2451.33  12
   3  -5  -5 2606.56 737.935   9
   3  -5  -5 3937.00 1175.77   2
  -3  -5   5 2599.74 1053.99  12
  -3  -5   4 6327.61 1425.45  12
  -3  -5   4 8178.86 1027.92   9
   3  -5  -4 7033.89 1282.98   2
   3  -5  -4 8300.03 1412.73   6
   3  -5  -3 166054. 5448.11   6
  -3  -5   3 175014. 4735.21   9
   3  -5  -3 178904. 5397.22   2
  -3  -5   3 165812. 5676.15  12
   3  -5  -2 175122. 5470.97   6
  -3  -5   2 190060. 5104.72   9
   3  -5  -2 171136. 4582.58   2
   3  -5  -2 184658. 5369.16   4
  -3  -5   2 181218. 5564.45  12
   3  -5  -1 15798.9 1647.15   6
  -3  -5   1 18169.9 1676.70   9
   3  -5  -1 16860.2 1204.85   2
   3  -5  -1 19317.9 1922.45   4
  -3  -5   1 17160.6 1659.87  12
   3  -5   0 33085.6 962.015   2
   3  -5   0 39892.3 2518.50   6
  -3  -5   0 38098.9 2374.60   1
  -3  -5   0 38757.1 2499.77   9
   3  -5   0 41099.4 2986.89   4
   3  -5   1 65252.2 3243.29   6
  -3  -5  -1 66109.3 3359.31   9
  -3  -5  -1 64721.3 3095.54   1
   3  -5   1 62694.4 1558.26   8
  -3  -5  -2 32434.0 2485.14   9
  -3  -5  -2 28894.3 2212.21   1
   3  -5   2 32258.5 1647.51   8
   3  -5   2 34576.0 2453.35   6
  -3  -5  -3 13611.9 1665.89   1
  -3  -5  -3 12035.2 1609.94   9
   3  -5   3 10671.6 1499.78   6
   3  -5   3 12888.3 1325.17   8
   3  -5   4 23912.4 2542.74  10
  -3  -5  -4 30776.5 2600.96   9
   3  -5   4 25614.7 2146.43   8
  -3  -5  -4 25211.8 2411.28   1
   3  -5   5 26648.6 2944.40  10
   3  -5   5 33121.8 2760.18   8
  -3  -5  -5 28985.9 2796.37   1
   3  -5   6 13877.0 2334.76  10
  -3  -5  -6 16287.6 2322.93   1
  -3  -5  -6 17710.6 2593.65   2
   3  -5   7 50.3082 717.841  10
  -3  -5  -7 80.8917 716.555   2
   3  -4  -9 25244.0 3627.86   2
  -3  -4   9 15229.4 2843.07  12
   3  -4  -8 14889.3 2614.51   2
  -3  -4   8 22293.0 3107.47  12
  -3  -4   7 4508.08 1514.00  12
   3  -4  -7 5393.74 1599.32   2
  -3  -4   6 10053.9 1785.41  12
   3  -4  -6 11362.3 1974.91   2
   3  -4  -5 49764.3 3231.85   6
   3  -4  -5 52448.5 3693.31   2
   3  -4  -5 50309.0 2776.87   9
  -3  -4   5 52352.3 3753.27  12
   3  -4  -4 76521.8 3752.32   6
   3  -4  -4 78604.5 4021.75   2
  -3  -4   4 75160.6 4066.89  12
  -3  -4   3 1795.93 757.272  12
   3  -4  -3 1546.34 615.595   6
  -3  -4   3 2498.33 598.335   9
   3  -4  -3 2602.67 782.959   2
  -3  -4   2 18665.7 1561.70   9
   3  -4  -2 19356.9 1535.25   2
   3  -4  -2 22227.3 1725.75   4
   3  -4  -2 23255.5 2000.78   6
  -3  -4   2 20547.5 1819.75  12
   3  -4  -1 166048. 5024.77   6
   3  -4  -1 164350. 3638.65   2
  -3  -4   1 168733. 4733.22   9
   3  -4  -1 170261. 5111.81   4
  -3  -4   1 175582. 4859.43  12
   3  -4   0 120208. 4197.14   6
  -3  -4   0 113359. 3908.67   1
  -3  -4   0 110881. 4015.35   9
  -3  -4  -1 18876.4 1773.25   9
  -3  -4  -1 19561.5 1718.45   1
   3  -4   1 18561.8 996.934   8
   3  -4   1 20900.8 1796.71   6
   3  -4   2 49763.3 2890.80   6
  -3  -4  -2 51336.3 2939.03   9
  -3  -4  -2 47760.5 2802.31   1
   3  -4   2 48988.6 2145.57   8
   3  -4   3 37853.7 2266.79   8
  -3  -4  -3 36825.0 2627.83   9
  -3  -4  -3 34809.0 2638.44   1
   3  -4   4 41160.4 2755.28   8
  -3  -4  -4 35799.8 2808.51   1
   3  -4   4 40059.5 3112.77  10
   3  -4   5 5311.41 1417.51  10
   3  -4   5 5360.09 1175.57   8
  -3  -4  -5 3814.79 1177.14   2
  -3  -4  -5 3799.78 1129.75   1
   3  -4   6 7041.35 1690.01  10
  -3  -4  -6 6050.64 1496.03   1
  -3  -4  -6 7328.70 1637.13   2
   3  -4   6 8144.35 1689.58   8
   3  -4   7 22970.5 3126.25  10
  -3  -4  -7 17158.3 2522.74   1
  -3  -4  -7 21450.1 2923.97   2
   3  -4   7 21764.2 2793.12   8
  -3  -3  10 6506.15 2088.58  12
   3  -3  -9 1949.51 1123.81   2
  -3  -3   9 2559.36 1361.08  12
   3  -3  -8 6153.48 1764.47   2
  -3  -3   8 3817.57 1501.56  12
   3  -3  -7 59206.4 4760.62   2
  -3  -3   7 64582.6 4764.97  12
   3  -3  -6 82113.1 5041.28   2
  -3  -3   6 75714.9 4807.28  12
   3  -3  -5 709.215 734.098   6
   3  -3  -5 1124.33 890.939   2
  -3  -3   5 704.348 853.473  12
   3  -3  -4 95220.4 4087.95   6
   3  -3  -4 91284.6 4327.30   2
  -3  -3   4 87288.6 4361.43  12
   3  -3  -3 47073.3 2769.88   2
  -3  -3   3 47677.9 2886.62  12
   3  -3  -3 48205.0 2834.79   6
   3  -3  -2 15682.1 1635.37   6
   3  -3  -2 15800.0 1416.86   2
  -3  -3   2 16680.9 1610.97  12
   3  -3  -2 17120.1 1367.65   4
   3  -3  -1 43918.3 973.580  11
   3  -3  -1 46359.1 2591.91   6
  -3  -3   1 49467.7 2497.02   9
   3  -3  -1 45881.2 1918.41   2
   3  -3  -1 45585.6 2460.25   4
  -3  -3   1 46814.4 2333.87  12
  -3  -3   0 42109.6 2383.50   9
   3  -3   0 41115.6 2402.33   6
  -3  -3   0 39940.3 2336.72   1
   3  -3   0 36153.5 928.140  11
   3  -3   0 35417.5 1203.67   8
  -3  -3   0 40494.2 1972.89  12
   3  -3   1 387097. 7427.35   6
  -3  -3  -1 381787. 7447.43   9
  -3  -3  -1 380993. 7302.75   1
   3  -3   1 379640. 4923.90   8
   3  -3   2 107520. 4119.85   6
  -3  -3  -2 100100. 3987.05   9
  -3  -3  -2 96772.6 3927.05   1
   3  -3   2 97957.5 3127.07   8
  -3  -3  -3 5.56258 594.916   1
  -3  -3  -3 682.598 423.291   3
   3  -3   3 52.2266 498.851   8
   3  -3   4 25321.3 2469.60  10
   3  -3   4 26426.1 2251.69   8
  -3  -3  -4 23348.7 2308.68   1
   3  -3   5 36712.6 3228.14  10
  -3  -3  -5 34377.8 2977.65   2
   3  -3   5 32512.5 2830.55   8
  -3  -3  -5 29269.9 2821.74   1
   3  -3   6 20891.3 2719.17  10
  -3  -3  -6 18055.4 2437.98   1
  -3  -3  -6 14075.6 2153.37   2
   3  -3   6 17577.5 2295.36   8
   3  -3   7 1107.78 936.027   8
  -3  -3  -7 1979.20 1250.50   1
   3  -3   8 6557.61 1880.56   8
  -3  -2  10 4460.32 1689.25  12
   3  -2  -9 21609.5 3329.25   2
  -3  -2   9 22804.2 3315.19  12
  -3  -2   8 38442.4 3911.96  12
   3  -2  -8 36341.6 4018.24   2
   3  -2  -7 1719.35 1056.64   2
  -3  -2   7 2210.42 1058.61  12
   3  -2  -6 38137.9 3464.27   2
  -3  -2   6 38134.9 3435.74  12
   3  -2  -5 8906.22 1337.77   6
   3  -2  -5 8439.78 1549.25   2
  -3  -2   5 8687.42 1699.14  12
   3  -2  -4 129246. 4584.23   6
   3  -2  -4 129170. 4004.17  11
  -3  -2   4 121169. 5075.15  12
   3  -2  -4 126384. 5147.97   2
   3  -2  -3 11653.3 1399.90   6
  -3  -2   3 12801.9 1547.23  12
   3  -2  -3 11775.0 1441.74   2
   3  -2  -3 11518.8 1076.63  11
   3  -2  -2 56548.3 1938.95  11
   3  -2  -2 57357.8 2678.03   2
   3  -2  -2 58227.3 2135.47   4
  -3  -2   2 60435.5 2910.38  12
   3  -2  -2 54901.3 2822.14   6
   3  -2  -1 216970. 3144.08  11
   3  -2  -1 217595. 5309.56   6
   3  -2  -1 208396. 4062.73   2
  -3  -2   1 220888. 4792.83  12
   3  -2   0 99567.2 3579.94   6
   3  -2   0 93660.2 2290.30   8
  -3  -2   0 101817. 3581.08   1
  -3  -2   0 99675.8 2797.44  12
   3  -2   1 14436.7 1469.13   6
  -3  -2  -1 14274.1 1503.99   1
   3  -2   1 14704.4 1082.20   8
  -3  -2  -1 12989.2 844.964  12
  -3  -2  -2 20363.8 1827.30   1
   3  -2   2 19681.4 1497.28   8
  -3  -2  -2 20584.5 753.470  12
   3  -2   3 100149. 4151.60  10
  -3  -2  -3 95338.6 4271.15   1
   3  -2   3 107086. 3964.86   8
  -3  -2  -3 101212. 3502.22   3
  -3  -2  -4 62001.2 3444.81   2
   3  -2   4 62643.6 3693.89  10
   3  -2   4 69486.6 3640.47   8
  -3  -2  -4 59740.0 3642.86   1
  -3  -2  -4 60723.7 2832.42   3
   3  -2   5 13273.4 1932.19  10
  -3  -2  -5 15939.7 1961.98   2
   3  -2   5 16463.7 2062.74   8
  -3  -2  -5 16251.6 2142.42   1
   3  -2   6 6129.08 1511.39  10
  -3  -2  -6 2898.08 1198.20   1
  -3  -2  -6 5425.63 1278.93   2
   3  -2   6 4790.44 1296.84   8
  -3  -2  -7 13527.5 2238.04   1
   3  -2   7 13270.8 2319.20   8
   3  -2   8 10406.3 2167.04   8
  -3  -1  10 12089.7 2583.05  12
   3  -1  -9 5836.89 1879.39   2
  -3  -1   9 3700.36 1402.36  12
   3  -1  -8 13006.7 2442.03   2
  -3  -1   8 9969.17 2156.25  12
   3  -1  -7 46994.5 4173.52   2
  -3  -1   7 51942.6 4262.53  12
  -3  -1   6 11741.5 2083.59  12
   3  -1  -6 10491.3 1896.54   2
   3  -1  -5 7943.83 1212.11  11
   3  -1  -5 6001.64 1079.05   6
   3  -1  -5 5940.71 1413.46   2
  -3  -1   5 8659.72 1689.95  12
   3  -1  -4 27632.5 1980.40  11
   3  -1  -4 31136.6 2213.41   6
   3  -1  -4 30125.8 2579.42   2
  -3  -1   4 31112.3 2672.52  12
   3  -1  -3 235232. 4975.86  11
   3  -1  -3 240198. 5812.23   6
   3  -1  -3 244074. 6387.27   2
  -3  -1   3 236726. 6389.71  12
   3  -1  -2 109328. 2985.41  11
  -3  -1   2 109328. 3845.25  12
   3  -1  -2 110227. 3731.72   2
   3  -1  -2 111892. 2502.20   4
   3  -1  -2 112654. 3847.52   6
   3  -1  -1 38268.0 1534.72  11
   3  -1  -1 39567.5 2235.13   6
   3  -1  -1 44633.7 1925.74   2
  -3  -1   1 41985.8 2129.24  12
   3  -1   0 142792. 4191.62   6
  -3  -1   0 142568. 4170.02   1
   3  -1   0 131934. 3061.99   8
  -3  -1   0 131136. 3068.49  12
   3  -1   1 163769. 4667.20   6
  -3  -1  -1 160984. 4723.75   1
  -3  -1  -1 159144. 2280.60  12
   3  -1   1 156019. 3685.07   8
  -3  -1  -2 93123.1 3903.39   1
   3  -1   2 89906.7 3258.42   8
  -3  -1  -3 8851.53 1121.01   3
   3  -1   3 8833.39 1240.46  10
  -3  -1  -3 6989.08 1258.58   1
   3  -1   3 7722.65 1162.73   8
   3  -1   4 29069.3 2486.88  10
  -3  -1  -4 31292.9 2359.36   2
   3  -1   4 31252.5 2541.20   8
  -3  -1  -4 25014.8 2375.68   1
  -3  -1  -4 23915.4 1905.18   3
   3  -1   5 66736.7 4128.18  10
  -3  -1  -5 76255.8 4101.27   2
   3  -1   5 66590.0 4056.66   8
  -3  -1  -5 61632.6 4110.55   1
   3  -1   6 19542.6 2499.58   8
  -3  -1  -6 25452.5 2903.33   1
  -3  -1  -7 3409.08 1331.53   1
   3  -1   7 2963.38 1104.27   8
   3  -1   8 6971.75 1845.15   8
  -3   0  10 2579.37 1479.10  12
  -3   0   9 7840.99 2030.86  12
   3   0  -9 9594.22 2380.72   2
  -3   0   9 6515.26 1964.66   8
   3   0  -8 27338.8 3500.05   2
  -3   0   8 25614.4 3186.50  12
  -3   0   7 3097.47 1216.05  12
   3   0  -7 6860.10 1785.09   2
  -3   0   6 11394.1 1987.75  12
   3   0  -6 10303.0 1849.46   2
   3   0  -6 10412.3 1556.47  11
   3   0  -5 189443. 5771.96  11
   3   0  -5 182360. 5397.07   6
   3   0  -5 184854. 6903.63   2
  -3   0   5 179955. 6743.72  12
   3   0  -4 16283.2 1580.22  11
   3   0  -4 16645.7 1556.08   6
  -3   0   4 18951.8 2098.26  12
   3   0  -4 17237.4 1983.75   2
   3   0  -3 3281.80 714.670  11
   3   0  -3 5258.79 937.043   6
  -3   0   3 3744.43 1122.89  12
   3   0  -3 3032.35 953.097   2
   3   0  -2 31182.4 1726.67  11
   3   0  -2 29694.6 1968.36   6
  -3   0   2 28678.1 2076.53  12
   3   0  -2 29312.6 1988.14   2
   3   0  -1 8302.78 822.417  11
   3   0  -1 6921.67 980.268   6
  -3   0   1 6343.14 868.019  12
   3   0   0 443410. 7187.98   6
  -3   0   0 445884. 7241.73   1
  -3   0   0 423582. 5230.96  12
   3   0   0 439157. 6084.79   8
  -3   0  -1 8168.58 1136.70   1
   3   0   1 8067.59 946.742   8
   3   0   2 60340.0 2580.87  10
  -3   0  -2 62275.5 3194.66   1
   3   0   2 63082.7 2842.41   8
  -3   0  -2 63804.9 2926.66   3
   3   0   3 81614.4 3481.97  10
  -3   0  -3 80642.8 3111.81   2
   3   0   3 87604.9 3807.18   8
  -3   0  -3 82859.9 3959.34   1
  -3   0  -3 85412.3 3534.63   3
   3   0   4 53911.4 3245.74  10
  -3   0  -4 53257.4 2929.59   2
   3   0   4 52132.4 3321.75   8
  -3   0  -4 47093.9 3322.12   1
  -3   0  -4 56689.0 3046.12   3
   3   0   5 490.335 766.338   8
  -3   0  -5 591.015 497.956   3
  -3   0  -6 7107.25 1679.40   1
   3   0   6 5410.04 1414.39   8
  -3   0  -7 20457.6 2837.96   1
   3   0   7 25852.8 3176.27   8
   3   0   8 6712.23 1809.39   8
  -3   1  10 5356.93 1863.82  12
  -3   1   9 2188.59 1429.49   8
   3   1  -9 5861.46 1821.91   2
  -3   1   9 3201.38 1405.24  12
  -3   1   8 10040.1 2092.00  12
   3   1  -8 10578.3 2211.04   2
   3   1  -7 47225.5 4174.91   2
  -3   1   7 57291.3 4424.54  12
   3   1  -6 11025.9 1692.15  11
   3   1  -6 9848.21 1861.33   2
  -3   1   6 10070.3 1995.84  12
   3   1  -5 6535.78 1242.72  11
   3   1  -5 6486.11 1063.96   6
  -3   1   5 5351.06 1515.43  12
   3   1  -5 3758.45 1155.49   2
   3   1  -4 29787.3 2004.44   6
   3   1  -4 30057.6 2192.67  11
   3   1  -4 30047.4 2604.30   2
  -3   1   4 28100.1 2538.50  12
   3   1  -3 244598. 5461.67   6
   3   1  -3 248996. 5686.23  11
   3   1  -3 232886. 6347.79   2
  -3   1   3 233749. 6385.89  12
   3   1  -2 110968. 3402.29  11
   3   1  -2 105392. 3792.78   2
  -3   1   2 102716. 3736.21  12
   3   1  -1 39597.7 1884.43  11
   3   1  -1 37677.3 2065.03   6
  -3   1   1 37625.0 2026.68  12
  -3   1   0 134332. 3984.91   1
   3   1   0 140389. 3977.84   6
   3   1   0 135616. 3697.99   8
  -3   1   0 133642. 2903.48  12
  -3   1  -1 162907. 4601.02   1
   3   1   1 163270. 4305.53   8
  -3   1  -1 157977. 2434.29   7
   3   1   2 95295.6 3063.51  10
  -3   1  -2 94284.0 3859.79   1
   3   1   2 95491.6 3659.95   8
  -3   1  -2 93850.6 3657.74   3
   3   1   3 7757.14 1093.56  10
  -3   1  -3 6172.66 1184.83   1
  -3   1  -3 6286.80 1109.60   3
  -3   1  -3 7123.55 907.313   2
   3   1   3 8538.19 1324.92   8
  -3   1  -4 23100.1 1877.48   2
   3   1   4 27836.1 2541.11   8
  -3   1  -4 29181.1 2626.73   1
  -3   1  -4 25627.4 2176.30   3
   3   1   5 71031.9 4317.67   8
  -3   1  -5 66181.0 4264.29   1
  -3   1  -5 70845.7 3755.38   3
   3   1   6 21269.6 2678.78   8
  -3   1  -6 24318.6 2841.33   1
   3   1   7 2338.31 1261.70   8
  -3   1  -7 768.930 980.841   1
   3   1   8 4922.55 1601.82   8
  -3   2  10-2483.51 1381.64  12
  -3   2   9 20501.5 3008.53  12
  -3   2   9 19769.6 3150.52   8
  -3   2   8 33604.9 3598.65  12
   3   2  -8 34249.7 3870.85   2
  -3   2   8 29659.9 3573.45   8
   3   2  -7 3299.66 1109.25  11
   3   2  -7 2558.40 1361.14   2
  -3   2   7 2242.61 1346.97  12
   3   2  -6 38560.4 3057.88  11
   3   2  -6 42444.1 3676.82   2
  -3   2   6 44113.1 3650.50  12
   3   2  -5 9469.82 1476.16  11
   3   2  -5 10116.8 1758.22   2
  -3   2   5 11035.4 1922.75  12
  -3   2   4 133199. 5304.25  12
   3   2  -4 125896. 4625.70  11
   3   2  -4 115879. 5095.99   2
   3   2  -4 125606. 3870.05   6
   3   2  -3 11425.7 1561.01   2
   3   2  -3 11113.0 1162.91   6
   3   2  -3 12026.6 1366.79  11
  -3   2   3 14051.5 1686.34  12
   3   2  -2 57294.9 2619.37  11
   3   2  -2 61392.3 2557.40   6
  -3   2   2 61226.1 2930.00  12
   3   2  -1 219098. 4746.00   6
  -3   2   1 212172. 4647.38  12
  -3   2   1 201803. 4631.96   1
   3   2  -1 208002. 4644.62  11
   3   2   0 105115. 3412.21   6
  -3   2   0 99895.0 3375.45   1
  -3   2   0 96077.6 2796.28   7
   3   2   0 99811.5 3404.40   8
   3   2   1 14388.9 846.707  10
  -3   2  -1 13421.3 1403.18   1
   3   2   1 14237.9 1417.23   8
  -3   2  -1 15306.2 1544.13   3
  -3   2  -1 12896.5 814.327   7
  -3   2  -2 19805.1 975.166   2
  -3   2  -2 23066.8 1959.25   1
   3   2   2 20239.4 1804.25   8
  -3   2  -2 20399.9 725.922   7
  -3   2  -2 20440.9 1819.25   3
  -3   2  -3 94999.4 2912.59   2
   3   2   3 99474.1 4287.41   8
  -3   2  -3 96335.2 4320.31   1
  -3   2  -3 104145. 4284.12   3
   3   2   4 62377.9 3783.57   8
  -3   2  -4 64462.4 3893.35   1
  -3   2  -4 61703.5 3496.89   3
  -3   2  -5 15848.7 1928.18   3
  -3   2  -5 16083.3 2233.50   1
   3   2   5 17679.3 2328.59   8
  -3   2  -6 5782.08 1235.32   3
  -3   2  -6 3814.08 1305.42   1
   3   2   6 4356.50 1373.06   8
  -3   2  -7 13981.9 2470.93   1
   3   2   7 14338.0 2438.14   8
  -3   3  10 7841.07 1911.36  12
  -3   3   9 2327.63 1284.56   8
  -3   3   9 181.010 1027.58  12
   3   3  -9 2675.37 1252.08   2
   3   3  -8 3244.65 1578.31   2
  -3   3   8 1228.04 1081.06   8
  -3   3   8 5780.94 1800.09  12
   3   3  -7 61735.7 4210.83  11
   3   3  -7 63609.2 4883.97   2
  -3   3   7 52737.1 4190.13   8
  -3   3   7 59456.6 4486.81  12
  -3   3   6 81054.1 4889.32  12
   3   3  -6 70638.8 4765.33   2
   3   3  -6 82009.3 4463.89  11
   3   3  -5 2123.21 871.359  11
   3   3  -5 1045.31 997.706   2
  -3   3   5 465.839 1049.59  12
   3   3  -4 93480.3 3187.38   6
   3   3  -4 97713.0 4207.41  11
   3   3  -4 88807.2 4479.74   2
  -3   3   4 88829.6 4396.08  12
   3   3  -3 51164.5 2817.56  11
   3   3  -3 51390.9 2304.07   6
   3   3  -2 15393.2 1269.96   6
   3   3  -2 16357.2 1508.36  11
  -3   3   2 14759.3 1540.68  12
  -3   3   1 44493.9 2137.89   1
   3   3  -1 46488.2 2144.41   6
   3   3  -1 43829.9 2323.80  11
  -3   3   1 48211.5 2396.54   7
  -3   3   0 40844.7 2117.45   1
   3   3   0 43285.2 2389.02   8
  -3   3   0 36326.7 2340.17   3
  -3   3   0 39586.8 1914.22   7
  -3   3  -1 379771. 6968.91   1
   3   3   1 387957. 7432.67   8
  -3   3  -1 396561. 5038.25   7
  -3   3  -1 396272. 7709.83   3
   3   3   2 99121.5 4097.60   8
  -3   3  -2 95454.3 3882.37   1
  -3   3  -2 95157.6 2140.49   7
  -3   3  -2 96315.3 4063.71   3
  -3   3  -3 473.810 709.307   3
   3   3   3 1133.15 707.038   8
  -3   3  -3 520.263 593.026   1
  -3   3  -4 25480.4 2345.75   5
   3   3   4 25466.4 2539.17   8
  -3   3  -4 24389.2 2428.96   1
  -3   3  -4 28762.3 2521.11   3
  -3   3  -5 34087.4 2868.18   5
   3   3   5 30095.5 2932.32   8
  -3   3  -5 30759.3 2997.34   1
  -3   3  -5 29036.2 2660.90   3
  -3   3  -6 17853.0 2252.97   3
  -3   3  -6 16820.8 2470.21   1
  -3   3  -6 23055.9 2599.77   5
   3   3   6 19770.6 2652.97   8
  -3   3  -7 1362.68 1028.41   1
   3   3   7 2447.03 1325.06   8
   3   4  -9 17742.6 2980.86   2
  -3   4   9 15954.0 2617.98   7
  -3   4   9 17981.0 2893.23   8
  -3   4   9 15955.8 2680.86  12
   3   4  -8 23307.8 2866.54  11
   3   4  -8 20363.8 2951.30   2
  -3   4   8 16581.3 2532.80   8
  -3   4   8 14257.0 2486.47  12
  -3   4   7 5299.43 1413.48  12
   3   4  -7 3172.85 1367.63   2
  -3   4   7 6057.97 1563.00   8
   3   4  -7 2724.77 1084.28  11
   3   4  -6 9952.15 1935.92   2
   3   4  -6 11594.1 1753.48  11
  -3   4   6 8987.49 1680.37   8
  -3   4   6 10046.7 1905.72  12
   3   4  -5 50486.8 3391.84  11
   3   4  -5 46802.0 3656.32   2
  -3   4   5 45261.9 3121.05   8
  -3   4   5 46501.8 3526.08  12
   3   4  -4 74181.2 2666.78   6
  -3   4   4 73776.7 4043.91  12
   3   4  -4 76701.4 3884.31  11
   3   4  -4 74723.4 4197.42   2
   3   4  -3 3419.53 927.693  11
   3   4  -3 1791.59 466.285   6
  -3   4   3 2566.70 1001.06  12
   3   4  -2 19250.9 1715.77  11
   3   4  -2 22705.2 1457.84   6
  -3   4   2 22352.7 1913.14   7
   3   4  -1 167705. 3972.84   6
  -3   4   1 165140. 3971.14   1
   3   4  -1 163407. 4761.49  11
  -3   4   1 166480. 4781.77   3
  -3   4   1 170256. 4603.01   7
  -3   4   0 112928. 3454.13   1
   3   4   0 114613. 4149.15   8
  -3   4   0 113633. 4146.16   3
  -3   4   0 112114. 3404.25   7
  -3   4  -1 19092.4 1599.60   1
   3   4   1 19230.3 1836.91   8
   3   4   1 19887.1 1235.07   7
  -3   4  -1 18311.7 1237.29   7
  -3   4  -1 18987.9 1888.38   3
   3   4   2 54346.7 3169.52   8
  -3   4  -2 47058.8 2758.38   1
   3   4   2 50301.8 1768.01   7
  -3   4  -2 54284.8 1923.56   7
  -3   4  -2 43617.9 2925.12   3
  -3   4  -3 37990.8 2912.46   3
  -3   4  -3 39757.1 2669.41   5
   3   4   3 34153.2 2765.02   8
  -3   4  -3 36904.4 2723.83   1
  -3   4  -4 42023.8 2956.59   5
   3   4   4 43839.3 3365.80   8
  -3   4  -4 42629.7 3248.75   1
  -3   4  -4 41163.5 3151.72   3
  -3   4  -5 7159.68 1481.66   3
  -3   4  -5 6842.34 1459.57   5
   3   4   5 3851.78 1229.65   8
  -3   4  -5 5297.66 1392.73   1
  -3   4  -6 7811.83 1613.56   3
  -3   4  -6 8412.01 1757.80   5
   3   4   6 6131.19 1621.90   8
  -3   4  -6 6044.87 1587.61   1
  -3   4  -7 21896.1 2757.11   5
   3   4   7 22556.8 3030.43   8
  -3   4  -7 19923.0 2898.63   1
  -3   5   9 2111.62 1148.12   7
  -3   5   9 1772.58 1260.13   8
   3   5  -9 2522.40 1228.64   2
   3   5  -8 15762.2 2632.46   2
  -3   5   8 15414.8 2418.81   7
   3   5  -8 14400.1 2293.43  11
  -3   5   8 14782.1 2413.33   8
   3   5  -7 44112.2 3678.80  11
   3   5  -7 41265.4 3922.25   2
  -3   5   7 40710.9 3573.89   8
  -3   5   7 35895.6 3538.46   7
  -3   5   6 19526.6 2445.50   7
  -3   5   6 18820.6 2526.03  12
   3   5  -6 23042.1 2523.19  11
   3   5  -6 16040.0 2410.03   2
  -3   5   6 18138.5 2174.37   8
  -3   5   5 2927.97 1232.61   7
   3   5  -5 2650.73 929.960  11
  -3   5   5 3854.36 1018.31   8
  -3   5   4 7316.48 1587.02   7
   3   5  -4 7582.34 1358.86  11
  -3   5   4 7040.78 1064.53   8
   3   5  -3 168352. 3606.71   6
   3   5  -3 182548. 5836.61  11
  -3   5   3 173024. 3951.49   8
  -3   5   3 166220. 5776.37   7
   3   5  -2 177299. 5383.99  11
   3   5  -2 176912. 3858.26   6
  -3   5   2 167263. 2461.40   8
  -3   5   2 163910. 4753.14   3
  -3   5   2 173169. 5375.57   7
  -3   5   2 167801. 3859.04   1
   3   5  -1 18941.0 1750.71  11
   3   5  -1 18353.3 1318.85   6
  -3   5   1 15870.4 1212.61   1
  -3   5   1 16671.8 1664.16   3
  -3   5   1 16042.7 1543.00   7
  -3   5   0 43408.7 2130.84   1
   3   5   0 38624.7 2602.55   8
   3   5   0 39690.2 2002.80   7
  -3   5   0 37861.4 2108.61   7
  -3   5   0 38396.5 2549.71   3
   3   5   1 65885.5 3466.97   8
  -3   5  -1 64668.6 2902.60   1
   3   5   1 68260.0 2469.06   7
  -3   5  -1 68833.7 2614.24   7
  -3   5  -1 60536.0 3431.54   3
   3   5   2 33755.7 2615.91   8
  -3   5  -2 30310.6 2238.11   1
   3   5   2 35830.8 1718.74   7
  -3   5  -2 32685.1 1717.60   7
  -3   5  -2 34277.3 2715.97   3
  -3   5  -3 14611.9 1777.20   1
  -3   5  -3 12227.1 1746.80   3
  -3   5  -3 13212.9 1664.06   5
   3   5   3 13905.6 1883.79   8
  -3   5  -4 33285.7 2698.25   5
   3   5   4 29786.7 2857.05   8
  -3   5  -4 26857.9 2609.66   1
  -3   5  -4 26853.6 2650.59   3
  -3   5  -5 30989.3 2854.45   5
   3   5   5 27173.3 2939.20   8
  -3   5  -5 32191.5 3119.54   1
  -3   5  -5 29362.3 2932.53   3
  -3   5  -6 17333.4 2557.96   1
  -3   5  -6 20733.7 2541.16   5
   3   5   6 14943.4 2394.72   8
  -3   5  -7 51.0450 783.752   5
   3   5   7 330.427 701.512   8
  -3   5  -7-1316.27 1025.70   1
  -3   6   9 10260.3 2108.14   7
   3   6  -9 11150.1 2428.10   2
  -3   6   9 7304.20 1877.97   8
   3   6  -8 21076.3 2798.91  11
   3   6  -8 21195.9 3074.02   2
  -3   6   8 23219.5 2985.97   7
  -3   6   8 20008.8 2746.38   8
  -3   6   7 5281.86 1513.21   7
   3   6  -7 7461.70 1631.76  11
  -3   6   7 6136.01 1470.40   8
   3   6  -6 21800.6 2523.03  11
  -3   6   6 17567.1 2439.38   7
  -3   6   6 22483.0 2405.31   8
   3   6  -5 104825. 5155.95  11
  -3   6   5 97408.1 4254.73   8
  -3   6   5 97687.7 5019.42   7
   3   6  -4 64733.1 3843.01  11
  -3   6   4 61259.7 2862.01   8
  -3   6   4 60793.2 2778.19   3
  -3   6   4 60428.8 3817.47   7
  -3   6   3 1555.23 627.563   3
   3   6  -3 1379.23 692.385  11
  -3   6   3 2002.74 476.576   8
  -3   6   3 603.094 720.731   7
   3   6  -2 32044.4 2503.59  11
   3   6  -2 28336.1 1452.46   6
  -3   6   2 29760.3 1535.11   1
  -3   6   2 27076.4 2064.13   3
  -3   6   2 30016.8 2342.43   7
   3   6  -1 62176.8 3348.89  11
  -3   6   1 61703.1 2245.44   1
  -3   6   1 67456.2 3255.31   7
  -3   6   1 60055.3 3171.68   3
   3   6  -1 62245.6 2377.53   6
   3   6   0 72017.8 3732.65   8
  -3   6   0 77989.9 2822.04   1
   3   6   0 79665.2 3075.56   7
  -3   6   0 81351.6 3282.28   7
  -3   6   0 80776.1 3886.35   3
  -3   6  -1 9121.00 1429.46   3
  -3   6  -1 5254.96 861.697   1
   3   6   1 7227.01 1343.62   8
   3   6   1 6557.78 881.176   7
  -3   6  -1 7323.36 983.759   7
  -3   6  -2 11530.0 1707.78   3
   3   6   2 11716.1 1681.82   8
   3   6   2 11664.7 1111.31   7
  -3   6  -2 14020.7 1270.92   7
  -3   6  -2 10554.3 1363.65   1
  -3   6  -3 70858.1 3646.26   5
   3   6   3 67729.6 4099.72   8
  -3   6  -3 60813.7 3516.28   1
  -3   6  -3 64706.1 4033.46   3
  -3   6  -4 18150.5 2348.76   3
  -3   6  -4 14893.0 1880.18   5
   3   6   4 18906.6 2385.13   8
  -3   6  -4 18511.0 2194.69   1
  -3   6  -5 1325.10 883.258   3
  -3   6  -5 2228.65 940.227   5
   3   6   5 3227.62 1102.41   8
  -3   6  -5 3405.46 1164.58   1
  -3   6  -6 13275.6 2107.61   5
  -3   6  -6 13011.3 2259.99   1
   3   6   6 15487.3 2475.40   8
  -3   6  -7 11900.0 2109.25   5
   3   6   7 18294.8 2862.47   8
  -3   7   9 1490.15 1035.36   7
  -3   7   8 3967.78 1495.41   7
   3   7  -8 6120.84 1530.80  11
  -3   7   7 14772.3 2290.12   7
   3   7  -7 11726.1 2025.04  11
  -3   7   7 12602.1 1995.90   8
   3   7  -6 43715.8 3620.50  11
  -3   7   6 38698.1 3035.14   8
  -3   7   6 40880.7 3668.29   7
   3   7  -5 9499.22 1653.89  11
  -3   7   5 5523.59 1516.67   7
   3   7  -4 32534.5 2853.57  11
  -3   7   4 29074.3 1979.90   3
  -3   7   4 26624.8 2656.41   7
   3   7  -3 109948. 4925.02  11
  -3   7   3 117922. 5048.92   7
  -3   7   3 107002. 3972.35   3
   3   7  -2 72233.3 3840.72  11
  -3   7   2 67960.0 3637.21   7
  -3   7   2 67088.1 3302.08   3
  -3   7   1 11698.8 1495.88   3
   3   7  -1 10898.9 984.320   6
   3   7  -1 9162.03 1413.64  11
  -3   7   1 9419.98 862.002   1
   3   7  -1 12110.8 1374.11   7
  -3   7   1 12462.3 1558.08   7
  -3   7   0 29149.3 2455.09   3
   3   7   0 34336.7 2695.82   8
  -3   7   0 32209.9 1742.59   1
   3   7   0 33413.1 2134.04   7
  -3   7   0 33893.2 2313.85   7
  -3   7  -1 33887.9 2787.64   3
   3   7   1 37860.0 2924.76   8
  -3   7  -1 34442.1 2123.65   1
   3   7   1 33402.4 2102.42   7
  -3   7  -1 36845.4 2293.01   7
   3   7   2 33110.4 2860.42   8
   3   7   2 38642.8 2194.34   7
  -3   7  -2 34002.0 2394.52   1
  -3   7  -2 33136.4 2115.24   7
  -3   7  -2 31915.9 2854.71   3
  -3   7  -3 876.273 898.411   3
  -3   7  -3 1598.10 859.269   5
   3   7   3 2134.19 935.064   8
  -3   7  -3 2206.13 842.084   1
  -3   7  -4 2067.25 990.309   3
  -3   7  -4 1057.20 684.785   5
   3   7   4 925.314 725.876   8
  -3   7  -4 1432.42 843.485   1
  -3   7  -5 38174.0 3591.66   3
  -3   7  -5 42378.5 3414.48   5
   3   7   5 41655.2 3762.77   8
  -3   7  -5 38670.5 3509.95   1
  -3   7  -6 28785.4 3046.90   5
   3   7   6 29136.0 3379.23   8
   3   8  -8 11012.7 2036.26  11
  -3   8   8 8832.31 1970.00   7
   3   8  -7 641.659 744.467  11
  -3   8   7 3320.33 1422.38   7
  -3   8   6 14210.0 2300.24   7
   3   8  -6 16023.7 2267.21  11
   3   8  -5 47914.3 3690.39  11
  -3   8   5 47029.5 3749.89   7
   3   8  -4 43503.1 3424.50  11
  -3   8   4 45186.7 3492.34   7
   3   8  -3 32082.6 2796.50  11
  -3   8   3 32631.6 2810.38   7
  -3   8   3 31384.3 2271.53   3
   3   8  -2 61876.2 3787.16  11
  -3   8   2 57136.2 3460.97   7
  -3   8   2 58112.2 3267.08   3
   3   8  -1 78894.6 4173.49  11
   3   8  -1 81763.4 3683.41   7
  -3   8   1 84460.2 4012.27   7
  -3   8   1 76981.7 3911.36   3
   3   8   0 19307.6 2134.02   8
   3   8   0 19642.2 1796.51   7
  -3   8   0 19529.9 1907.35   7
  -3   8   0 18506.6 2076.43   3
  -3   8  -1 2915.74 1061.33   3
   3   8   1 1547.10 882.642   8
   3   8   1 3473.32 800.777   7
  -3   8  -1 2644.72 801.251   7
  -3   8  -2 17172.9 2243.34   3
   3   8   2 16072.6 2150.50   8
   3   8   2 19268.4 1691.99   7
  -3   8  -2 18507.0 1715.31   7
  -3   8  -2 19488.1 1830.18   1
  -3   8  -3 37072.0 3408.00   3
  -3   8  -3 33793.4 2640.72   5
   3   8   3 35476.9 3174.04   8
  -3   8  -3 37978.7 2859.49   1
  -3   8  -4 28563.2 2673.78   5
   3   8   4 31051.3 3149.72   8
  -3   8  -4 32985.7 3332.07   3
  -3   8  -4 31320.8 2915.53   1
  -3   8  -5 1232.87 852.178   5
   3   8   5 2773.31 1237.13   8
  -3   8  -6 7933.26 1759.28   5
   3   8   6 4523.81 1629.24   8
  -3   9   8 2911.47 1208.81   7
   3   9  -8 3615.25 1307.50  11
   3   9  -7 35791.4 3605.99  11
  -3   9   7 37244.3 3751.40   7
   3   9  -6 18265.1 2515.45  11
  -3   9   6 22448.6 2845.18   7
   3   9  -5 1440.61 874.002  11
  -3   9   5 806.525 745.355   7
   3   9  -4 11663.2 1885.60  11
  -3   9   4 20834.8 2459.92   7
   3   9  -3 23590.4 2538.55  11
  -3   9   3 27300.5 2654.95   7
  -3   9   3 26578.1 2203.12   3
   3   9  -2 41203.6 3228.32  11
   3   9  -2 35935.0 2716.48   7
  -3   9   2 39688.0 3033.60   7
  -3   9   2 40325.7 2847.51   3
  -3   9   1 1056.74 638.007   7
   3   9  -1 1253.64 740.064  11
  -3   9   1 1795.55 803.975   3
   3   9  -1 964.716 680.255   7
  -3   9   0 5938.97 1307.83   3
   3   9   0 5654.10 1114.31   7
  -3   9   0 5807.91 1149.02   7
   3   9   1 45241.7 2790.92   7
  -3   9  -1 43932.2 2858.06   7
  -3   9  -1 38364.1 3191.89   3
  -3   9  -2 55802.2 4071.04   3
   3   9   2 58094.8 4031.45   8
   3   9   2 62201.8 3250.08   7
  -3   9  -2 63540.2 3374.33   7
  -3   9  -3 1754.53 775.012   5
   3   9   3 2336.50 1098.22   8
  -3   9  -3 1954.68 831.813   3
  -3   9  -4 20161.7 2748.31   3
  -3   9  -4 16760.0 2086.36   5
   3   9   4 14470.3 2382.57   8
  -3   9  -5 21994.7 2581.12   5
   3   9   5 14156.3 2413.74   8
  -3   9  -6 4589.59 1387.43   5
   3   9   6 6413.09 1784.49   8
   3  10  -7 3344.64 1233.60  11
  -3  10   7 2726.88 1281.52   7
  -3  10   6 2412.95 1078.26   7
   3  10  -6 4305.24 1302.78  11
   3  10  -5 39632.6 3625.98  11
  -3  10   5 44870.8 3830.22   7
   3  10  -4 16370.9 2284.24  11
  -3  10   4 20215.3 2471.42   7
  -3  10   3 1098.76 900.752   7
   3  10  -3 1748.67 785.320  11
  -3  10   2 15246.7 1867.15   3
   3  10  -2 17976.0 2248.33  11
   3  10  -2 17292.0 2033.11   7
  -3  10   2 15255.4 2031.09   7
   3  10  -1 52321.1 3756.18  11
   3  10  -1 52270.5 3331.70   7
  -3  10   1 47780.9 3345.89   7
  -3  10   1 52103.3 3532.16   3
   3  10   0 42096.6 3399.08  11
  -3  10   0 36572.3 3155.20   3
   3  10   0 45535.4 3047.03   7
  -3  10   0 45912.9 3183.42   7
  -3  10  -1 4975.22 1307.03   3
  -3  10  -1 4010.80 987.275   7
   3  10   1 3037.65 865.519   7
   3  10   1 2744.71 1066.24   8
  -3  10  -2 21732.0 2668.10   3
   3  10   2 20393.9 2548.10   8
   3  10   2 21893.4 2082.41   7
  -3  10  -2 23830.9 2234.56   7
  -3  10  -3 19414.7 2651.30   3
  -3  10  -3 19865.9 2112.45   5
   3  10   3 23505.5 2824.15   8
  -3  10  -4 15670.6 2100.30   5
   3  10   4 12492.5 2160.19   8
  -3  10  -5 3328.37 1136.08   5
   3  10   5 2978.52 1294.86   8
   3  11  -7 12895.2 2337.32  11
  -3  11   7 10231.0 2153.89   7
   3  11  -6 18311.5 2650.03  11
  -3  11   6 17602.6 2593.04   7
   3  11  -5-489.381 739.601  11
  -3  11   5 261.991 647.777   7
   3  11  -4 7242.69 1651.51  11
  -3  11   4 12536.4 2139.76   7
   3  11  -3 26410.7 2895.41  11
  -3  11   3 24938.7 2748.74   7
   3  11  -2 29972.9 3013.16  11
   3  11  -2 37146.4 3056.17   7
  -3  11   2 36256.6 3143.09   7
  -3  11   2 31536.6 2728.73   3
  -3  11   1 2678.95 937.197   3
   3  11  -1 2567.02 966.221  11
   3  11  -1 3850.28 1064.45   7
  -3  11   1 1710.25 803.033   7
  -3  11   0 11636.8 1921.95   3
   3  11   0 14446.3 2138.25  11
  -3  11   0 12762.7 1836.66   7
   3  11   0 12438.2 1706.02   7
   3  11   1 33114.3 3267.73   8
   3  11   1 32745.5 2722.30   7
  -3  11  -1 29607.5 2662.25   7
  -3  11  -1 32292.2 3194.75   3
   3  11   2 29001.7 3124.42   8
   3  11   2 28280.8 2520.12   7
  -3  11  -2 27186.0 2524.23   7
  -3  11  -2 24514.0 2949.46   3
   3  11   3-260.128 784.802   8
  -3  11  -4 1763.95 807.053   5
   3  11   4 4522.79 1598.60   8
  -3  11  -5 9809.25 1829.56   5
   3  11   5 10118.1 2197.77   8
   3  12  -6 7003.04 1759.44  11
  -3  12   6 10646.3 2091.44   7
   3  12  -5 18358.1 2608.66  11
  -3  12   5 14745.5 2431.98   7
   3  12  -4 13458.2 2206.96  11
  -3  12   4 12417.0 2114.95   7
   3  12  -3 2932.54 1153.45  11
  -3  12   3 1908.95 879.145   7
   3  12  -2 11240.9 1985.05  11
   3  12  -2 14200.9 2035.35   7
  -3  12   2 14201.3 2126.82   7
  -3  12   1 33163.9 3094.04   3
   3  12  -1 37228.1 3139.23   7
  -3  12   1 32895.5 3064.73   7
   3  12  -1 31006.3 3203.99  11
   3  12   0 12107.6 2039.45  11
  -3  12   0 14547.7 2203.99   3
   3  12   0 12117.3 1794.48   7
  -3  12   0 12023.1 1874.94   7
  -3  12  -1 4261.98 1382.07   3
   3  12   1 6335.04 1307.80   7
  -3  12  -1 3431.04 1070.87   7
   3  12   2 7631.54 1713.35   8
   3  12   2 6873.34 1370.29   7
  -3  12  -2 7734.05 1455.70   7
   3  12   3 33345.0 3581.01   8
   3  12   4 12278.6 2305.96   8
   3  13  -5 1177.24 1005.61  11
  -3  13   5 2573.63 1085.02   7
   3  13  -4 5757.84 1436.61  11
  -3  13   4 6280.30 1579.00   7
   3  13  -3 27184.1 3185.32  11
  -3  13   3 26418.8 3051.52   7
   3  13  -2 21828.5 2836.56  11
   3  13  -2 27940.1 2927.07   7
  -3  13   2 23773.6 2821.28   7
   3  13  -1 3791.29 1250.19  11
   3  13  -1 5161.30 1285.53   7
  -3  13   1 2891.55 1029.35   7
   3  13   0 8120.31 1788.64  11
  -3  13   0 8109.09 1631.46   7
   3  13   0 7174.35 1468.48   7
   3  13   1 20454.5 2792.74  11
   3  13   1 25479.0 2661.56   7
  -3  13  -1 20596.6 2517.36   7
  -3  13  -2 6387.50 1437.30   7
   3  13   2 5336.06 1580.56   8
   3  13   2 6879.54 1439.40   7
   3  13   3-83.2057 733.196   8
   3  14  -4 8278.13 1878.89  11
   3  14  -3 554.354 691.762  11
  -3  14   3 2419.19 1111.81   7
   3  14  -2 4672.77 1404.56  11
   3  14  -2 6195.83 1488.59   7
  -3  14   2 6440.78 1553.91   7
   3  14  -1 15970.0 2553.61  11
   3  14  -1 20749.7 2586.28   7
  -3  14   1 21113.7 2694.59   7
   3  14   0 13194.8 2331.76  11
   3  14   0 14919.2 2235.62   7
  -3  14   0 13802.2 2165.92   7
   3  14   1 254.576 639.423  11
   3  14   1 71.7530 547.896   7
  -3  14  -1 464.802 557.161   7
  -3  14  -2 8383.86 1771.23   7
   3  15  -3 8007.00 1900.10  11
   3  15  -2 7781.93 1824.12  11
   3  15  -1 65.2360 395.429  11
   3  15   0-167.330 591.493  11
  -4 -14   3-1646.90 911.787   9
  -4 -14   2 9976.30 2282.02  12
  -4 -14   2 10892.6 2158.94   9
  -4 -14   1 14010.6 2473.27   9
  -4 -13   4 8970.15 2217.09  12
   4 -13  -4 1702.86 1150.28   9
  -4 -13   3 18626.2 2636.17   9
   4 -13  -3 17904.2 2815.67   9
  -4 -13   3 21342.9 3117.02  12
  -4 -13   2 7986.64 1790.78   9
   4 -13  -2 10143.9 2068.37   9
  -4 -13   2 7255.62 1895.05  12
  -4 -13   1 8.45882 863.947   9
   4 -13  -1 739.705 810.763   9
  -4 -13   0 6717.73 1697.84   9
   4 -13   0 7746.78 1877.55   9
  -4 -13  -1 20179.3 2902.08   9
   4 -13   1 15308.6 2501.81   9
   4 -13   2 6839.12 1737.12   9
   4 -12  -6 6592.46 1684.30   9
  -4 -12   5 31371.1 3795.02  12
   4 -12  -5 29949.8 3515.84   9
  -4 -12   4 8478.20 2060.05  12
   4 -12  -4 9315.73 2035.00   9
  -4 -12   3 973.784 991.007  12
  -4 -12   3 1162.48 726.780   9
   4 -12  -3 1957.24 957.579   9
  -4 -12   2 14988.3 2582.51  12
  -4 -12   2 11918.0 2049.69   9
   4 -12  -2 11015.8 2221.28   9
  -4 -12   1 40870.0 3741.41   9
   4 -12  -1 35844.8 3664.67   9
  -4 -12   0 7979.66 1909.02   9
   4 -12   0 13844.7 2303.31   9
  -4 -12  -1 921.170 739.232   9
   4 -12   1 13.7778 616.147   9
   4 -12   1-1486.12 1254.76   4
  -4 -12  -2 3682.13 1379.23   9
   4 -12   2 6327.00 1546.32   9
   4 -12   2 5463.02 1964.72   4
  -4 -12  -3 12607.3 2343.33   9
   4 -11  -7 12518.3 2522.58   2
   4 -11  -6 10219.8 2063.90   9
  -4 -11   6 8697.00 2074.41  12
   4 -11  -6 9608.73 2098.91   2
   4 -11  -5 6076.69 1599.62   9
  -4 -11   5 4197.69 1408.40  12
  -4 -11   4 10455.7 2106.51  12
   4 -11  -4 11263.0 1901.40   6
   4 -11  -4 6855.96 1692.46   9
  -4 -11   4 8027.60 1544.60   9
  -4 -11   3 22539.3 3009.85  12
   4 -11  -3 21083.1 2480.53   6
  -4 -11   3 20272.9 2496.63   9
   4 -11  -3 17773.6 2617.21   9
  -4 -11   2 19948.9 2688.89  12
   4 -11  -2 19869.9 2337.97   6
  -4 -11   2 14656.9 2213.46   9
   4 -11  -2 17768.6 2636.02   9
  -4 -11   1 7561.45 1597.84   9
   4 -11  -1 7942.45 1710.48   9
  -4 -11   0 15746.2 2387.23   9
   4 -11   0 16301.2 2473.17   9
   4 -11   0 12792.5 2554.49   4
  -4 -11  -1 27185.6 3136.09   9
   4 -11   1 29454.3 3209.08   9
   4 -11   1 28465.9 3708.49   4
  -4 -11  -2 15992.7 2466.37   9
   4 -11   2 12113.5 2085.90   9
   4 -11   2 13277.3 2743.11   4
  -4 -11  -3 796.901 733.773   9
   4 -11   3 2226.61 977.971   9
   4 -11   3-148.167 897.808   4
  -4 -11  -4 5818.54 1664.92   9
  -4 -10   7-712.933 1104.79  12
   4 -10  -7 211.917 669.692   2
  -4 -10   6 17254.1 2711.96  12
   4 -10  -6 10496.7 2020.76   9
   4 -10  -6 19362.8 2810.43   2
  -4 -10   5 18352.0 2720.16  12
   4 -10  -5 13461.6 2178.22   9
   4 -10  -5 16124.7 2336.96   2
  -4 -10   4 9536.46 1866.40  12
   4 -10  -4 15697.9 2162.29   6
  -4 -10   4 14607.2 1972.60   9
   4 -10  -4 8719.02 1804.22   9
  -4 -10   3-136.708 809.501  12
   4 -10  -3 966.773 849.653   6
  -4 -10   3 1188.44 706.743   9
   4 -10  -3-422.172 796.199   9
   4 -10  -2 23981.3 2530.82   6
  -4 -10   2 21789.1 2502.99   9
   4 -10  -2 21562.9 2723.97   9
  -4 -10   2 26597.2 2994.23  12
   4 -10  -1 37837.1 3150.07   6
  -4 -10   1 37823.9 3319.25   9
   4 -10  -1 40051.7 3610.48   9
   4 -10   0 22483.9 2427.83   6
   4 -10   0 24835.0 2870.37   9
  -4 -10   0 20967.6 2556.73   9
   4 -10   0 19604.2 2910.85   4
  -4 -10  -1 822.493 658.296   9
   4 -10   1 324.473 678.570   9
   4 -10   1 962.154 1030.97   4
  -4 -10  -2 22495.0 2797.76   9
   4 -10   2 22492.8 2738.87   9
   4 -10   2 27082.4 3618.81   4
  -4 -10  -3 39668.9 3729.05   9
   4 -10   3 36095.9 3368.54   9
   4 -10   3 35304.6 4368.23   4
  -4 -10  -4 4726.31 1452.47   9
   4 -10   4 4920.31 2028.80   4
  -4 -10  -5-625.336 749.887   9
   4  -9  -8 6666.49 1967.70   2
   4  -9  -7 12908.8 2440.58   2
  -4  -9   7 12411.8 2437.21  12
  -4  -9   6 16482.1 2682.24  12
   4  -9  -6 15939.3 2332.18   9
   4  -9  -6 21477.3 2859.35   2
  -4  -9   5 2505.49 1351.95  12
   4  -9  -5 3894.05 1201.45   9
   4  -9  -5 5154.19 1345.52   2
  -4  -9   4 15624.0 2357.09  12
   4  -9  -4 18457.5 2292.67   6
  -4  -9   4 14622.1 1904.91   9
   4  -9  -4 12881.1 2071.52   9
   4  -9  -4 12881.9 1864.97   2
   4  -9  -3 33235.3 2992.62   6
  -4  -9   3 29219.6 2698.07   9
   4  -9  -3 25888.8 2856.91   9
  -4  -9   3 29477.6 3080.92  12
   4  -9  -2 24139.0 2503.02   6
  -4  -9   2 26893.7 2648.50   9
   4  -9  -2 23790.8 2750.46   9
  -4  -9   2 26997.3 2872.68  12
  -4  -9   1 2875.58 1094.18  12
  -4  -9   1 2578.38 948.777   1
   4  -9  -1 4493.96 1162.18   6
  -4  -9   1 2743.25 1091.12   9
   4  -9  -1 3069.91 1135.67   4
   4  -9   0 35869.7 3014.42   6
  -4  -9   0 28753.1 2865.36   9
   4  -9   0 25224.4 3062.71   4
  -4  -9   0 32219.2 2645.99   1
   4  -9   1 30457.1 2823.78   6
  -4  -9  -1 34469.7 3167.81   9
  -4  -9  -1 26146.1 2385.56   1
   4  -9   1 32334.0 3693.13   4
  -4  -9  -2 14523.5 2171.68   9
   4  -9   2 18951.9 2996.58   4
  -4  -9  -2 14057.3 1844.99   1
  -4  -9  -3-157.795 724.296   9
   4  -9   3 1098.08 997.098   4
  -4  -9  -4 3300.55 1104.99   9
   4  -9   4 7319.13 2347.52   4
   4  -9   5 18982.8 2952.79  10
  -4  -9  -5 20726.1 2761.29   9
   4  -9   5 26976.9 3999.08   4
   4  -8  -8 7466.33 2092.48   2
  -4  -8   8 9650.76 2385.31  12
  -4  -8   7 2362.18 1282.03  12
   4  -8  -7 3758.42 1456.98   2
   4  -8  -6 28527.7 3217.05   2
   4  -8  -6 23090.8 2577.99   9
  -4  -8   6 26234.4 3202.86  12
   4  -8  -5 44174.5 3575.31   6
   4  -8  -5 44734.4 3681.33   2
   4  -8  -5 44078.5 3538.73   9
  -4  -8   5 46745.2 4030.98  12
  -4  -8   4 14138.0 2239.77  12
   4  -8  -4 17332.1 2191.26   6
  -4  -8   4 16101.5 1869.64   9
   4  -8  -4 18593.7 2177.05   2
   4  -8  -4 14531.8 2097.89   9
  -4  -8   3 799.392 987.950  12
   4  -8  -3 118.808 539.065   6
  -4  -8   3 449.280 500.872   9
   4  -8  -3 1171.19 602.002   2
  -4  -8   2 17309.6 2221.48  12
   4  -8  -2 19523.7 2235.26   6
  -4  -8   2 19313.8 2164.24   9
  -4  -8   1 54500.6 3427.96   1
   4  -8  -1 53037.4 3619.12   6
  -4  -8   1 51920.4 3559.56   9
   4  -8  -1 54092.0 4005.37   4
  -4  -8   1 57552.0 3751.96  12
  -4  -8   0 25565.3 2329.28   1
  -4  -8   0 30250.3 2800.39   9
   4  -8   0 29433.3 3164.41   4
   4  -8   0 32170.0 2804.54   6
   4  -8   1 1397.31 744.785   6
  -4  -8  -1 676.686 837.614   9
  -4  -8  -1 808.751 669.739   1
   4  -8   1 1364.53 1376.14   4
   4  -8   2 24968.7 2526.25   6
  -4  -8  -2 22350.3 2556.58   9
  -4  -8  -2 22491.1 2278.96   1
   4  -8   2 25746.0 3333.70   4
   4  -8   3 47570.6 3620.09   6
  -4  -8  -3 47983.1 3783.37   9
  -4  -8  -3 42243.0 3258.18   1
   4  -8   3 47081.3 4676.79   4
  -4  -8  -4 11441.7 1969.15   9
  -4  -8  -4 11624.9 1855.96   1
   4  -8   4 9306.73 2338.65   4
   4  -8   5-157.853 670.073  10
   4  -8   5-2407.17 1529.21   4
  -4  -8  -6 5780.32 1800.83   2
   4  -7  -8 17537.1 2923.75   2
  -4  -7   8 11769.8 2386.09  12
   4  -7  -7 27931.3 3480.74   2
  -4  -7   7 31848.3 3672.74  12
   4  -7  -6 12903.1 1876.75   9
   4  -7  -6 12924.9 2219.21   2
  -4  -7   6 14162.7 2332.39  12
  -4  -7   5 2488.05 1081.78  12
   4  -7  -5 1172.05 785.428   6
   4  -7  -5 936.401 762.814   9
   4  -7  -5-424.060 695.864   2
   4  -7  -4 31114.1 2870.95   6
  -4  -7   4 33406.3 2524.71   9
   4  -7  -4 31919.5 2791.73   2
  -4  -7   4 30456.6 3003.71  12
   4  -7  -3 51752.8 3557.26   6
  -4  -7   3 52487.1 3246.73   9
   4  -7  -3 52940.2 3169.82   2
  -4  -7   3 50708.5 3621.01  12
   4  -7  -2 28089.6 2630.95   6
  -4  -7   2 25505.4 2349.81   9
   4  -7  -2 29558.5 2684.94   4
  -4  -7   2 26438.8 2523.48  12
  -4  -7   1 9371.41 1483.75  12
  -4  -7   1 7362.34 1379.20   1
   4  -7  -1 8597.32 1469.32   6
  -4  -7   1 7983.65 1442.03   9
   4  -7  -1 8657.64 1652.39   4
  -4  -7   0 2817.48 937.735   1
   4  -7   0 2517.21 907.975   6
  -4  -7   0 2078.66 915.625   9
   4  -7   0 2470.20 1023.27   4
   4  -7   1 60480.1 3743.97   6
  -4  -7  -1 55602.8 3688.22   9
  -4  -7  -1 53154.5 3319.33   1
   4  -7   1 48834.3 4088.96   4
   4  -7   2 38531.9 3104.92   6
  -4  -7  -2 35879.0 3080.62   9
  -4  -7  -2 31958.6 2673.86   1
   4  -7   2 35104.0 3709.02   4
  -4  -7  -3 799.609 815.915   1
  -4  -7  -3 2069.24 941.172   9
   4  -7   3 3122.46 1005.73   6
   4  -7   4 36691.4 3264.54   6
  -4  -7  -4 34085.7 3222.54   9
  -4  -7  -4 34503.6 3070.03   1
   4  -7   5 13721.7 2339.48  10
  -4  -7  -5 14864.6 2142.74   1
   4  -7   6 6260.89 1783.65  10
  -4  -7  -6 7651.49 1699.66   1
  -4  -7  -6 6692.47 1715.12   2
  -4  -6   9 12575.1 2589.82  12
   4  -6  -8 6357.49 1829.66   2
  -4  -6   8 5018.04 1730.50  12
   4  -6  -7 1567.97 1080.52   2
  -4  -6   7 2195.76 1124.23  12
   4  -6  -6 9698.42 1537.76   9
   4  -6  -6 10691.0 1984.40   2
  -4  -6   6 7282.64 1759.33  12
   4  -6  -5 68661.4 4228.01   6
   4  -6  -5 65129.1 4304.66   2
   4  -6  -5 65306.4 3905.94   9
  -4  -6   5 59810.2 4279.63  12
   4  -6  -4 51705.9 3487.79   2
   4  -6  -4 54608.9 3637.52   6
  -4  -6   4 55353.8 3902.57  12
  -4  -6   3 3214.36 1088.59  12
   4  -6  -3 3080.86 1030.02   6
  -4  -6   3 3305.70 875.657   9
   4  -6  -3 3431.72 900.646   2
   4  -6  -2 69915.0 3982.29   6
  -4  -6   2 66142.5 3558.59   9
   4  -6  -2 71902.3 3150.87   2
   4  -6  -2 73169.3 3905.85   4
  -4  -6   2 67820.0 3803.44  12
   4  -6  -1 48611.8 3286.80   6
  -4  -6   1 45081.4 3038.40   9
   4  -6  -1 47078.5 3377.20   4
  -4  -6   1 49402.6 3109.01  12
  -4  -6   0 7807.79 1381.97   1
   4  -6   0 9496.70 1516.81   6
  -4  -6   0 9013.16 1507.68   9
   4  -6   0 8059.47 1598.00   4
  -4  -6   0 10980.8 1437.89  12
   4  -6   1 1594.50 722.191   6
  -4  -6  -1 3481.11 1095.35   9
  -4  -6  -1 1745.87 904.169   1
   4  -6   1 1315.54 1080.59   4
   4  -6   2 19511.3 2176.07   6
  -4  -6  -2 17076.6 2090.33   9
  -4  -6  -2 14998.4 1855.26   1
   4  -6   3 44770.2 3400.02   6
  -4  -6  -3 40335.0 3274.04   9
  -4  -6  -3 36899.9 2995.49   1
   4  -6   4 30689.0 2990.41   6
  -4  -6  -4 30427.0 2904.16   1
   4  -6   5 478.256 807.003  10
   4  -6   5-102.333 536.675   6
  -4  -6  -5-1343.75 836.784   1
   4  -6   6 11125.6 2208.45  10
  -4  -6  -6 11032.4 2014.22   1
  -4  -6  -6 11567.6 2264.49   2
   4  -5  -9-116.258 815.378   2
  -4  -5   9 1341.11 1124.41  12
   4  -5  -8 5739.12 1767.60   2
  -4  -5   8 4921.86 1709.48  12
   4  -5  -7 52924.7 4597.52   2
  -4  -5   7 56791.6 4739.51  12
   4  -5  -6 35882.3 2728.16   9
   4  -5  -6 29965.2 3209.00   2
  -4  -5   6 35260.3 3565.15  12
  -4  -5   5 13526.5 2177.51  12
   4  -5  -5 21932.9 2546.18   2
   4  -5  -5 18970.3 2227.11   6
   4  -5  -4 37785.7 3001.14   6
   4  -5  -4 37571.9 2956.17   2
  -4  -5   4 35706.6 3081.17  12
   4  -5  -3 51371.6 3414.55   6
   4  -5  -3 47143.8 2949.98   2
  -4  -5   3 43421.0 3119.54  12
   4  -5  -2 40399.6 2941.88   6
  -4  -5   2 35751.2 2564.67   9
   4  -5  -2 42117.5 2412.94   2
   4  -5  -2 42075.5 2753.99   4
  -4  -5   2 38362.1 2778.82  12
   4  -5  -1 26136.0 2368.25   6
  -4  -5   1 23285.8 2157.51   9
   4  -5  -1 30179.1 2559.50   4
  -4  -5   1 26967.8 2128.71  12
   4  -5   0 63679.4 3603.88   6
  -4  -5   0 58534.9 3365.35   1
  -4  -5   0 58833.9 3495.49   9
   4  -5   0 62124.3 3979.50   4
  -4  -5   0 65496.1 3132.44  12
   4  -5   1 85726.5 4251.78   6
  -4  -5  -1 79420.8 4158.35   9
  -4  -5  -1 90860.9 3490.57  12
   4  -5   2 20539.7 2180.75   6
  -4  -5  -2 21368.0 2294.07   9
  -4  -5  -2 18426.9 2058.88   1
  -4  -5  -3 6697.94 1460.30   1
   4  -5   3 4971.65 1182.83   6
   4  -5   4 14594.2 2137.44  10
   4  -5   4 13290.2 1973.94   6
  -4  -5  -4 12046.7 1949.22   1
   4  -5   5 36802.2 3627.98  10
   4  -5   5 36750.3 3413.75   6
  -4  -5  -5 36144.5 3392.00   1
  -4  -5  -6 7193.25 1694.06   1
   4  -5   6 9266.37 2001.67  10
   4  -5   6 7797.29 1772.38   6
   4  -5   7-171.751 593.215  10
  -4  -4   9 20336.3 3220.12  12
   4  -4  -9 23266.2 3525.78   2
   4  -4  -8 27015.9 3542.20   2
  -4  -4   8 30971.3 3802.19  12
   4  -4  -7 4621.65 1475.07   2
  -4  -4   7 3951.71 1511.82  12
   4  -4  -6 24342.9 2583.94   6
  -4  -4   6 17645.3 2526.50  12
   4  -4  -6 21985.9 2758.27   2
   4  -4  -5 44965.0 3280.64   6
   4  -4  -5 40829.7 3382.16   2
  -4  -4   5 38841.1 3435.79  12
   4  -4  -4 24179.8 2351.35   6
   4  -4  -4 31060.2 2709.61   2
  -4  -4   4 29471.6 2787.60  12
  -4  -4   3-987.802 799.247  12
   4  -4  -3 481.472 560.763   6
   4  -4  -3 421.008 495.311   2
   4  -4  -2 34070.6 2161.32   2
   4  -4  -2 38853.8 2439.15   4
  -4  -4   2 34628.4 2499.04  12
   4  -4  -2 32316.4 2604.35   6
   4  -4  -1 96505.1 4350.17   6
   4  -4  -1 90495.5 2575.81   2
   4  -4  -1 102299. 4375.69   4
  -4  -4   1 96397.7 3801.02  12
   4  -4   0 53269.2 3226.20   6
  -4  -4   0 51940.5 3124.31   1
  -4  -4   0 54763.5 2617.66  12
  -4  -4  -1 3445.19 623.018  12
   4  -4   1 3894.26 1013.99   6
  -4  -4  -1 3449.62 984.609   1
   4  -4   1 3043.52 521.855   8
   4  -4   2 52147.8 3389.22   6
  -4  -4  -2 50723.2 3321.16   1
   4  -4   2 49847.0 2311.62   8
   4  -4   3 55525.9 3654.59   6
  -4  -4  -3 47204.2 3441.35   1
   4  -4   4 11917.0 1824.21  10
  -4  -4  -4 10090.9 1774.19   1
   4  -4   4 12531.6 1897.61   6
   4  -4   5-114.459 603.832  10
  -4  -4  -5-469.339 714.421   1
  -4  -4  -6 7011.75 1711.36   1
   4  -4   6 3638.25 1277.16  10
  -4  -4  -7 15525.0 2559.59   1
  -4  -3   9-141.818 810.865  12
   4  -3  -9-2181.07 1419.89   2
   4  -3  -8 24281.7 3371.23   2
  -4  -3   8 24280.4 3336.91  12
   4  -3  -7 16823.5 2648.26   2
  -4  -3   7 19732.1 2800.41  12
   4  -3  -6 18028.7 2146.00   6
   4  -3  -6 17325.3 2463.32   2
  -4  -3   6 21075.6 2797.29  12
   4  -3  -5 3574.61 943.180   6
   4  -3  -5 2715.98 1036.66   2
  -4  -3   5 4701.21 1504.77  12
   4  -3  -4 22149.1 2224.07   6
  -4  -3   4 17400.7 2196.55  12
   4  -3  -4 20003.8 2174.85   2
   4  -3  -3 282320. 7503.98   6
   4  -3  -3 267016. 4832.14  11
   4  -3  -3 294221. 7270.72   2
  -4  -3   3 285709. 7546.07  12
   4  -3  -2 34295.4 1443.59  11
   4  -3  -2 32775.1 2554.45   6
   4  -3  -2 35372.7 2170.51   2
   4  -3  -2 34679.5 2138.25   4
  -4  -3   2 33790.1 2408.82  12
   4  -3  -1 5767.28 517.538  11
   4  -3  -1 6333.85 705.979   2
  -4  -3   1 5477.78 965.397  12
   4  -3  -1 7149.52 1174.36   6
   4  -3   0 84787.2 3962.71   6
  -4  -3   0 79127.4 3795.68   1
   4  -3   0 80653.1 1945.35  11
   4  -3   0 80000.2 2360.30   8
   4  -3   1 73153.5 3774.54   6
  -4  -3  -1 63637.6 3484.94   1
   4  -3   1 68878.3 2458.38   8
  -4  -3  -1 71426.5 2397.55  12
   4  -3   2 63850.1 3693.18   6
  -4  -3  -2 59081.7 3530.41   1
   4  -3   2 59798.2 2679.31   8
  -4  -3  -3 2065.68 1006.17   1
  -4  -3  -3 1705.75 636.478   3
   4  -3   3 482.043 546.687   6
   4  -3   3 531.134 462.033   8
   4  -3   4 17689.0 2210.41  10
  -4  -3  -4 11472.5 1862.92   1
   4  -3   4 18252.9 1959.69   8
   4  -3   5 28142.7 2960.74  10
   4  -3   5 33061.7 2920.46   8
  -4  -3  -5 26664.7 2957.43   1
  -4  -3  -6 13621.3 2263.71   1
   4  -3   6 11043.6 2131.74  10
  -4  -3  -7 2358.66 1119.91   1
   4  -2  -9 10132.4 2425.20   2
  -4  -2   9 13469.7 2678.20  12
   4  -2  -8 21540.5 3190.25   2
  -4  -2   8 22085.5 3206.21  12
   4  -2  -7 380.604 880.221   2
  -4  -2   7 1708.30 1079.91  12
   4  -2  -6 43644.4 3208.92   6
   4  -2  -6 34165.0 3384.02   2
  -4  -2   6 33610.3 3414.97  12
   4  -2  -5 64753.6 3300.71  11
   4  -2  -5 66611.6 3801.94   6
   4  -2  -5 65414.2 4285.37   2
  -4  -2   5 68676.4 4428.98  12
   4  -2  -4 23332.2 1773.79  11
   4  -2  -4 23954.2 2229.41   6
   4  -2  -4 26199.0 2528.35   2
  -4  -2   4 19902.8 2339.65  12
   4  -2  -3 3049.26 612.301  11
   4  -2  -3 2530.35 837.618   6
  -4  -2   3 2932.90 1025.96  12
   4  -2  -3 4711.05 992.909   2
   4  -2  -2 33171.0 1658.00  11
   4  -2  -2 33954.0 2540.31   6
   4  -2  -2 33333.1 2116.08   2
   4  -2  -2 32914.3 1892.05   4
  -4  -2   2 34402.0 2396.56  12
   4  -2  -1 109976. 4398.68   6
   4  -2  -1 113783. 2748.59  11
  -4  -2   1 110572. 3786.72  12
   4  -2   0 139723. 4945.13   6
  -4  -2   0 140887. 4944.88   1
   4  -2   0 135154. 3432.24   8
  -4  -2   0 138106. 3724.48  12
   4  -2   1 29280.3 2380.29   6
  -4  -2  -1 25205.3 2212.94   1
   4  -2   1 25616.1 1636.37   8
  -4  -2  -1 26221.9 1276.64  12
   4  -2   2 33726.8 2692.81   6
  -4  -2  -2 36742.7 2793.12   1
   4  -2   2 36790.2 2224.34   8
   4  -2   3 24564.3 2268.66  10
  -4  -2  -3 22965.8 2420.33   1
   4  -2   3 27485.3 2182.76   8
  -4  -2  -3 26263.3 2148.30   3
   4  -2   4 22009.8 2372.45  10
  -4  -2  -4 17573.3 2222.26   1
   4  -2   4 21679.4 2216.72   8
   4  -2   5-28.4984 619.058  10
   4  -2   5 1168.82 725.992   8
  -4  -2  -5 1127.60 752.103   1
  -4  -2  -6 10520.4 2004.38   1
   4  -2   6 8177.39 1672.38   8
   4  -2   7 14597.6 2403.67   8
  -4  -2  -7 9082.16 2125.85   1
  -4  -1   9 2875.81 1361.27  12
   4  -1  -9 2703.99 1240.34   2
   4  -1  -8 20280.0 3035.96   2
  -4  -1   8 16104.5 2757.95  12
   4  -1  -7 74187.3 5288.53   2
  -4  -1   7 69986.3 5142.10  12
   4  -1  -6 23010.3 2257.95  11
   4  -1  -6 20576.8 2206.66   6
   4  -1  -6 25617.5 2943.49   2
  -4  -1   6 20650.4 2740.90  12
   4  -1  -5 365.144 425.373  11
   4  -1  -5 1200.36 677.523   6
   4  -1  -5-44.6930 982.518   2
  -4  -1   5 250.477 1087.42  12
   4  -1  -4 95738.1 3734.59  11
   4  -1  -4 93764.3 4213.56   6
   4  -1  -4 92190.8 4598.36   2
  -4  -1   4 88680.7 4631.33  12
   4  -1  -3 137269. 4956.57   6
  -4  -1   3 141087. 5288.27  12
   4  -1  -3 143428. 4122.29  11
   4  -1  -3 131423. 4920.46   2
   4  -1  -2 105908. 3223.74  11
   4  -1  -2 107740. 4308.87   6
   4  -1  -2 106574. 3798.37   2
  -4  -1   2 100671. 4035.54  12
   4  -1  -1 3706.95 597.927  11
   4  -1  -1 2711.10 909.692   6
  -4  -1   1 2479.78 668.068  12
   4  -1   0 63381.2 3283.13   6
  -4  -1   0 66210.2 3371.25   1
   4  -1   0 60392.2 2472.68   8
  -4  -1   0 60524.0 2321.23  12
   4  -1   1 172933. 5623.09   6
  -4  -1  -1 163226. 5426.14   1
   4  -1   1 174605. 4495.54   8
  -4  -1  -2 21205.7 2142.80   1
   4  -1   2 23829.6 1871.94   8
  -4  -1  -3 7170.49 1193.39   3
  -4  -1  -3 7693.25 1503.26   1
   4  -1   3 9167.62 1380.55  10
   4  -1   3 9299.25 1347.13   8
   4  -1   4 22280.6 2310.56  10
  -4  -1  -4 20182.5 2368.49   1
   4  -1   4 23107.1 2287.47   8
  -4  -1  -4 22445.7 2101.53   3
   4  -1   5 32139.0 3023.79  10
   4  -1   5 34595.2 3094.30   8
  -4  -1  -5 32180.7 3241.58   1
  -4  -1  -6 6854.31 1652.19   1
   4  -1   6 6519.64 1509.18   8
   4  -1   7 3491.88 1469.65   8
  -4  -1  -7 3238.97 1380.56   1
  -4   0   9 20947.7 3158.62  12
   4   0  -9 23587.4 3480.39   2
  -4   0   8 1329.92 1049.17  12
   4   0  -8 1081.45 1131.39   2
   4   0  -7 511.648 787.392   2
  -4   0   7-1778.82 1424.92  12
   4   0  -6 9131.24 1413.56   6
  -4   0   6 6032.40 1675.71  12
   4   0  -6 9275.27 1868.96   2
   4   0  -5 31053.1 2454.28  11
   4   0  -5 27546.9 2311.04   6
   4   0  -5 26946.0 2802.77   2
  -4   0   5 32021.5 3128.51  12
   4   0  -4 278391. 6619.66  11
   4   0  -4 258361. 6798.17   6
   4   0  -4 262045. 7727.37   2
  -4   0   4 255114. 7768.02  12
   4   0  -3 222.302 446.756   2
   4   0  -3 514.972 358.267  11
   4   0  -3 176.684 455.570   6
  -4   0   3 602.156 730.531  12
   4   0  -2 154562. 4124.79  11
   4   0  -2 159192. 5038.74   6
  -4   0   2 158546. 5010.49  12
   4   0  -1 93947.9 3034.40  11
  -4   0   1 88004.1 3779.67   1
   4   0  -1 96607.7 3940.71   6
  -4   0   1 96312.7 3421.26  12
   4   0   0 13339.9 1536.51   6
  -4   0   0 15136.3 1693.07   1
   4   0   0 15006.8 1355.04   8
  -4   0   0 14406.3 1093.89  12
   4   0   1 444.483 595.386   6
  -4   0  -1 664.438 729.240   1
   4   0   1 914.864 505.288   8
   4   0   2 4612.32 813.459  10
  -4   0  -2 4440.31 1198.07   1
   4   0   2 4394.48 930.295   8
  -4   0  -2 5419.72 1155.26   3
   4   0   3 58489.9 3172.03  10
  -4   0  -3 47672.5 3375.60   1
  -4   0  -3 53685.5 3207.80   3
   4   0   4 23181.0 2256.67  10
   4   0   4 21417.2 2293.08   8
  -4   0  -4 21667.2 2510.65   1
  -4   0  -4 20333.1 2091.87   3
  -4   0  -5 846.568 735.264   1
   4   0   5-47.2173 575.603   8
  -4   0  -6 11635.6 2156.34   1
   4   0   6 10665.4 1967.71   8
   4   0   7 11853.9 2178.81   8
  -4   0  -7 9917.82 2131.76   1
  -4   1   9 876.953 1118.36  12
   4   1  -9 1619.54 943.649   2
  -4   1   8 15033.9 2467.58  12
   4   1  -8 15863.5 2699.06   2
   4   1  -7 70664.7 4390.09  11
  -4   1   7 80365.1 5404.62  12
   4   1  -7 72205.9 5236.25   2
   4   1  -6 22793.5 2796.74   2
   4   1  -6 23015.9 2141.37   6
   4   1  -6 24180.2 2479.67  11
  -4   1   6 23063.0 2870.26  12
   4   1  -5 809.557 765.981  11
   4   1  -5 389.487 680.870   6
   4   1  -5 1010.16 755.059   2
  -4   1   5-337.257 1104.26  12
   4   1  -4 96765.8 4076.63  11
   4   1  -4 93164.1 3974.28   6
   4   1  -4 83986.4 4441.96   2
  -4   1   4 83776.0 4486.59  12
   4   1  -3 133435. 4414.76  11
   4   1  -3 135641. 4659.54   6
   4   1  -3 123239. 4902.48   2
  -4   1   3 132128. 5077.28  12
   4   1  -2 101697. 3561.74  11
   4   1  -2 102540. 3977.81   6
  -4   1   2 100875. 3987.09  12
   4   1  -1 3503.96 651.594  11
   4   1  -1 2723.99 761.138   6
  -4   1   1 2954.72 673.149  12
   4   1   0 62890.6 3147.74   6
  -4   1   0 59818.5 3144.41   1
   4   1   0 59024.9 2805.52   8
  -4   1   0 58171.5 2120.44  12
   4   1   1 168689. 5500.67   6
  -4   1  -1 160666. 5401.83   1
   4   1   1 174105. 5029.33   8
  -4   1  -1 170051. 2955.56   7
   4   1   2 21212.9 1581.54  10
  -4   1  -2 23635.6 2253.99   1
   4   1   2 25038.8 2089.60   8
  -4   1  -2 22734.7 2152.70   3
  -4   1  -3 7460.61 1328.28   3
   4   1   3 8829.03 1226.91  10
  -4   1  -3 9438.58 1598.39   1
   4   1   3 10490.5 1521.01   8
   4   1   4 20592.3 2278.95   8
  -4   1  -4 22215.8 2518.09   1
  -4   1  -4 20809.8 2197.48   3
   4   1   5 35852.8 3244.03   8
  -4   1  -5 34950.6 3384.10   1
  -4   1  -5 33991.1 2888.74   3
  -4   1  -6 4775.97 1442.01   1
   4   1   6 6317.77 1613.04   8
  -4   1  -7 5729.49 1756.73   1
   4   1   7 3415.34 1378.62   8
  -4   2   9 6217.38 1949.56  12
  -4   2   9 5492.53 1870.27   8
   4   2  -8 22541.7 3275.93   2
  -4   2   8 23165.7 3196.47  12
   4   2  -7 1769.14 771.874  11
  -4   2   7 1432.99 1309.59  12
   4   2  -7 1813.49 1164.68   2
   4   2  -6 42840.5 3289.20  11
   4   2  -6 37929.9 3562.24   2
  -4   2   6 42113.4 3713.58  12
   4   2  -5 70711.5 3862.65  11
   4   2  -5 68696.4 3381.43   6
   4   2  -5 61476.3 4231.84   2
  -4   2   5 60159.6 4146.38  12
   4   2  -4 24411.6 2173.92  11
   4   2  -4 23366.0 1953.75   6
   4   2  -4 22678.2 2356.63   2
  -4   2   4 20752.7 2374.96  12
   4   2  -3 4044.88 891.451  11
   4   2  -3 3184.05 769.284   6
  -4   2   3 3765.75 1128.64  12
   4   2  -2 32736.6 2167.80  11
   4   2  -2 35202.7 2279.51   6
  -4   2   2 31576.8 2264.70  12
   4   2  -1 110302. 3781.99  11
   4   2  -1 109481. 4002.28   6
  -4   2   1 111952. 4070.33   1
  -4   2   1 107533. 3578.36  12
   4   2   0 148016. 4829.08   6
  -4   2   0 139665. 4759.48   1
   4   2   0 148303. 4687.48   8
  -4   2   0 140286. 3757.95   7
   4   2   1 27040.5 1311.77  10
  -4   2  -1 26237.9 2211.87   1
   4   2   1 29217.4 2255.69   8
  -4   2  -1 25508.1 2264.98   3
  -4   2  -1 28033.2 1315.20   7
  -4   2  -2 34169.6 2718.21   1
   4   2   2 36152.3 2604.76   8
  -4   2  -2 36849.1 2781.45   3
   4   2   3 25567.2 2426.75   8
  -4   2  -3 23604.4 2450.02   1
  -4   2  -3 24212.5 2369.08   3
   4   2   4 24178.4 2557.33   8
  -4   2  -4 22456.4 2506.34   1
  -4   2  -4 20827.5 2270.01   3
  -4   2  -5 1236.61 839.851   1
  -4   2  -5 675.148 650.411   3
   4   2   5 203.854 752.350   8
  -4   2  -6 10344.1 2092.61   1
   4   2   6 9249.55 1903.60   8
  -4   2  -7 13145.2 2419.11   1
   4   2   7 12995.7 2459.12   8
   4   3  -9 61.9697 723.827   2
  -4   3   9 487.551 855.674  12
  -4   3   9 1781.71 1293.38   8
   4   3  -8 29546.0 3680.10   2
   4   3  -8 23234.0 2846.34  11
  -4   3   8 28017.2 3282.10   8
  -4   3   8 27498.0 3479.89  12
   4   3  -7 24502.7 3125.12   2
   4   3  -7 25008.8 2732.58  11
  -4   3   7 20734.8 2840.22  12
   4   3  -6 15295.5 2424.36   2
   4   3  -6 18694.1 2261.42  11
  -4   3   6 17475.4 2519.82  12
   4   3  -5 2201.49 910.228   2
  -4   3   5 4233.63 1260.21  12
   4   3  -5 4397.99 1166.26  11
   4   3  -5 6780.03 1085.28   6
   4   3  -4 23439.2 2211.28  11
   4   3  -4 21036.6 1778.83   6
  -4   3   4 19493.0 2275.74  12
   4   3  -4 16354.4 2115.96   2
   4   3  -3 289957. 7061.94  11
   4   3  -3 293758. 6468.94   6
  -4   3   3 281022. 7371.26  12
   4   3  -2 30713.6 2236.78  11
   4   3  -2 36161.7 2249.34   6
  -4   3   2 35075.1 2377.68  12
  -4   3   1 8267.31 1183.12   7
   4   3  -1 7308.21 1112.85  11
  -4   3   1 7312.62 1116.34   1
   4   3  -1 7870.85 1156.54   6
   4   3   0 85271.5 3625.08   6
  -4   3   0 91462.3 3779.04   1
   4   3   0 84477.5 3731.96   8
  -4   3   0 81562.6 3921.37   3
  -4   3   0 83744.7 3036.47   7
  -4   3  -1 66931.7 3418.98   1
   4   3   1 73194.4 3642.89   8
  -4   3  -1 71963.5 2309.46   7
  -4   3  -1 67599.7 3703.99   3
   4   3   2 57301.5 3379.08   8
  -4   3  -2 50428.0 3268.65   1
  -4   3  -2 55793.2 3482.88   3
  -4   3  -3 1870.25 926.523   3
  -4   3  -3 1223.89 730.986   1
   4   3   3 2318.65 1050.18   8
  -4   3  -4 17137.2 2157.01   3
   4   3   4 19684.9 2332.72   8
  -4   3  -4 18917.1 2404.40   1
   4   3   5 27532.8 2959.08   8
  -4   3  -5 26733.0 3014.74   1
  -4   3  -5 25895.8 2679.21   3
  -4   3  -6 8653.79 1703.66   3
   4   3   6 12893.8 2267.82   8
  -4   3  -6 15490.4 2521.92   1
   4   3   7-2165.85 1292.30   8
   4   4  -9 21166.7 3317.08   2
  -4   4   9 16649.9 2884.87   8
  -4   4   9 25651.2 3425.90  12
   4   4  -8 29020.7 3184.95  11
   4   4  -8 26818.6 3510.08   2
  -4   4   8 23777.8 3058.26   8
  -4   4   8 27561.3 3406.38  12
   4   4  -7 4442.81 1488.93   2
   4   4  -7 3697.14 1099.27  11
  -4   4   7 2847.78 1101.44   8
  -4   4   7 2654.87 1420.42  12
   4   4  -6 25276.9 2680.41  11
   4   4  -6 23736.8 2903.93   2
  -4   4   6 21394.8 2720.19  12
   4   4  -5 41391.3 2420.30   6
   4   4  -5 38766.1 3079.12  11
  -4   4   5 41302.5 3470.90  12
   4   4  -4 30893.1 2658.00  11
   4   4  -4 30983.1 2057.97   6
  -4   4   4 25898.6 2628.48  12
   4   4  -3 190.002 589.031  11
   4   4  -3 1015.84 518.419   6
  -4   4   3 306.218 822.239  12
   4   4  -2 35680.3 2506.60  11
   4   4  -2 33932.0 2134.52   6
  -4   4   2 37389.6 2650.26   7
  -4   4   2 31288.6 2120.08   1
   4   4  -1 95785.8 3991.31  11
   4   4  -1 99258.2 3702.27   6
  -4   4   1 94421.2 3615.55   1
  -4   4   1 99354.0 3899.64   7
   4   4   0 54650.5 2884.14   6
  -4   4   0 53096.4 2845.20   1
   4   4   0 50679.2 3079.11   8
  -4   4   0 46128.4 3115.45   3
  -4   4   0 53392.1 2519.51   7
  -4   4  -1 4873.04 1224.46   3
   4   4   1 2256.51 868.657   8
  -4   4  -1 2542.81 837.545   1
  -4   4  -1 4520.19 677.408   7
   4   4   2 54855.8 3495.88   8
  -4   4  -2 54128.7 3338.06   1
  -4   4  -2 46311.8 3296.47   3
   4   4   3 55031.8 3705.05   8
  -4   4  -3 46279.5 3340.49   1
  -4   4  -3 44075.8 3383.37   3
  -4   4  -4 13392.4 2015.19   3
   4   4   4 12969.7 1978.98   8
  -4   4  -4 13541.2 2065.02   1
  -4   4  -5 698.838 683.140   3
  -4   4  -5 1155.60 1016.62   1
   4   4   5 784.172 836.202   8
  -4   4  -6 3902.36 1457.87   1
  -4   4  -6 6591.80 1536.91   3
   4   4   6 6176.01 1712.04   8
  -4   5   9 670.542 845.105   7
   4   5  -9-394.105 911.361   2
   4   5  -9 1152.27 667.312  11
  -4   5   8 4500.61 1616.11   7
   4   5  -8 3993.00 1400.43   2
   4   5  -8 8224.60 1813.34  11
  -4   5   8 3573.57 1212.95   8
  -4   5   8 5832.01 1968.87  12
   4   5  -7 61669.2 4437.30  11
   4   5  -7 57615.6 4804.52   2
  -4   5   7 51237.9 3928.60   8
  -4   5   7 54466.7 4610.45  12
   4   5  -6 38514.9 3314.72  11
  -4   5   6 30543.6 2762.03   8
  -4   5   6 36375.4 3545.10  12
   4   5  -5 17294.6 2165.88  11
  -4   5   5 17146.4 1863.63   8
  -4   5   5 17815.0 2436.70  12
   4   5  -4 38381.3 2136.72   6
   4   5  -4 33634.9 2828.35  11
  -4   5   4 38310.0 2316.43   8
  -4   5   4 40333.4 3243.84   7
   4   5  -3 46156.8 3124.40  11
   4   5  -3 49157.9 2504.14   6
  -4   5   3 51818.1 3406.21   7
   4   5  -2 39502.4 2803.85  11
   4   5  -2 39183.4 2257.42   6
  -4   5   2 41417.2 2344.42   1
  -4   5   2 38237.3 2719.02   3
  -4   5   2 41433.8 2841.81   7
   4   5  -1 26358.2 2237.95  11
   4   5  -1 28181.4 1979.00   6
  -4   5   1 28469.8 1991.97   1
  -4   5   1 23294.4 2244.09   3
  -4   5   1 26693.6 2107.45   7
   4   5   0 59077.9 3055.31   6
  -4   5   0 59648.7 3007.64   1
   4   5   0 62731.6 3643.25   8
  -4   5   0 66151.7 2954.35   7
  -4   5   0 61823.0 3604.98   3
   4   5   1 76483.0 4084.93   8
  -4   5  -1 81848.9 3822.29   1
  -4   5  -1 84246.6 3018.35   7
  -4   5  -1 81417.3 4322.59   3
   4   5   2 21136.9 2320.79   8
  -4   5  -2 20724.6 2106.76   1
  -4   5  -2 21043.3 2407.39   3
   4   5   3 6789.22 1477.15   8
  -4   5  -3 5882.59 1264.68   1
  -4   5  -3 6621.88 1528.92   3
  -4   5  -4 13273.2 2124.26   3
  -4   5  -4 12486.2 2006.12   1
   4   5   4 13834.6 2113.61   8
   4   5   5 40634.0 3791.11   8
  -4   5  -5 35454.4 3496.91   1
  -4   5  -5 30593.3 3194.45   3
  -4   5  -6 7718.37 1789.53   3
  -4   5  -6 11075.4 2298.64   1
   4   5   6 10623.6 2204.16   8
  -4   6   9 9810.32 2279.60   7
  -4   6   8 2698.19 1398.08   7
   4   6  -8 3731.35 1279.56  11
  -4   6   7 2504.79 1337.10   7
   4   6  -7 2158.09 902.978  11
  -4   6   6 9257.38 2015.69   7
   4   6  -6 13156.9 2116.35  11
   4   6  -5 64915.1 4231.68  11
  -4   6   5 63271.4 4352.13   7
   4   6  -4 58617.8 3833.38  11
  -4   6   4 53423.4 3123.95   3
  -4   6   4 52489.9 3706.99   7
  -4   6   3 2742.35 1102.44   7
   4   6  -3 3339.25 965.341  11
  -4   6   3 3645.10 1030.51   3
   4   6  -2 69556.0 3843.46  11
   4   6  -2 71968.4 2959.86   6
  -4   6   2 68782.1 2896.34   1
  -4   6   2 65872.7 3632.19   3
  -4   6   2 61314.9 3553.17   7
   4   6  -1 50137.8 3252.18  11
   4   6  -1 49199.3 2597.70   6
  -4   6   1 48949.9 2520.73   1
  -4   6   1 52995.0 3064.90   7
  -4   6   1 45166.8 3120.76   3
  -4   6   0 8067.65 1489.44   3
   4   6   0 8702.92 1202.52   6
   4   6   0 7136.19 1407.41   8
  -4   6   0 6336.88 1060.31   1
  -4   6   0 8759.45 1176.46   7
  -4   6  -1 1147.35 849.568   3
  -4   6  -1 1134.52 641.905   1
   4   6   1 1801.14 866.666   8
  -4   6  -1 1931.72 578.349   7
  -4   6  -2 16008.8 2171.61   3
   4   6   2 19521.8 2347.16   8
  -4   6  -2 15878.0 1841.50   1
   4   6   3 47184.8 3706.63   8
  -4   6  -3 44685.5 3339.46   1
  -4   6  -3 44720.0 3678.42   3
   4   6   4 30585.4 3141.28   8
  -4   6  -4 37957.0 3343.37   1
  -4   6  -4 28565.5 3091.87   3
  -4   6  -5 500.268 801.194   1
  -4   6  -5 84.6841 652.395   3
   4   6   5 1423.79 1155.89   8
  -4   6  -6 10110.1 2130.85   1
  -4   6  -6 10500.1 2021.97   3
   4   6   6 14607.3 2492.73   8
  -4   7   8 14885.3 2604.74   7
   4   7  -8 19793.7 2793.83  11
   4   7  -7 33838.6 3452.45  11
  -4   7   7 27415.9 3419.83   7
  -4   7   6 15347.1 2490.30   7
   4   7  -6 16350.9 2373.70  11
  -4   7   5 1667.53 1092.58   7
   4   7  -5 435.648 651.095  11
   4   7  -4 30079.8 2894.88  11
  -4   7   4 30521.9 2405.92   3
  -4   7   4 27062.0 2876.36   7
   4   7  -3 54101.3 3660.52  11
  -4   7   3 48246.1 3093.03   3
  -4   7   3 48109.1 3415.12   7
  -4   7   2 29813.9 2572.05   7
  -4   7   2 24639.2 2346.30   3
   4   7  -2 29169.3 2634.83  11
  -4   7   1 6469.33 1327.52   3
   4   7  -1 8863.10 1494.24  11
   4   7  -1 8279.00 1076.63   6
  -4   7   1 8379.23 1378.46   7
  -4   7   0 2161.38 998.171   3
  -4   7   0 4263.04 871.313   1
   4   7   0 2813.95 750.772   6
   4   7   0 1927.64 837.811   8
  -4   7   0 2220.60 690.602   7
   4   7   1 53526.8 3735.24   8
  -4   7  -1 53436.3 3025.03   1
  -4   7  -1 55283.4 2857.58   7
  -4   7  -1 44712.0 3483.50   3
   4   7   2 37852.8 3294.57   8
  -4   7  -2 36880.6 2788.70   1
  -4   7  -2 36185.5 3278.67   3
  -4   7  -3 2458.93 1066.18   3
  -4   7  -3 850.634 692.147   1
   4   7   3 1066.76 962.789   8
   4   7   4 37915.3 3623.67   8
  -4   7  -4 37383.4 3373.73   1
  -4   7  -4 37484.3 3604.58   3
  -4   7  -5 13444.8 2314.60   3
   4   7   5 18253.3 2672.69   8
  -4   7  -5 13723.0 2328.25   1
   4   7   6 9783.81 2156.04   8
  -4   7  -6 6142.71 1694.23   1
  -4   8   8 10299.2 2245.73   7
   4   8  -8 7016.73 1771.32  11
  -4   8   7 964.099 813.098   7
   4   8  -7 3865.38 1329.81  11
  -4   8   6 19635.7 2848.11   7
   4   8  -6 23248.2 2848.25  11
   4   8  -5 44297.2 3721.23  11
  -4   8   5 39601.3 3717.00   7
   4   8  -4 12699.7 1973.21  11
  -4   8   4 15129.8 2277.58   7
  -4   8   3 1344.76 663.082   3
   4   8  -3 747.726 755.857  11
  -4   8   3-5.68430 671.986   7
   4   8  -2 21542.4 2407.00  11
  -4   8   2 18825.7 2123.02   7
  -4   8   2 16772.8 1999.87   3
   4   8  -1 52993.0 3664.94  11
  -4   8   1 53959.0 3353.20   7
  -4   8   1 46983.4 3423.52   3
   4   8   0 30479.3 2888.96   8
  -4   8   0 31341.6 2442.77   7
  -4   8   0 29532.1 2841.11   3
  -4   8  -1 581.611 933.925   3
   4   8   1 1692.71 1030.87   8
   4   8   1 973.152 521.425   7
  -4   8  -1 2241.99 746.680   7
  -4   8  -2 24420.5 2809.55   3
   4   8   2 26588.5 2880.67   8
   4   8   3 48081.2 3993.76   8
  -4   8  -3 44566.2 3381.57   1
  -4   8  -3 46760.2 4013.08   3
  -4   8  -4 12216.2 2282.22   3
  -4   8  -4 11581.1 1965.75   1
   4   8   4 13371.6 2311.24   8
  -4   8  -5-698.517 914.300   3
  -4   8  -5-324.186 601.886   1
   4   8   5-1849.06 1106.72   8
   4   9  -7 8620.05 1921.92  11
  -4   9   7 11094.8 2309.99   7
   4   9  -6 17474.4 2548.43  11
  -4   9   6 16011.2 2562.68   7
  -4   9   5 3233.24 1337.74   7
   4   9  -5 2059.30 991.298  11
   4   9  -4 16810.3 2366.41  11
  -4   9   4 15772.7 2327.46   7
   4   9  -3 26916.4 2844.24  11
  -4   9   3 29717.1 2865.98   7
  -4   9   3 29878.4 2627.16   3
   4   9  -2 24115.1 2663.69  11
  -4   9   2 21399.5 2354.26   7
  -4   9   2 22810.2 2412.69   3
  -4   9   1 4083.12 1215.30   3
   4   9  -1 1733.37 897.875  11
  -4   9   1 3578.16 1014.84   7
  -4   9   0 35263.2 2755.66   7
  -4   9   0 29736.8 2950.73   3
   4   9   1 27742.6 2962.81   8
   4   9   1 31265.4 2397.89   7
  -4   9  -1 31256.4 2453.73   7
  -4   9  -1 31958.9 3155.74   3
  -4   9  -2 18002.0 2525.91   3
   4   9   2 18812.0 2513.41   8
  -4   9  -3 8.24223 616.766   3
   4   9   3 273.525 755.480   8
  -4   9  -4 4093.96 1455.52   3
   4   9   4 3941.85 1540.06   8
  -4   9  -5 27021.4 3424.99   3
   4   9   5 23370.2 3184.60   8
   4  10  -7-1199.98 872.265  11
  -4  10   7 944.695 839.199   7
   4  10  -6 13677.2 2352.33  11
  -4  10   6 13746.2 2428.95   7
   4  10  -5 14728.5 2367.99  11
  -4  10   5 14450.8 2318.16   7
   4  10  -4 10289.3 1958.46  11
  -4  10   4 10167.3 1905.71   7
   4  10  -3 940.521 847.303  11
  -4  10   3-264.349 699.457   7
  -4  10   2 19894.1 2327.51   3
   4  10  -2 19990.6 2536.52  11
  -4  10   2 23583.1 2561.71   7
   4  10  -1 37491.3 3406.26  11
  -4  10   1 39492.2 3176.27   7
  -4  10   1 37187.7 3294.06   3
   4  10   0 21942.8 2676.63  11
  -4  10   0 22025.6 2661.14   3
   4  10   0 19802.5 2082.47   7
  -4  10   0 22384.0 2285.24   7
  -4  10  -1 1646.95 1072.11   3
  -4  10  -1 711.222 569.968   7
   4  10   1 226.716 366.265   7
   4  10   2 21043.0 2748.52   8
  -4  10  -2 28807.0 3311.28   3
   4  10   3 39177.4 3857.31   8
  -4  10  -3 37656.6 3887.14   3
  -4  10  -4 4810.92 1570.20   3
   4  10   4 5617.63 1670.48   8
   4  11  -6 8295.24 1902.00  11
  -4  11   6 11925.7 2347.55   7
   4  11  -5 5698.49 1528.23  11
  -4  11   5 5647.92 1616.50   7
   4  11  -4 9440.06 1908.62  11
  -4  11   4 9602.09 1867.06   7
   4  11  -3 23083.7 2840.27  11
  -4  11   3 20080.7 2588.30   7
  -4  11   2 15450.7 2133.03   3
   4  11  -2 17066.4 2455.68  11
  -4  11   2 20745.0 2545.87   7
  -4  11   1 6558.65 1551.60   3
   4  11  -1 5288.85 1415.39  11
  -4  11   1 6591.76 1396.23   7
  -4  11   0 12057.0 2066.87   3
   4  11   0 14611.0 2324.06  11
   4  11   0 15815.4 1954.13   7
  -4  11   0 16141.9 2092.34   7
   4  11   1 31117.5 3352.56   8
   4  11   1 26654.7 2514.87   7
  -4  11  -1 30512.3 2747.01   7
  -4  11  -1 29330.7 3274.18   3
  -4  11  -2 10448.3 2129.14   3
   4  11   2 16547.9 2543.85   8
  -4  11  -3 1485.37 1164.89   3
   4  11   3 877.593 1037.35   8
   4  11   4 4129.31 1593.38   8
   4  12  -5 32463.8 3670.15  11
  -4  12   5 31120.5 3521.70   7
   4  12  -4 8049.56 1812.01  11
  -4  12   4 4237.13 1380.39   7
   4  12  -3 1989.42 986.757  11
  -4  12   3 1486.99 1005.60   7
   4  12  -2 9684.32 1967.80  11
  -4  12   2 13555.6 2131.37   7
   4  12  -1 41338.9 3909.39  11
  -4  12   1 38888.7 3419.47   7
  -4  12   1 37922.8 3571.67   3
  -4  12   0 8296.05 1788.99   3
   4  12   0 6381.56 1614.15  11
   4  12   0 13050.7 1938.71   7
  -4  12   0 10609.9 1793.05   7
  -4  12  -1 1311.83 743.951   3
   4  12   1 2239.00 740.014   7
  -4  12  -1 190.115 465.505   7
  -4  12  -2 4900.85 1555.70   3
   4  12   2 4837.16 1505.73   8
   4  12   3 10189.6 2119.64   8
   4  13  -4 7198.20 1855.96  11
  -4  13   4 8188.87 1900.22   7
   4  13  -3 19593.5 2860.89  11
  -4  13   3 17297.7 2570.09   7
   4  13  -2 10125.3 2016.54  11
  -4  13   2 9239.37 1866.54   7
   4  13  -1 596.929 705.789  11
  -4  13   1 1383.20 998.733   3
  -4  13   1 43.6913 667.424   7
  -4  13   0 5906.95 1632.82   3
   4  13   0 3990.27 1421.12  11
   4  13   0 7869.47 1586.78   7
  -4  13   0 5422.83 1373.71   7
   4  13   1 14514.6 2471.02  11
  -4  13  -1 18430.9 2812.18   3
  -4  13  -1 17550.7 2325.79   7
   4  13   2 7385.50 1940.03   8
   4  14  -2 9339.76 2022.02  11
  -4  14   2 9644.96 1947.06   7
   4  14  -1 16206.5 2704.77  11
  -4  14   1 13121.8 2185.68   7
   4  14   0 3507.30 1441.55  11
   4  14   0 5012.25 1361.67   7
  -4  14   0 3778.76 1287.57   7
  -4  14  -1 2766.21 1092.22   7
  -5 -13   3 13689.7 2623.52  12
  -5 -13   3 14589.3 2455.23   9
  -5 -13   2 4056.84 1479.12  12
  -5 -13   2 2944.67 1158.00   9
  -5 -13   1 894.495 837.914  12
   5 -12  -5 16714.8 2732.48   9
   5 -12  -4 5644.48 1553.98   6
   5 -12  -4 3648.29 1453.26   9
  -5 -12   3 80.1119 815.322  12
  -5 -12   3 1260.01 856.479   9
   5 -12  -3 1679.69 1119.12   9
  -5 -12   2 12949.2 2325.84  12
  -5 -12   2 13216.9 2330.06   9
   5 -12  -2 6953.29 1805.78   9
  -5 -12   1 20294.2 2859.57  12
  -5 -12   1 20161.4 2828.10   9
   5 -12  -1 17682.4 2771.31   9
  -5 -12   0 6639.57 1669.90   9
   5 -12   0 6428.05 1719.73   9
   5 -12   0 6325.88 2054.53   4
  -5 -12  -1 655.769 744.308   9
   5 -12   1-916.668 834.064   9
   5 -12   1 1033.50 1060.79   4
   5 -12   2 19141.8 2863.56   9
   5 -11  -6 1442.28 865.369   9
  -5 -11   5 6319.58 1824.49  12
   5 -11  -5 4689.87 1385.30   6
   5 -11  -5 4365.36 1509.26   9
  -5 -11   4 13771.4 2466.93  12
   5 -11  -4 23207.2 2938.65   6
  -5 -11   4 19907.9 2593.22   9
   5 -11  -4 15036.5 2493.05   9
  -5 -11   3 19253.5 2877.65  12
   5 -11  -3 20334.2 2605.98   6
  -5 -11   3 19912.3 2645.20   9
   5 -11  -3 19704.7 2870.27   9
  -5 -11   2 6847.00 1698.23  12
   5 -11  -2 10955.6 1889.88   6
  -5 -11   2 10505.8 2002.27   9
   5 -11  -2 10197.1 2071.61   9
  -5 -11   1 2338.38 1218.18  12
  -5 -11   1 1685.92 1100.19   9
   5 -11  -1 2990.97 1214.49   9
  -5 -11   0 16172.6 2527.03   9
   5 -11   0 18761.0 2732.58   9
   5 -11   0 13522.4 2627.52   4
  -5 -11  -1 13201.0 2350.32   9
   5 -11   1 13326.2 2284.71   9
   5 -11   1 11944.5 2592.69   4
  -5 -11  -2 2831.62 1300.92   9
   5 -11   2 3447.43 1259.18   9
   5 -11   2 3345.06 1804.21   4
   5 -10  -6 7764.30 1749.82   9
  -5 -10   6 9985.95 2210.63  12
  -5 -10   5 17030.3 2742.04  12
   5 -10  -5 25344.9 2999.41   6
   5 -10  -5 25559.3 3170.31   9
  -5 -10   4 6947.80 1792.51  12
   5 -10  -4 7745.83 1613.68   6
  -5 -10   4 5538.17 1382.99   9
   5 -10  -4 4656.63 1419.75   9
  -5 -10   3 1540.17 1028.48  12
   5 -10  -3 663.253 667.865   6
  -5 -10   3 2461.98 993.787   9
   5 -10  -3 1976.76 966.875   9
  -5 -10   2 24254.1 2893.03  12
  -5 -10   2 22146.4 2584.21   1
   5 -10  -2 34301.5 3299.05   6
  -5 -10   2 26255.2 2964.54   9
   5 -10  -2 24682.7 3074.26   9
   5 -10  -1 55073.1 4201.75   6
  -5 -10   1 54298.4 3911.85   1
  -5 -10   1 48384.5 4043.32   9
   5 -10  -1 41141.1 4147.18   4
  -5 -10   1 57726.4 4315.87  12
   5 -10   0 5322.82 1406.45   6
  -5 -10   0 3429.86 1214.97   9
   5 -10   0 3443.93 1396.59   4
  -5 -10  -1 741.360 660.326   9
   5 -10   1 766.171 936.758   4
  -5 -10  -2 7424.96 1838.35   9
   5 -10   2 6438.11 2053.80   4
  -5 -10  -3 15073.5 2526.69   9
   5 -10   3 19644.3 3456.71   4
   5  -9  -7 5898.69 1741.65   2
  -5  -9   7 4217.38 1623.41  12
   5  -9  -6 4243.51 1261.88   9
  -5  -9   6 5210.03 1750.71  12
  -5  -9   5 3511.08 1315.63  12
   5  -9  -5 4796.82 1344.34   6
   5  -9  -5 3712.57 1306.28   9
  -5  -9   4 10605.4 2098.00  12
   5  -9  -4 13123.1 2129.89   6
  -5  -9   4 16157.5 2215.41   9
   5  -9  -4 13798.9 2247.70   9
  -5  -9   3 18705.8 2568.89  12
  -5  -9   3 21188.9 2510.99   9
   5  -9  -3 22169.2 2643.37   6
  -5  -9   2 11380.7 1957.31  12
  -5  -9   2 9810.50 1757.94   1
   5  -9  -2 9261.67 1835.90   6
  -5  -9   2 11611.2 1937.55   9
  -5  -9   1 821.198 692.473  12
  -5  -9   1 293.171 566.468   1
   5  -9  -1 722.907 705.313   6
  -5  -9   1 637.731 563.734   9
   5  -9  -1 755.937 927.050   4
   5  -9   0 26687.4 2927.70   6
  -5  -9   0 22313.2 2500.20   1
  -5  -9   0 21824.0 2707.23   9
   5  -9   0 24346.4 3186.10   4
   5  -9   1 47261.2 3861.66   6
  -5  -9  -1 48225.3 4062.49   9
  -5  -9  -1 44363.7 3492.70   1
   5  -9   1 45756.6 4534.04   4
  -5  -9  -2 5235.77 1414.66   9
   5  -9   2 5055.07 1806.14   4
  -5  -9  -2 5067.42 1300.69   1
  -5  -9  -3 3805.99 1489.07   9
   5  -9   3 2376.02 1594.89   4
   5  -9   4 11858.0 2707.56   4
   5  -8  -8 4714.43 1658.37   2
   5  -8  -7 1849.06 1132.52   2
  -5  -8   7 207.852 791.893  12
   5  -8  -6 19079.5 2575.25   6
   5  -8  -6 14803.6 2237.70   9
   5  -8  -6 14463.6 2396.45   2
  -5  -8   6 9272.70 2021.30  12
   5  -8  -5 38163.9 3535.06   6
   5  -8  -5 29160.9 3079.99   9
  -5  -8   5 31427.7 3464.22  12
  -5  -8   4 17159.7 2476.33  12
   5  -8  -4 15517.3 2257.76   6
  -5  -8   3 10876.9 1900.07  12
   5  -8  -3 11126.5 1854.43   6
  -5  -8   3 11497.4 1845.17   9
   5  -8  -2 38001.0 3362.19   6
  -5  -8   2 30749.8 2927.92   9
   5  -8  -2 34567.1 3236.88   4
  -5  -8   2 31787.1 2998.55  12
   5  -8  -1 39840.9 3447.84   6
  -5  -8   1 34191.3 3064.24   1
  -5  -8   1 36019.5 3244.16   9
   5  -8  -1 38894.5 3571.66   4
  -5  -8   1 39390.0 3191.12  12
  -5  -8   0 14180.5 1880.21  12
   5  -8   0 15970.0 2184.28   6
  -5  -8   0 14072.3 2140.63   9
  -5  -8   0 10839.7 1786.94   1
   5  -8   0 15675.6 2485.35   4
   5  -8   1 3376.46 1185.80   6
  -5  -8  -1 3005.39 1240.52   9
  -5  -8  -1 1526.98 827.653   1
   5  -8   1 1864.93 1129.73   4
   5  -8   2 34154.5 3316.50   6
  -5  -8  -2 26697.2 2989.35   9
  -5  -8  -2 29519.7 2911.14   1
   5  -8   2 30525.2 3811.62   4
   5  -8   3 19203.6 2528.10   6
  -5  -8  -3 28735.5 2985.51   1
   5  -8   3 24489.3 3537.13   4
  -5  -8  -4 6189.15 1481.62   1
   5  -8   4 4531.55 1882.88   4
   5  -7  -8 4481.14 1685.80   2
  -5  -7   8 7705.42 2070.93  12
   5  -7  -7 24653.9 3287.74   2
  -5  -7   7 22600.0 3254.50  12
   5  -7  -6 10831.0 1980.94   6
   5  -7  -6 10616.7 1853.18   9
   5  -7  -6 12330.9 2184.46   2
  -5  -7   6 7195.42 1778.38  12
   5  -7  -5 2203.14 1046.66   6
  -5  -7   5-257.561 916.403  12
   5  -7  -5 1635.28 977.682   2
  -5  -7   4 22916.9 2749.22  12
   5  -7  -4 22902.9 2669.29   6
   5  -7  -3 37533.0 3327.46   6
  -5  -7   3 32756.6 3096.76  12
   5  -7  -2 23382.4 2640.45   6
  -5  -7   2 21268.5 2394.82   9
   5  -7  -2 19519.6 2328.83   4
  -5  -7   2 19447.8 2289.28  12
  -5  -7   1 3799.63 1003.09  12
   5  -7  -1 5500.57 1262.92   6
  -5  -7   1 4263.08 1241.55   9
   5  -7  -1 5134.90 1385.92   4
  -5  -7   1 6354.30 1370.56   1
   5  -7   0 42898.4 3495.43   6
  -5  -7   0 38172.6 3307.09   9
  -5  -7   0 37930.4 3159.65   1
   5  -7   0 41533.4 3769.00   4
  -5  -7   0 41548.8 2940.05  12
   5  -7   1 28687.9 2906.52   6
  -5  -7  -1 24889.1 2768.42   9
  -5  -7  -1 20758.1 2395.86   1
   5  -7   1 25917.5 3247.36   4
   5  -7   2 11912.2 1959.54   6
  -5  -7  -2 10544.8 1814.85   1
   5  -7   2 12430.4 2462.45   4
  -5  -7  -3 1849.97 931.916   1
   5  -7   3 198.967 941.084   6
   5  -7   4 14759.7 2440.85  10
   5  -7   4 17991.1 2541.10   6
  -5  -7  -4 15507.7 2331.73   1
   5  -7   5 16644.3 2830.85  10
  -5  -7  -5 14044.1 2409.86   1
   5  -6  -8 8600.24 2155.25   2
  -5  -6   8 9539.34 2458.34  12
  -5  -6   7 3017.29 1307.10  12
   5  -6  -7 1902.76 1001.77   2
   5  -6  -6 37256.8 3451.88   6
   5  -6  -6 33218.2 3047.95   9
   5  -6  -6 35561.3 3566.29   2
  -5  -6   6 33117.2 3611.02  12
   5  -6  -5 22292.4 2657.04   6
  -5  -6   5 26964.8 3074.19  12
   5  -6  -5 24424.2 2731.73   2
   5  -6  -4 7825.06 1556.75   6
   5  -6  -4 5052.37 1205.39   2
  -5  -6   4 4541.82 1363.85  12
  -5  -6   3 5409.46 1286.98  12
   5  -6  -3 5145.93 1301.90   6
  -5  -6   2 15931.2 2001.09  12
   5  -6  -2 19638.5 2437.54   6
   5  -6  -2 22753.2 2333.88   4
   5  -6  -1 82146.7 4682.07   6
  -5  -6   1 73302.2 4274.05   1
   5  -6  -1 82597.5 4753.93   4
  -5  -6   1 74419.5 3911.32  12
  -5  -6   0 20257.8 2327.97   1
   5  -6   0 22171.4 2678.13   4
  -5  -6   0 25566.7 2180.82  12
   5  -6   1 2427.96 983.208   6
  -5  -6  -1 2231.24 1036.20   1
   5  -6   2 45930.5 3682.39   6
  -5  -6  -2 43621.5 3502.67   1
   5  -6   3 27534.8 2965.37   6
  -5  -6  -3 27717.2 2958.15   1
   5  -6   4 4379.15 1393.33  10
  -5  -6  -4 3217.17 1202.33   1
   5  -6   4 4502.02 1460.70   6
   5  -6   5-1324.28 966.971  10
   5  -6   5-1729.81 982.596   6
   5  -5  -8 18765.7 3096.75   2
  -5  -5   8 18499.8 3134.06  12
   5  -5  -7 10603.0 2213.61   2
  -5  -5   7 14530.7 2561.16  12
   5  -5  -6 17238.5 2383.58   6
   5  -5  -6 16503.3 2483.64   2
  -5  -5   6 13296.6 2291.35  12
   5  -5  -5 3083.47 995.161   6
   5  -5  -5 1448.16 887.515   2
  -5  -5   5 2519.85 1110.18  12
   5  -5  -4 55848.9 3941.93   6
   5  -5  -4 50171.0 3501.50   2
  -5  -5   4 48027.3 3799.88  12
   5  -5  -3 83116.4 4698.18   6
   5  -5  -3 79202.7 3870.68   2
  -5  -5   3 82491.8 4544.53  12
  -5  -5   2 5938.31 1207.51  12
   5  -5  -2 4732.60 1287.40   6
   5  -5  -2 6573.84 1274.34   4
  -5  -5   1 3379.40 915.000  12
  -5  -5   1 2837.19 1150.89   1
   5  -5  -1 3644.70 1199.98   6
   5  -5  -1 4040.29 1131.92   4
   5  -5   0 24679.6 2544.94   6
  -5  -5   0 23963.3 2513.70   1
  -5  -5   0 26691.9 2095.04  12
   5  -5   1 58121.1 3932.85   6
  -5  -5  -1 51006.0 3572.79   1
   5  -5   2 23572.8 2609.44   6
  -5  -5  -2 17302.4 2279.68   1
  -5  -5  -3 4282.00 1300.02   1
   5  -5   3 3336.11 1223.29   6
   5  -5   4 12999.1 2164.51  10
  -5  -5  -4 15720.1 2372.06   1
   5  -5   4 17728.9 2480.78   6
   5  -5   5 12389.3 2265.13  10
   5  -5   5 14826.5 2461.80   6
  -5  -5  -5 18058.0 2635.17   1
   5  -5   6 14113.3 2523.97  10
   5  -5   6 3209.85 1279.24   6
   5  -4  -9 13864.2 2855.17   2
  -5  -4   9 14400.8 2837.97  12
   5  -4  -8 5466.45 1654.27   2
  -5  -4   8 2527.18 1359.57  12
   5  -4  -7 2635.90 1414.50   2
  -5  -4   7 4245.96 1638.42  12
   5  -4  -6 18816.1 2372.90   6
   5  -4  -6 22112.9 2807.96   2
  -5  -4   6 22759.1 2996.46  12
   5  -4  -5 37992.4 3216.31   6
   5  -4  -5 37281.2 3349.19   2
  -5  -4   5 35345.5 3416.18  12
   5  -4  -4 8764.47 1671.74   6
   5  -4  -4 11944.4 1749.59   2
  -5  -4   4 9680.39 1764.17  12
   5  -4  -3 8140.02 1572.55   6
   5  -4  -3 6115.52 1156.95   2
  -5  -4   3 7539.46 1466.27  12
   5  -4  -2 92185.0 4786.90   6
   5  -4  -2 92740.9 4122.84   4
  -5  -4   2 91413.8 4343.44  12
   5  -4  -1 43083.3 3256.20   6
  -5  -4   1 40643.0 3135.89   1
   5  -4  -1 45156.8 3220.37   4
  -5  -4   1 49219.3 2947.36  12
   5  -4   0 27921.0 2645.31   6
  -5  -4   0 27805.1 2685.36   1
   5  -4   1 10143.0 1706.18   6
  -5  -4  -1 9026.77 1617.61   1
   5  -4   2 17005.6 2159.50   6
  -5  -4  -2 12940.0 2005.41   1
   5  -4   3 32027.0 3123.54   6
  -5  -4  -3 27152.1 2862.46   1
   5  -4   4 23627.3 2926.27   6
   5  -4   4 17319.4 2400.20  10
  -5  -4  -4 15563.5 2327.42   1
   5  -4   5 2185.95 1028.60  10
   5  -4   5 1315.39 1075.91   6
  -5  -4  -5 1764.59 938.049   1
  -5  -4  -6 8320.11 1953.83   1
   5  -4   6 12855.8 2332.86   6
   5  -3  -9-578.878 774.934   2
  -5  -3   9 225.375 1155.12  12
   5  -3  -8 14272.4 2634.63   2
  -5  -3   8 15233.5 2752.72  12
   5  -3  -7 80194.7 5658.72   2
  -5  -3   7 74381.0 5523.54  12
   5  -3  -6 2268.22 922.638   6
   5  -3  -6 4304.29 1449.01   2
  -5  -3   6 2670.87 1427.91  12
   5  -3  -5 10965.3 1777.42   6
  -5  -3   5 12360.6 2107.72  12
   5  -3  -5 10209.4 1802.56   2
   5  -3  -4 22941.5 1718.40  11
   5  -3  -4 22534.9 2428.58   6
   5  -3  -4 21047.1 2300.31   2
  -5  -3   4 20716.4 2443.94  12
   5  -3  -3 41117.3 3235.00   6
   5  -3  -3 44457.0 2913.91   2
  -5  -3   3 39319.3 3073.87  12
   5  -3  -2 67131.0 4009.47   6
   5  -3  -2 66699.8 2989.63   2
   5  -3  -2 77057.8 3521.87   4
  -5  -3   2 69151.0 3685.22  12
  -5  -3   1 2133.35 942.130   1
   5  -3  -1 2569.88 1058.31   6
  -5  -3   1 2654.70 764.804  12
   5  -3   0 86260.9 4520.03   6
  -5  -3   0 79810.2 4330.61   1
   5  -3   1 74764.1 4316.77   6
  -5  -3  -1 71898.2 4156.86   1
   5  -3   2 6219.87 1309.37   6
  -5  -3  -2 7152.03 1495.34   1
  -5  -3  -3 1840.70 930.142   1
   5  -3   3 2700.78 1082.87   6
  -5  -3  -3 2939.56 881.782   3
   5  -3   4 13460.5 2056.08  10
  -5  -3  -4 12624.9 2135.18   1
   5  -3   4 15771.4 2344.35   6
   5  -3   5 25785.9 3153.74   6
  -5  -3  -5 23484.2 2937.13   1
  -5  -3  -6 2636.48 1185.72   1
   5  -3   6 2211.94 1066.16   6
   5  -2  -9 9617.79 2340.73   2
  -5  -2   9 13854.6 2799.02  12
   5  -2  -8 3160.39 1434.78   2
  -5  -2   8 955.272 1174.30  12
   5  -2  -7 3007.54 1034.95   6
   5  -2  -7 3279.16 1439.01   2
  -5  -2   7 2880.50 1314.42  12
   5  -2  -6 14568.4 2017.44   6
   5  -2  -6 13268.2 2210.58   2
  -5  -2   6 10641.5 1988.85  12
   5  -2  -5 62026.3 3300.58  11
   5  -2  -5 64238.3 4002.69   6
   5  -2  -5 62742.9 4265.56   2
  -5  -2   5 52474.7 4082.92  12
   5  -2  -4 51675.1 2721.19  11
   5  -2  -4 50528.3 3529.99   6
   5  -2  -4 57896.5 3737.40   2
  -5  -2   4 50843.9 3740.99  12
   5  -2  -3 20495.2 1566.30  11
   5  -2  -3 16175.0 2003.11   6
   5  -2  -3 20207.8 2003.86   2
  -5  -2   3 17907.3 2130.07  12
   5  -2  -2 56759.4 2411.50  11
   5  -2  -2 56976.1 3606.38   6
  -5  -2   2 57230.4 3307.30  12
   5  -2  -1 30085.5 1641.27  11
   5  -2  -1 29748.7 2587.17   6
  -5  -2   1 28101.4 2543.14   1
  -5  -2   1 29275.7 2142.15  12
  -5  -2   0 12750.8 1887.28   1
   5  -2   0 13536.1 1804.54   6
   5  -2   0 13692.4 1289.06   8
   5  -2   1 1889.99 958.395   6
  -5  -2  -1 262.247 789.887   1
   5  -2   1 1358.25 494.931   8
   5  -2   2 36083.6 3078.33   6
  -5  -2  -2 33678.9 3038.05   1
   5  -2   2 35773.7 2406.49   8
   5  -2   3 38069.5 3010.99  10
   5  -2   3 29233.9 2989.01   6
  -5  -2  -3 26643.7 2855.46   1
   5  -2   3 29875.8 2422.24   8
  -5  -2  -3 28615.8 2513.23   3
  -5  -2  -4 6749.53 1571.34   1
   5  -2   4 5050.34 1543.30   6
  -5  -2  -5 1027.91 743.655   1
  -5  -2  -6 9737.49 2174.87   1
   5  -1  -9 2232.13 1303.99   2
  -5  -1   9 294.667 1321.85  12
   5  -1  -8 14842.9 2652.32   2
  -5  -1   8 19233.0 3098.96  12
   5  -1  -7 35712.7 3840.94   2
  -5  -1   7 34455.4 3777.55  12
   5  -1  -6 41765.2 3044.80  11
   5  -1  -6 38750.1 3153.95   6
   5  -1  -6 35945.0 3515.00   2
  -5  -1   6 38276.9 3767.59  12
   5  -1  -5 206.327 458.168  11
   5  -1  -5-148.713 768.342   6
   5  -1  -5-247.183 685.978   2
  -5  -1   5-1053.13 1151.31  12
   5  -1  -4 71193.8 3358.69  11
   5  -1  -4 65229.4 3906.98   6
   5  -1  -4 60558.9 3861.79   2
  -5  -1   4 66304.0 4242.86  12
   5  -1  -3 157512. 4673.22  11
   5  -1  -3 159794. 5939.22   6
   5  -1  -3 153832. 5455.88   2
  -5  -1   3 152914. 5831.44  12
   5  -1  -2 8399.24 1017.48  11
   5  -1  -2 8023.38 1406.86   6
  -5  -1   2 8389.88 1350.31  12
  -5  -1   1 4897.36 1246.68   1
   5  -1  -1 6004.04 852.038  11
   5  -1  -1 5178.78 1190.40   6
  -5  -1   1 4387.87 868.760  12
   5  -1   0 21187.0 2242.99   6
  -5  -1   0 24081.8 2369.63   1
   5  -1   0 21924.3 1750.50   8
   5  -1   1 59609.0 3703.24   6
  -5  -1  -1 50464.1 3490.60   1
   5  -1   1 56146.3 2929.45   8
   5  -1   2 10079.9 1386.80   8
  -5  -1  -2 10231.8 1720.27   1
  -5  -1  -3 4505.91 1159.19   3
  -5  -1  -3 3985.28 1280.06   1
   5  -1   3 4529.73 1289.30   6
   5  -1   3 3880.18 940.153   8
   5  -1   4 29883.4 2758.41   8
  -5  -1  -4 25874.4 2971.00   1
   5  -1   5 27495.8 2874.34   8
  -5  -1  -5 25900.2 3112.27   1
  -5  -1  -6 4447.94 1368.22   1
  -5   0   9 14707.1 2904.54  12
   5   0  -9 9187.54 2363.01   2
  -5   0   8 23380.3 3343.67  12
   5   0  -8 19514.0 3047.17   2
   5   0  -7 1557.54 783.339  11
  -5   0   7 1854.39 1320.76  12
   5   0  -7 1700.17 1066.85   2
   5   0  -6 102404. 4862.25  11
   5   0  -6 96183.7 4796.84   6
   5   0  -6 85646.5 5441.87   2
  -5   0   6 96203.8 5785.34  12
   5   0  -5 30632.1 2515.03  11
   5   0  -5 27885.9 2573.35   6
   5   0  -5 28948.6 2963.18   2
  -5   0   5 27093.6 3004.45  12
   5   0  -4 11270.7 1775.21   2
   5   0  -4 13620.5 1603.16  11
   5   0  -4 13646.5 1793.08   6
  -5   0   4 11326.5 1894.60  12
   5   0  -3 150.658 388.699  11
   5   0  -3 511.382 595.836   6
  -5   0   3 295.812 903.693  12
   5   0  -2 14397.9 1406.95  11
   5   0  -2 12825.0 1689.93   6
  -5   0   2 12281.2 1562.83  12
   5   0  -1 68341.3 2930.73  11
   5   0  -1 60446.1 3564.53   6
  -5   0   1 60432.2 3593.98   1
  -5   0   1 63887.7 2999.23  12
   5   0   0 18898.8 2047.81   6
  -5   0   0 18602.8 2133.25   1
   5   0   0 20253.4 1775.86   8
   5   0   1 9140.89 1565.77   6
   5   0   1 8475.39 1270.51   8
  -5   0  -1 9010.78 1562.02   1
   5   0   2 25125.1 2599.73   6
  -5   0  -2 31174.6 2856.97   1
   5   0   2 31821.2 2477.07   8
  -5   0  -2 30472.5 2690.52   3
   5   0   3 24836.7 2402.53   8
  -5   0  -3 22009.6 2644.20   1
  -5   0  -3 20198.7 2266.45   3
  -5   0  -4 8970.09 1590.26   3
  -5   0  -4 10251.3 2052.12   1
   5   0   4 10689.1 1789.11   8
   5   0   5 3347.36 1145.35   8
  -5   0  -5 3782.77 1458.39   1
  -5   0  -6 12223.3 2240.17   1
   5   0   6 10096.0 2003.88   8
  -5   1   9 2474.88 1514.41  12
   5   1  -9 4018.03 1602.89   2
   5   1  -8 19832.5 2560.09  11
  -5   1   8 18420.9 3011.21  12
   5   1  -8 18106.9 2864.15   2
   5   1  -7 33548.8 3101.36  11
   5   1  -7 36247.2 3832.90   2
  -5   1   7 33680.4 3739.85  12
   5   1  -6 38766.9 3109.85  11
   5   1  -6 38873.6 2989.28   6
   5   1  -6 36664.2 3604.13   2
  -5   1   6 40279.0 3829.40  12
   5   1  -5-19.5967 682.191   2
   5   1  -5-47.9340 516.992  11
   5   1  -5 25.7341 463.061   6
  -5   1   5-1512.58 1396.05  12
   5   1  -4 69366.8 3612.85  11
   5   1  -4 68176.8 3791.73   6
   5   1  -4 65682.4 4068.95   2
  -5   1   4 62470.8 4103.95  12
   5   1  -3 153523. 5034.30  11
   5   1  -3 146596. 5460.23   6
  -5   1   3 165566. 5979.90  12
   5   1  -2 7914.20 1120.18  11
   5   1  -2 8764.79 1362.38   6
  -5   1   2 5826.98 1087.21  12
   5   1  -1 7260.61 1082.69  11
  -5   1   1 5435.59 1205.25   1
   5   1  -1 6897.90 1320.57   6
  -5   1   1 5418.83 921.624  12
   5   1   0 20616.6 2133.55   6
  -5   1   0 21740.0 2266.74   1
   5   1   0 23985.1 2048.17   8
   5   1   1 60302.3 3760.09   6
  -5   1  -1 57082.7 3664.04   1
   5   1   1 56057.2 3258.09   8
   5   1   2 13513.2 1931.93   6
   5   1   2 13357.0 1728.57   8
  -5   1  -2 12786.9 1930.04   1
  -5   1  -2 12924.7 1842.60   3
  -5   1  -3 4094.20 1174.06   3
  -5   1  -3 5406.04 1443.11   1
   5   1   3 5805.94 1233.53   8
   5   1   4 33670.7 3093.64   8
  -5   1  -4 30552.9 3212.67   1
  -5   1  -4 29909.0 2890.00   3
   5   1   5 31100.3 3212.79   8
  -5   1  -5 31495.0 3512.95   1
  -5   1  -6 3502.65 1527.28   1
   5   1   6 1765.85 947.745   8
   5   2  -9 15452.1 2871.80   2
  -5   2   9 12710.0 2673.48  12
   5   2  -8 6733.87 1881.75   2
   5   2  -8 5522.55 1343.56  11
  -5   2   8 5011.93 1794.39  12
   5   2  -7 2884.67 1432.41   2
   5   2  -7 4738.08 1297.37  11
  -5   2   7 3555.54 1574.06  12
   5   2  -6 10686.5 2043.27   2
   5   2  -6 12384.0 1850.55  11
   5   2  -6 10277.0 1549.05   6
  -5   2   6 13213.8 2294.14  12
   5   2  -5 60870.2 3759.38  11
   5   2  -5 60498.2 3519.13   6
   5   2  -5 52018.0 4036.68   2
  -5   2   5 55850.2 4126.73  12
   5   2  -4 49627.7 3207.46  11
   5   2  -4 47963.6 3109.96   6
  -5   2   4 46153.2 3469.42  12
   5   2  -3 20015.6 1931.24  11
   5   2  -3 21427.7 2083.78   6
  -5   2   3 19857.0 2194.41  12
   5   2  -2 58109.3 3110.52  11
  -5   2   2 53872.3 3255.96   1
   5   2  -2 61780.2 3467.53   6
  -5   2   2 53647.7 3108.49  12
   5   2  -1 31373.2 2252.29  11
   5   2  -1 29322.1 2424.98   6
  -5   2   1 29050.8 2456.68   1
  -5   2   1 27732.0 1982.40  12
   5   2   0 15245.4 1814.01   6
   5   2   0 15340.1 1734.32   8
  -5   2   0 13862.5 1814.94   1
  -5   2   0 13933.6 1295.93   7
   5   2   1 1226.60 681.528   6
   5   2   1 285.007 595.121   8
  -5   2  -1-658.097 936.500   1
  -5   2  -1 1891.72 979.770   3
  -5   2  -2 38449.8 3172.76   1
   5   2   2 42613.4 3100.21   8
  -5   2  -2 37524.0 3119.13   3
   5   2   3 35101.6 3022.74   8
  -5   2  -3 26519.9 2834.23   1
  -5   2  -3 30578.4 2928.39   3
  -5   2  -4 8884.47 1722.07   3
  -5   2  -4 5618.30 1484.21   1
   5   2   4 4108.63 1176.06   8
  -5   2  -5 2448.20 1031.54   3
   5   2   5 2686.69 1119.94   8
  -5   2  -5 260.940 765.761   1
  -5   2  -6 11970.2 2445.12   1
   5   2   6 12015.0 2247.53   8
   5   3  -9 94.3912 908.348   2
  -5   3   9 891.943 935.896   8
  -5   3   9-75.4921 1012.55  12
   5   3  -8 16899.5 2798.33   2
   5   3  -8 13339.4 2140.05  11
  -5   3   8 15463.3 2732.30  12
   5   3  -7 83236.3 5027.02  11
   5   3  -7 68689.2 5283.41   2
  -5   3   7 74255.3 5414.29  12
   5   3  -6 1529.92 1177.55   2
   5   3  -6 2351.62 933.553  11
   5   3  -6 1671.25 660.150   6
  -5   3   6 2148.40 1337.73  12
   5   3  -5 10205.5 1655.32  11
   5   3  -5 8397.79 1286.68   6
  -5   3   5 8403.44 1715.69  12
   5   3  -4 22000.1 2223.65  11
   5   3  -4 23386.5 2116.92   6
  -5   3   4 20158.9 2432.13  12
   5   3  -3 41942.5 2894.22  11
   5   3  -3 44716.8 2896.26   6
  -5   3   3 37216.4 2891.56  12
   5   3  -2 72249.6 3661.67  11
   5   3  -2 67897.3 3539.43   6
  -5   3   2 70646.8 3670.29   1
  -5   3   2 69980.3 3614.93  12
  -5   3   1 2099.45 802.028   7
   5   3  -1 2683.51 835.836  11
  -5   3   1 2339.89 807.065   1
   5   3  -1 1929.56 745.641   6
   5   3   0 81513.3 4069.39   6
  -5   3   0 86515.0 4217.75   1
   5   3   0 84027.4 4205.92   8
  -5   3   0 83703.2 4465.73   3
  -5   3   0 81980.3 3212.59   7
   5   3   1 80262.9 4275.69   6
  -5   3  -1 71271.1 4029.87   1
   5   3   1 82426.4 4254.59   8
  -5   3  -1 66894.0 4116.43   3
  -5   3  -2 7403.74 1562.32   3
  -5   3  -2 8054.05 1552.00   1
   5   3   2 5829.14 1295.75   8
  -5   3  -3 1915.76 804.527   3
  -5   3  -3 2831.27 1189.66   1
   5   3   3 2570.93 1006.46   8
  -5   3  -4 12558.5 2062.93   3
   5   3   4 17404.0 2369.65   8
  -5   3  -4 15995.7 2365.16   1
  -5   3  -5 22434.7 3053.29   1
   5   3   5 26123.7 3028.64   8
  -5   3  -5 23741.5 2824.34   3
   5   3   6 1220.73 902.603   8
  -5   3  -6 3848.94 1419.83   1
   5   4  -9 14723.5 2425.49  11
  -5   4   9 15408.1 2926.64  12
   5   4  -8 6742.18 1939.82   2
   5   4  -8 8844.68 1877.80  11
  -5   4   8 6510.32 1775.66  12
   5   4  -7 6432.49 1767.83   2
   5   4  -7 4915.16 1357.27  11
  -5   4   7 3349.77 1336.31  12
   5   4  -6 23002.1 2647.06  11
  -5   4   6 21937.3 2864.02  12
   5   4  -5 47665.2 3527.83  11
   5   4  -5 39587.8 2686.15   6
  -5   4   5 39406.7 3521.41  12
   5   4  -4 11421.8 1698.60  11
   5   4  -4 10561.6 1436.87   6
  -5   4   4 7076.93 1538.27  12
   5   4  -3 6343.22 1248.52  11
   5   4  -3 7407.50 1216.49   6
  -5   4   3 7793.68 1476.87  12
   5   4  -2 96302.8 4407.62  11
   5   4  -2 96679.3 4163.69   6
  -5   4   2 89690.1 4040.35   1
  -5   4   2 87503.4 4198.41   7
   5   4  -1 43344.2 2958.92  11
   5   4  -1 46446.3 2969.43   6
  -5   4   1 44131.1 2916.19   1
  -5   4   1 40368.7 2693.20   7
   5   4   0 28473.1 2430.22   6
  -5   4   0 26258.0 2370.59   1
   5   4   0 26859.2 2486.51   8
  -5   4   0 31064.7 2874.29   3
  -5   4   0 26586.0 1921.86   7
  -5   4  -1 8414.98 1667.60   3
   5   4   1 10682.7 1626.71   6
   5   4   1 11556.8 1765.14   8
  -5   4  -1 8802.89 1562.07   1
  -5   4  -2 13571.4 2066.24   3
  -5   4  -2 11817.1 1834.68   1
   5   4   2 16959.7 2203.19   8
   5   4   3 34664.1 3233.61   8
  -5   4  -3 29168.3 2955.54   1
  -5   4  -3 32813.1 3218.73   3
  -5   4  -4 20008.7 2637.71   3
   5   4   4 19307.2 2575.73   8
  -5   4  -4 22558.1 2808.20   1
  -5   4  -5 1846.96 922.294   3
  -5   4  -5 2139.94 1183.94   1
   5   4   5 1805.56 924.028   8
   5   4   6 15323.3 2652.71   8
   5   5  -8 15522.4 2499.50  11
  -5   5   8 15845.9 2794.64  12
   5   5  -7 17529.3 2505.08  11
  -5   5   7 13261.4 2565.83  12
   5   5  -6 20312.0 2534.37  11
  -5   5   6 12956.6 2400.94  12
   5   5  -5 2379.38 971.610  11
  -5   5   5 2584.63 1338.14  12
   5   5  -4 53635.1 3702.21  11
   5   5  -4 50470.9 2917.03   6
   5   5  -3 87887.2 4525.34  11
   5   5  -3 82902.7 3793.78   6
  -5   5   3 82896.1 3894.08   1
  -5   5   3 75575.6 4488.99   7
  -5   5   2 7413.04 1456.90   7
   5   5  -2 6535.67 1279.61  11
  -5   5   2 8098.67 1334.60   1
   5   5  -2 6664.08 1135.79   6
   5   5  -1 4122.85 1172.59  11
   5   5  -1 4039.05 992.037   6
  -5   5   1 2664.51 836.832   1
  -5   5   1 1399.15 997.516   3
  -5   5   1 3321.57 861.767   7
   5   5   0 25639.8 2354.96   6
  -5   5   0 27817.7 2408.10   1
   5   5   0 28442.0 2679.25   8
  -5   5   0 26529.0 2004.21   7
  -5   5   0 24381.7 2658.34   3
   5   5   1 57443.4 3657.76   6
   5   5   1 54835.1 3774.21   8
  -5   5  -1 55449.7 3551.11   1
  -5   5  -1 57629.8 4031.81   3
  -5   5  -2 22651.2 2680.43   3
  -5   5  -2 22850.7 2471.84   1
   5   5   2 20692.7 2470.40   8
  -5   5  -3 4239.94 1340.50   3
   5   5   3 3359.92 1202.34   8
  -5   5  -3 5808.59 1450.46   1
  -5   5  -4 15865.1 2463.25   3
  -5   5  -4 14841.8 2304.68   1
  -5   5  -5 8930.28 1894.05   3
  -5   5  -5 15629.8 2497.98   1
   5   5   5 18035.6 2683.52   8
  -5   5  -6 4010.81 1398.29   3
  -5   6   8 5144.80 1962.81   7
   5   6  -8 9192.09 1944.13  11
  -5   6   7 3167.74 1387.62   7
   5   6  -7 2914.89 1118.45  11
   5   6  -6 37441.9 3488.91  11
  -5   6   6 37137.5 3770.08   7
  -5   6   5 18238.0 2610.22   7
   5   6  -5 23061.1 2652.96  11
  -5   6   4 7225.89 1575.77   7
   5   6  -4 9786.89 1750.57  11
  -5   6   3 4327.76 1182.01   7
  -5   6   3 5450.00 1063.60   1
   5   6  -3 3911.83 1068.14  11
  -5   6   3 2983.48 1071.63   3
   5   6  -2 19926.5 2270.98  11
   5   6  -2 18558.2 1810.50   6
  -5   6   2 18688.3 1793.52   1
  -5   6   2 17728.2 2080.95   7
  -5   6   2 18420.2 2180.56   3
   5   6  -1 84008.1 4512.08  11
   5   6  -1 77509.1 3787.81   6
  -5   6   1 76093.8 3686.40   1
  -5   6   1 70066.2 4289.09   3
  -5   6   1 80742.5 3962.70   7
   5   6   0 25509.2 2297.51   6
  -5   6   0 24017.8 2244.78   1
   5   6   0 26641.0 2723.76   8
  -5   6   0 29963.4 2220.24   7
  -5   6   0 23828.4 2625.53   3
  -5   6  -1 1284.97 886.080   3
  -5   6  -1 3659.04 1029.80   1
   5   6   1 2873.08 927.465   6
   5   6   1 1913.61 815.244   8
   5   6   2 48126.7 3849.97   8
  -5   6  -2 44414.7 3376.53   1
  -5   6  -2 41914.3 3714.14   3
  -5   6  -3 26180.3 3099.03   3
   5   6   3 33300.5 3338.21   8
  -5   6  -3 27315.3 2890.08   1
  -5   6  -4 2825.02 1194.78   3
  -5   6  -4 5349.35 1451.10   1
   5   6   4 4876.97 1617.41   8
  -5   6  -5-27.3792 640.915   3
   5   6   5 1691.04 1212.97   8
  -5   6  -5 218.196 729.012   1
  -5   7   8 9359.75 2283.53   7
   5   7  -8 10499.6 2079.48  11
  -5   7   7 19629.0 3025.82   7
   5   7  -7 23594.7 3016.10  11
  -5   7   6 6433.44 1889.81   7
   5   7  -6 9345.89 1830.82  11
  -5   7   5 2770.00 1245.21   7
   5   7  -5 3637.71 1291.91  11
   5   7  -4 22547.0 2631.11  11
  -5   7   4 21511.7 2323.21   3
  -5   7   4 24473.8 2795.99   7
   5   7  -3 35736.0 3146.96  11
  -5   7   3 37537.3 3108.28   3
  -5   7   3 32324.8 3050.58   7
  -5   7   2 17551.9 2203.34   3
   5   7  -2 19296.8 2311.97  11
  -5   7   2 21431.7 2352.19   7
  -5   7   1 4609.42 1279.99   3
   5   7  -1 4478.76 1275.94  11
  -5   7   1 4569.83 1039.95   7
   5   7   0 39514.5 2864.55   6
   5   7   0 38989.1 3398.51   8
  -5   7   0 38336.2 2642.82   7
  -5   7   0 34479.2 3253.42   3
   5   7   1 27346.6 2579.81   6
   5   7   1 28244.6 2988.83   8
  -5   7  -1 24196.1 2331.83   1
  -5   7  -1 26935.8 2989.14   3
  -5   7  -2 9167.96 1849.48   3
   5   7   2 13323.5 2203.62   8
  -5   7  -2 11627.9 1788.75   1
  -5   7  -3 1637.38 847.795   1
  -5   7  -3 2336.49 1172.82   3
   5   7   3-213.909 1039.35   8
  -5   7  -4 15587.7 2597.33   3
  -5   7  -4 17092.5 2518.66   1
   5   7   4 18744.0 2732.84   8
  -5   7  -5 24008.5 3292.10   3
  -5   7  -5 22904.1 3061.44   1
  -5   8   7 358.581 818.153   7
   5   8  -7 669.095 904.795  11
  -5   8   6 15696.1 2639.95   7
   5   8  -6 18872.0 2657.66  11
   5   8  -5 34936.3 3481.82  11
  -5   8   5 27489.2 3252.93   7
  -5   8   4 13485.4 2172.19   7
  -5   8   4 15863.3 2047.70   3
   5   8  -4 15278.2 2299.92  11
  -5   8   3 10640.5 1789.92   3
   5   8  -3 12924.3 1998.15  11
  -5   8   3 12651.7 2050.86   7
   5   8  -2 31446.8 3064.04  11
  -5   8   2 37833.3 3114.36   7
  -5   8   2 30218.7 2936.95   3
   5   8  -1 37214.3 3308.35  11
  -5   8   1 39113.4 2976.34   7
  -5   8   1 31612.6 3125.83   3
  -5   8   0 13171.2 2163.41   3
  -5   8   0 13087.8 1654.89   7
  -5   8  -1 745.872 985.269   3
   5   8   1 1351.93 678.715   6
   5   8   1 2817.94 1114.57   8
   5   8   2 28679.8 3210.30   8
  -5   8  -2 28998.8 3263.07   3
  -5   8  -3 24018.5 3111.77   3
   5   8   3 24208.3 3112.92   8
  -5   8  -4 3538.82 1515.07   3
   5   8   4 4350.75 1466.48   8
   5   9  -7 12256.7 2275.59  11
  -5   9   7 4775.90 1774.87   7
   5   9  -6 4504.96 1397.42  11
  -5   9   6 3674.06 1491.78   7
   5   9  -5 4849.65 1438.94  11
  -5   9   5 3782.33 1282.59   7
   5   9  -4 13772.1 2278.27  11
  -5   9   4 11034.2 2075.02   7
   5   9  -3 23614.2 2808.18  11
  -5   9   3 20359.0 2520.96   7
  -5   9   3 25199.0 2735.60   3
  -5   9   2 13992.7 2113.19   3
   5   9  -2 11016.4 1989.65  11
  -5   9   2 12030.9 1856.30   7
  -5   9   1-49.5948 709.687   3
   5   9  -1 379.482 642.133  11
  -5   9   1 413.744 582.699   7
   5   9   0 27458.5 2993.78  11
  -5   9   0 26759.1 2460.25   7
  -5   9   0 22529.4 2815.85   3
   5   9   1 50818.8 4257.78   8
  -5   9  -1 54395.6 4436.11   3
  -5   9  -2 6343.84 1673.44   3
   5   9   2 6407.63 1683.39   8
  -5   9  -3 4890.77 1621.37   3
   5   9   3 2207.40 1148.35   8
   5  10  -6 11657.1 2218.79  11
  -5  10   6 9809.55 2154.04   7
   5  10  -5 24066.7 3108.17  11
  -5  10   5 18463.2 2796.40   7
   5  10  -4 5700.68 1483.62  11
  -5  10   4 7216.27 1684.57   7
  -5  10   3 2738.69 1091.95   3
   5  10  -3 2072.67 1101.72  11
  -5  10   3 990.133 845.756   7
  -5  10   2 23853.1 2788.84   3
   5  10  -2 31490.8 3321.36  11
  -5  10   2 23039.2 2645.89   7
   5  10  -1 51257.0 4220.03  11
  -5  10   1 50133.1 3675.60   7
  -5  10   1 50992.1 4186.58   3
  -5  10   0 6032.54 1590.45   3
   5  10   0 5345.11 1403.16  11
  -5  10   0 5369.85 1243.96   7
  -5  10  -1 1854.00 1064.42   3
   5  10   1 1906.75 1029.00   8
  -5  10  -2 5032.48 1584.43   3
   5  10   2 5052.27 1416.27   8
  -5  10  -3 14887.4 2688.99   3
   5  10   3 19129.1 2955.55   8
   5  11  -5 4093.81 1357.96  11
  -5  11   5 9738.02 2080.41   7
   5  11  -4 17348.0 2634.80  11
  -5  11   4 16434.8 2541.14   7
   5  11  -3 19061.9 2715.51  11
  -5  11   3 21490.9 2756.86   7
  -5  11   2 8011.37 1809.59   3
   5  11  -2 11703.4 2186.65  11
  -5  11   2 9313.84 1754.89   7
  -5  11   1 930.271 922.989   3
   5  11  -1 1755.97 964.250  11
  -5  11   1 2652.88 1102.56   7
  -5  11   0 13723.6 2380.58   3
   5  11   0 16491.6 2563.98  11
  -5  11   0 15838.6 2142.71   7
  -5  11  -1 15219.2 2567.63   3
  -5  11  -2 5698.63 1754.67   3
   5  11   2 4147.68 1472.05   8
   5  12  -4 4982.01 1569.45  11
  -5  12   4 5793.74 1599.14   7
   5  12  -3 1011.13 755.876  11
  -5  12   3 493.889 785.182   7
   5  12  -2 9298.16 2009.17  11
  -5  12   2 11888.4 2089.89   7
  -5  12   1 13921.5 2412.52   3
   5  12  -1 15668.1 2586.45  11
  -5  12   1 13164.0 2083.62   7
  -5  12   0 6571.66 1777.51   3
   5  12   0 6077.93 1675.83  11
  -5  12   0 7538.07 1543.43   7
  -5  12  -1 2069.69 1114.65   3
   5  12   1 1474.51 953.092  11
  -5  13   2 3474.76 1251.85   7
  -5  13   1 1047.80 887.265   3
  -5  13   1 2881.91 1094.16   7
  -5  13   0 9873.89 2182.99   3
  -6 -12   3 887.252 811.016  12
  -6 -11   4 11365.2 2284.93  12
   6 -11  -4 15151.9 2501.76   6
   6 -11  -4 16397.2 2763.24   9
  -6 -11   3 15914.9 2621.78  12
   6 -11  -3 12574.5 2190.16   6
   6 -11  -3 13017.4 2468.29   9
  -6 -11   2 6160.15 1647.44  12
   6 -11  -2 2454.42 1061.19   6
  -6 -11   2 5178.12 1486.84   9
   6 -11  -2 6931.97 1889.72   9
  -6 -11   1 2456.28 1173.42   9
   6 -11  -1 2631.52 1306.73   4
   6 -11   0 12790.1 2722.10   4
   6 -10  -6 7603.10 1893.03   9
   6 -10  -5 20757.3 2874.20   6
   6 -10  -5 14655.9 2533.76   9
  -6 -10   5 20155.2 3148.92  12
  -6 -10   4 4527.59 1530.97  12
   6 -10  -4 4027.25 1309.92   6
   6 -10  -4 1430.88 1014.44   9
  -6 -10   3 4309.08 1402.84  12
  -6 -10   3 3051.11 1264.03   1
   6 -10  -3 3851.86 1172.51   6
  -6 -10   2 17554.8 2585.73  12
  -6 -10   2 10933.0 2124.50   1
   6 -10  -2 13031.5 2289.17   6
   6 -10  -1 22134.2 2927.35   6
  -6 -10   1 21959.0 2848.97   1
   6 -10  -1 24939.9 3327.97   4
   6 -10   0 6743.01 1641.10   6
   6 -10   0 1697.88 1205.78   4
   6 -10   1 1106.07 1153.33   4
   6  -9  -6 1356.80 1037.55   6
   6  -9  -6 2986.22 1262.35   9
  -6  -9   6 32.0683 750.252  12
   6  -9  -5 2486.66 1130.85   6
   6  -9  -5 3376.92 1279.08   9
  -6  -9   5 1883.88 1403.80  12
   6  -9  -4 30773.3 3394.53   6
  -6  -9   4 26167.3 3237.55  12
  -6  -9   3 21370.2 2800.91  12
   6  -9  -3 23878.7 2993.22   6
  -6  -9   2 3493.65 1253.05  12
  -6  -9   2 2984.84 1282.52   1
   6  -9  -2 3406.78 1236.46   6
   6  -9  -2 5491.56 1478.34   4
  -6  -9   1 10959.0 2038.00   1
   6  -9  -1 11835.0 2168.77   6
   6  -9  -1 6055.68 1676.82   4
   6  -9   0 15254.8 2502.55   6
  -6  -9   0 13644.7 2170.21   1
   6  -9   0 15337.0 2715.46   4
   6  -9   1 9399.02 1959.80   6
  -6  -9  -1 5307.00 1562.69   1
   6  -9   1 6244.24 1967.56   4
   6  -9   2 6236.64 1991.33   4
  -6  -9  -2 2034.18 1140.75   1
   6  -8  -6 14127.9 2361.83   9
  -6  -8   6 9829.17 2178.00  12
   6  -8  -5 25145.7 3062.59   6
  -6  -8   5 17409.8 2764.09  12
   6  -8  -4 2517.69 1145.91   6
  -6  -8   4 2219.07 930.009  12
   6  -8  -3 4623.58 1410.72   6
  -6  -8   3 1573.46 824.451  12
   6  -8  -2 33875.1 3448.02   6
  -6  -8   2 24956.8 2912.96   1
   6  -8  -2 29277.4 3093.07   4
  -6  -8   2 25008.4 2773.55  12
   6  -8  -1 42635.1 3863.52   6
  -6  -8   1 36497.4 3480.91   1
   6  -8  -1 35870.5 3631.02   4
   6  -8   0 1395.62 1011.74   6
  -6  -8   0 722.131 842.959   1
   6  -8   0 2117.54 1236.14   4
   6  -8   1 3011.54 1305.31   6
  -6  -8  -1 2402.83 1036.92   1
   6  -8   1 3904.61 1508.03   4
   6  -8   2 12215.3 2231.13   6
   6  -8   2 12805.1 2727.28   4
  -6  -8  -2 13088.3 2228.45   1
  -6  -8  -3 12064.4 2172.71   1
   6  -8   3 12859.7 2294.73   6
   6  -8   3 12656.9 2834.74   4
   6  -7  -8 11174.5 2508.97   2
   6  -7  -7 8104.21 1877.99   6
  -6  -7   7 5297.20 1813.92  12
   6  -7  -6 9291.79 1989.29   6
  -6  -7   6 8015.01 1956.02  12
   6  -7  -5 8058.98 1772.10   6
  -6  -7   5 5081.04 1523.20  12
   6  -7  -4 29296.2 3214.04   6
  -6  -7   4 23912.3 2979.10  12
   6  -7  -3 28027.5 3110.97   6
  -6  -7   3 25501.2 2883.88  12
  -6  -7   2 2256.14 1270.86   1
   6  -7  -2 5926.80 1450.58   6
   6  -7  -2 5104.62 1312.61   4
  -6  -7   2 5983.03 1450.61  12
  -6  -7   1 802.027 883.507   1
   6  -7  -1 32.2933 861.530   6
   6  -7   0 30379.4 3277.23   6
  -6  -7   0 31976.1 3236.50   1
   6  -7   0 36016.5 3726.77   4
   6  -7   1 26000.0 3049.12   6
  -6  -7  -1 26824.9 2993.04   1
   6  -7   1 21423.7 3130.28   4
   6  -7   2 5386.24 1578.94   6
   6  -7   2 2848.53 1515.51   4
  -6  -7  -2 3410.99 1276.72   1
  -6  -7  -3 6412.90 1696.07   1
   6  -7   3 9592.81 2038.66   6
   6  -7   4 3729.49 1346.72  10
   6  -7   4 7118.90 1777.76   6
  -6  -7  -4 3392.83 1247.31   1
   6  -6  -8 1144.30 999.599   2
   6  -6  -7 758.203 758.751   6
   6  -6  -7 1741.56 1108.63   2
  -6  -6   7 2263.18 1443.15  12
   6  -6  -6 27582.1 3123.22   6
  -6  -6   6 23395.9 3186.33  12
   6  -6  -5 44087.6 3870.68   6
  -6  -6   5 49209.2 4323.20  12
   6  -6  -4 8326.49 1797.59   6
  -6  -6   4 5629.60 1473.17  12
   6  -6  -3 13093.7 2141.09   6
  -6  -6   3 12836.0 2054.72  12
   6  -6  -2 37861.7 3531.66   6
  -6  -6   2 35588.0 3367.80   1
   6  -6  -2 45618.9 3463.24   4
  -6  -6   2 42662.5 3371.88  12
  -6  -6   1 11916.0 2003.78   1
   6  -6  -1 10347.9 1899.66   6
   6  -6  -1 16216.5 2290.68   4
   6  -6   0 6138.36 1506.58   6
  -6  -6   0 3374.67 1240.46   1
   6  -6   0 5061.71 1534.11   4
   6  -6   1 4293.30 1272.14   6
  -6  -6  -1 2116.91 1207.72   1
   6  -6   2 15864.3 2439.07   6
  -6  -6  -2 12175.4 2185.95   1
  -6  -6  -3 17012.0 2547.55   1
   6  -6   3 22357.8 2912.51   6
   6  -6   4 3633.87 1237.79  10
  -6  -6  -4 2313.49 1182.43   1
   6  -6   4 2453.55 1179.01   6
   6  -5  -8 18691.7 3129.67   2
  -6  -5   8 18900.2 3154.78  12
   6  -5  -7 23563.8 2939.89   6
   6  -5  -7 23965.1 3218.57   2
  -6  -5   7 26202.1 3582.71  12
   6  -5  -6 993.129 964.551   6
   6  -5  -6 1655.68 992.190   2
  -6  -5   6 930.145 988.417  12
   6  -5  -5 3967.23 1315.72   6
  -6  -5   5 6238.56 1569.16  12
   6  -5  -4 17414.6 2425.78   6
  -6  -5   4 17190.9 2404.36  12
   6  -5  -3 38324.3 3521.60   6
  -6  -5   3 39795.9 3414.07  12
   6  -5  -2 28499.2 3012.12   6
  -6  -5   2 24309.0 2777.57   1
  -6  -5   2 28659.6 2679.28  12
  -6  -5   1 12827.7 2119.89   1
   6  -5  -1 18837.1 2486.06   6
   6  -5  -1 18358.8 2311.92   4
   6  -5   0 35770.4 3371.98   6
  -6  -5   0 35354.2 3332.29   1
   6  -5   1 25678.5 2945.52   6
  -6  -5  -1 18396.7 2475.37   1
   6  -5   2 1787.33 924.055   6
  -6  -5  -2 2535.43 1106.83   1
  -6  -5  -3 664.236 839.788   1
   6  -5   3 363.039 754.032   6
  -6  -5  -4 12328.3 2288.16   1
   6  -5   4 17959.9 2752.30   6
   6  -4  -8 1394.57 973.107   2
  -6  -4   8 1029.27 1338.62  12
   6  -4  -7 3326.33 1244.43   6
   6  -4  -7 5293.04 1565.40   2
  -6  -4   7 2678.81 1267.01  12
   6  -4  -6 25342.6 2908.29   6
   6  -4  -6 23227.5 2914.56   2
  -6  -4   6 18524.8 2848.99  12
   6  -4  -5 16346.7 2316.08   6
   6  -4  -5 16189.8 2251.76   2
  -6  -4   5 15838.0 2465.74  12
   6  -4  -4 6670.14 1621.24   6
  -6  -4   4 8425.84 1837.24  12
   6  -4  -3 10929.3 1927.86   6
  -6  -4   3 11048.4 1874.69  12
   6  -4  -2 27826.6 2893.84   6
  -6  -4   2 29791.0 3031.53   1
  -6  -4   2 31709.0 2761.51  12
   6  -4  -1 53560.8 3978.97   6
  -6  -4   1 52887.4 3989.43   1
   6  -4  -1 58785.3 3961.30   4
   6  -4   0 16782.7 2371.42   6
  -6  -4   0 13329.7 2113.38   1
   6  -4   1 6346.67 1518.70   6
  -6  -4  -1 6658.49 1545.16   1
   6  -4   2 30851.4 3276.75   6
  -6  -4  -2 26688.8 2984.27   1
  -6  -4  -3 8974.28 1876.98   1
   6  -4   3 11668.1 2154.58   6
  -6  -4  -4 3367.58 1322.71   1
   6  -4   4 2191.14 1205.31   6
   6  -3  -8 6148.47 1911.37   2
  -6  -3   8 10215.3 2354.01  12
   6  -3  -7 15724.9 2359.31   6
   6  -3  -7 16562.2 2706.93   2
  -6  -3   7 15469.1 2677.09  12
   6  -3  -6 22362.7 2692.99   6
   6  -3  -6 24392.5 2951.49   2
  -6  -3   6 17032.3 2775.46  12
   6  -3  -5 3900.89 1199.95   6
  -6  -3   5 4773.54 1513.59  12
   6  -3  -5 3303.49 1123.86   2
   6  -3  -4 66627.7 4496.78   6
   6  -3  -4 71433.1 4213.68   2
  -6  -3   4 68290.1 4550.43  12
   6  -3  -3 43393.7 3572.46   6
  -6  -3   3 41686.9 3308.82  12
  -6  -3   2-389.897 808.496   1
   6  -3  -2 921.275 906.907   6
  -6  -3   2 1049.51 824.768  12
  -6  -3   1 5005.86 1407.57   1
   6  -3  -1 5078.65 1376.15   6
   6  -3   0 21166.8 2569.39   6
  -6  -3   0 16259.8 2288.92   1
   6  -3   1 39437.9 3510.28   6
  -6  -3  -1 41343.0 3549.29   1
   6  -3   2 5020.77 1475.90   6
  -6  -3  -2 3975.11 1292.79   1
  -6  -3  -3 1995.90 1208.75   1
   6  -3   3 2453.05 1174.49   6
  -6  -3  -4 14630.9 2409.79   1
   6  -3   4 16599.6 2634.61   6
   6  -3   5 16450.6 2774.82   6
  -6  -2   8 1901.91 1493.70  12
   6  -2  -8 4169.12 1428.55   2
   6  -2  -7 11147.0 1912.02   6
  -6  -2   7 7875.42 2072.10  12
   6  -2  -7 10586.2 2195.59   2
   6  -2  -6 36869.2 3371.57   6
   6  -2  -6 38566.5 3754.16   2
  -6  -2   6 39921.7 3994.47  12
   6  -2  -5 6341.28 1445.84   2
   6  -2  -5 8802.50 1703.68   6
  -6  -2   5 4411.74 1457.10  12
   6  -2  -4 4197.64 1139.99   2
   6  -2  -4 4746.41 1329.34   6
  -6  -2   4 4166.43 1436.30  12
   6  -2  -3 605.237 776.436   6
  -6  -2   3 371.060 835.809  12
   6  -2  -2 54422.5 3878.43   6
  -6  -2   2 49862.8 3836.74   1
  -6  -2   2 55977.1 3485.53  12
   6  -2  -1 43057.3 3448.95   6
  -6  -2   1 32618.8 3093.57   1
   6  -2   0 6016.30 1473.87   6
  -6  -2   0 8072.83 1710.36   1
   6  -2   1 14389.8 2170.01   6
  -6  -2  -1 18864.3 2432.48   1
   6  -2   2 20855.3 2639.61   6
  -6  -2  -2 23245.6 2801.78   1
  -6  -2  -3 22498.7 2874.95   1
   6  -2   3 20265.8 2818.74   6
  -6  -2  -3 23059.7 2574.19   3
  -6  -2  -4 3393.13 1408.70   1
   6  -2   4 3842.68 1397.59   6
   6  -2   5 4500.52 1526.60   6
  -6  -1   8 16207.5 2833.81  12
   6  -1  -8 21666.2 3198.83   2
   6  -1  -7 45107.2 3486.76  11
   6  -1  -7 40392.2 3534.77   6
   6  -1  -7 40609.0 4088.87   2
  -6  -1   7 34629.2 3939.93  12
   6  -1  -6 961.232 1008.01   2
   6  -1  -6 3528.09 982.009  11
   6  -1  -6 2266.12 952.223   6
  -6  -1   6 2758.02 1287.72  12
   6  -1  -5 5529.31 1427.07   2
   6  -1  -5 6888.49 1204.46  11
   6  -1  -5 5236.49 1347.52   6
  -6  -1   5 2862.35 1304.53  12
   6  -1  -4 15865.8 1680.27  11
   6  -1  -4 14547.2 1976.93   2
   6  -1  -4 13767.2 2013.59   6
  -6  -1   4 12130.6 2023.37  12
   6  -1  -3 44018.4 3428.12   6
  -6  -1   3 40257.3 3193.06  12
  -6  -1   2 8321.97 1725.79   1
   6  -1  -2 5498.59 1321.37   6
  -6  -1   2 9035.47 1475.80  12
  -6  -1   1 3960.02 1305.57   1
   6  -1  -1 2448.16 993.791   6
   6  -1   0 54897.9 3900.81   6
  -6  -1   0 49202.9 3702.67   1
   6  -1   1 47429.7 3759.96   6
  -6  -1  -1 45363.2 3733.20   1
   6  -1   1 47323.0 3001.82   8
   6  -1   2 4749.45 1407.68   6
  -6  -1  -2 8440.41 1871.81   1
  -6  -1  -2 7386.21 1563.63   3
  -6  -1  -3 3671.08 1102.61   3
  -6  -1  -3 7691.50 1754.14   1
   6  -1   3 6132.40 1558.44   6
   6  -1   4 17381.1 2823.97   6
  -6  -1  -4 15939.3 2532.57   1
   6  -1   5 14134.4 2615.33   6
   6   0  -8 3476.59 1464.99   2
  -6   0   8 6504.27 1905.10  12
   6   0  -7-96.6013 738.437   2
   6   0  -7 813.958 644.468  11
   6   0  -7 1253.07 815.536   6
  -6   0   7-580.969 1071.92  12
   6   0  -6 22370.2 2399.52  11
   6   0  -6 19775.0 2726.80   2
   6   0  -6 19489.7 2372.96   6
  -6   0   6 17050.5 2723.88  12
   6   0  -5 88777.0 4383.59  11
   6   0  -5 81047.5 4683.71   6
   6   0  -5 80460.1 4991.58   2
  -6   0   5 78960.4 5101.69  12
   6   0  -4 704.069 474.919  11
   6   0  -4 879.007 781.531   6
  -6   0   4 361.368 882.868  12
   6   0  -3 31815.4 2362.74  11
   6   0  -3 28647.7 2763.87   6
  -6   0   3 31289.4 2810.11  12
   6   0  -2 25871.3 2014.73  11
   6   0  -2 19711.4 2295.06   6
  -6   0   2 21191.7 2464.89   1
  -6   0   2 24144.1 2242.29  12
   6   0  -1 5533.77 970.847  11
  -6   0   1 5586.05 1447.41   1
   6   0  -1 7089.29 1436.85   6
   6   0   0 6426.53 1057.51  11
   6   0   0 6385.59 1453.04   6
  -6   0   0 8555.83 1693.19   1
   6   0   0 7838.81 1232.20   8
   6   0   1 2679.28 1207.91   6
   6   0   1 2835.96 909.620   8
  -6   0  -1 1430.01 977.307   1
   6   0   2 53823.3 4177.85   6
  -6   0  -2 53314.6 4128.00   1
   6   0   2 61100.1 3764.96   8
  -6   0  -2 52355.6 3875.90   3
  -6   0  -3 17575.9 2388.75   3
  -6   0  -3 20611.7 2749.49   1
   6   0   3 25581.1 3027.68   6
   6   0   3 25324.3 2637.91   8
   6   0   4 2991.73 1351.68   6
  -6   0  -4 4166.11 1430.61   1
   6   0   4 4719.82 1291.27   8
   6   0   5 4692.07 1494.83   6
   6   1  -8 26875.8 3005.33  11
   6   1  -8 27942.8 3628.53   2
  -6   1   8 24356.0 3357.02  12
   6   1  -7 38652.5 3380.35  11
   6   1  -7 36523.6 3263.20   6
   6   1  -7 37522.8 3977.14   2
  -6   1   7 37783.6 4021.54  12
   6   1  -6 1755.86 1067.20   2
   6   1  -6 4644.43 1187.91  11
   6   1  -6 3051.98 1027.08   6
  -6   1   6 1570.24 1151.50  12
   6   1  -5 6904.68 1355.59  11
   6   1  -5 6214.14 1370.25   6
  -6   1   5 3920.89 1462.44  12
   6   1  -4 16483.4 1895.93  11
   6   1  -4 16918.6 2126.56   6
  -6   1   4 16679.1 2318.73  12
   6   1  -3 47000.9 3002.33  11
   6   1  -3 36362.9 3079.67   6
  -6   1   3 42800.6 3256.92  12
  -6   1   2 5447.15 1429.40   1
   6   1  -2 7526.65 1187.13  11
   6   1  -2 5834.43 1216.79   6
  -6   1   2 5770.56 1211.39  12
   6   1  -1 3413.67 803.271  11
  -6   1   1 3291.99 1176.65   1
   6   1  -1 3467.05 1063.30   6
   6   1   0 53927.5 3797.66   6
  -6   1   0 54097.6 3855.26   1
   6   1   0 57939.6 3474.79   8
   6   1   1 44659.4 3587.06   6
  -6   1  -1 38601.7 3430.61   1
   6   1   1 47168.6 3277.50   8
  -6   1  -1 41756.2 3486.13   3
   6   1   2 9096.49 1779.49   6
   6   1   2 8542.93 1558.69   8
  -6   1  -2 8530.94 1749.98   1
  -6   1  -2 6710.10 1581.91   3
  -6   1  -3 5394.90 1442.22   3
  -6   1  -3 5233.12 1664.43   1
   6   1   3 2108.26 1151.93   6
   6   1   3 3627.18 1084.85   8
  -6   1  -4 19593.7 2585.69   3
   6   1   4 18367.8 2712.33   6
  -6   1  -4 18369.4 2787.42   1
   6   1   4 19726.4 2552.87   8
   6   1   5 15627.7 2707.83   6
   6   1   5 11630.1 2158.59   8
   6   2  -8 7804.89 2124.36   2
   6   2  -8 5267.80 1419.86  11
  -6   2   8 5692.98 1926.99  12
   6   2  -7 7031.73 1876.84   2
   6   2  -7 9524.28 1735.02  11
   6   2  -7 8712.70 1571.78   6
  -6   2   7 8342.29 2020.85  12
   6   2  -6 38921.0 3296.74  11
   6   2  -6 38749.8 3152.78   6
   6   2  -6 36462.6 3764.21   2
  -6   2   6 41410.1 3939.35  12
   6   2  -5 6249.34 1337.73  11
   6   2  -5 6944.41 1388.08   6
  -6   2   5 6339.61 1697.18  12
   6   2  -4 5089.57 1146.79  11
   6   2  -4 5426.81 1268.95   6
  -6   2   4 3153.89 1185.07  12
   6   2  -3 969.860 668.047  11
   6   2  -3-83.1242 590.205   6
  -6   2   3 809.604 720.479  12
   6   2  -2 59936.0 3445.99  11
   6   2  -2 50325.7 3488.94   6
  -6   2   2 54193.9 3694.07   1
  -6   2   2 51556.8 3173.00  12
   6   2  -1 40071.0 2795.00  11
   6   2  -1 40348.6 3205.80   6
  -6   2   1 38809.1 3176.71   1
   6   2   0 5455.86 1390.50   6
  -6   2   0 5291.99 1338.77   1
   6   2   0 5081.11 1191.22   8
   6   2   1 16283.0 2244.88   6
   6   2   1 18690.5 2187.77   8
  -6   2  -1 17406.8 2275.99   1
  -6   2  -1 18956.9 2488.09   3
   6   2   2 19903.2 2588.70   6
   6   2   2 26631.2 2706.11   8
  -6   2  -2 25006.2 2858.51   3
  -6   2  -2 20555.4 2626.55   1
  -6   2  -3 23054.4 2821.32   3
   6   2   3 26065.8 3059.15   6
  -6   2  -3 25517.0 3058.43   1
   6   2   3 29259.6 2978.12   8
  -6   2  -4 3645.17 1287.83   3
   6   2   4 7145.67 1912.40   6
  -6   2  -4 5277.55 1631.14   1
   6   2   4 4685.23 1338.47   8
   6   2   5 3667.91 1207.68   8
   6   3  -8 5446.30 1705.83   2
   6   3  -8 6108.07 1525.36  11
  -6   3   8 6092.47 1928.35  12
   6   3  -7 18537.3 2433.92  11
  -6   3   7 14110.9 2572.97  12
   6   3  -6 22983.0 2643.48  11
   6   3  -6 28388.8 2642.92   6
  -6   3   6 19643.2 2756.97  12
   6   3  -5 3835.84 1141.31  11
   6   3  -5 3968.72 1014.55   6
  -6   3   5 1588.18 1067.97  12
   6   3  -4 73097.5 4267.43  11
   6   3  -4 73186.6 4153.90   6
  -6   3   4 75055.3 4595.56  12
   6   3  -3 46005.3 3223.36  11
   6   3  -3 46206.3 3314.11   6
  -6   3   3 37792.9 3088.35   1
  -6   3   3 37624.1 3098.72  12
   6   3  -2 1112.83 754.980  11
  -6   3   2 365.085 707.752   1
   6   3  -2 210.732 530.996   6
  -6   3   1 6693.15 1208.48   7
   6   3  -1 6852.40 1254.37  11
   6   3  -1 4880.84 1270.60   6
  -6   3   1 6229.85 1388.74   1
   6   3   0 24340.9 2566.68   6
  -6   3   0 21562.0 2437.41   1
   6   3   0 17514.2 2157.39   8
  -6   3   0 17830.3 2385.07   3
   6   3   1 42017.3 3489.18   6
  -6   3  -1 49936.8 3819.33   1
   6   3   1 47774.3 3575.35   8
  -6   3  -1 39296.4 3535.03   3
  -6   3  -2 3196.79 1269.16   3
  -6   3  -2 6258.47 1625.58   1
   6   3   2 4908.50 1405.05   6
   6   3   2 4462.12 1394.05   8
  -6   3  -3 2070.30 950.149   3
  -6   3  -3 101.388 796.082   1
   6   3   3 3318.27 1151.01   6
   6   3   3 1843.50 1086.22   8
  -6   3  -4 13779.7 2311.10   3
   6   3   4 21004.2 2795.77   8
  -6   3  -4 14235.0 2469.93   1
  -6   3  -5 14972.6 2493.32   3
   6   3   5 15279.5 2509.75   8
   6   4  -8 2444.61 1117.19  11
  -6   4   8-1464.59 1392.62  12
   6   4  -7 6041.88 1509.74  11
  -6   4   7 2734.59 1183.49  12
   6   4  -6 26304.1 2868.37  11
  -6   4   6 25226.0 3109.09  12
   6   4  -5 18538.7 2349.16  11
   6   4  -5 17301.8 2008.62   6
   6   4  -4 6357.89 1381.89  11
   6   4  -4 8660.94 1468.37   6
  -6   4   4 6198.09 1444.50  12
  -6   4   3 9437.81 1578.48   1
   6   4  -3 11010.6 1684.20  11
   6   4  -3 8563.00 1457.75   6
   6   4  -2 32179.0 2781.15  11
   6   4  -2 31790.8 2724.14   6
  -6   4   2 32399.8 2795.02   1
  -6   4   2 29325.3 2746.41   7
   6   4  -1 57289.3 3661.82  11
   6   4  -1 51623.2 3559.73   6
  -6   4   1 51975.4 3575.36   1
  -6   4   1 49148.9 3845.13   3
  -6   4   1 56616.4 3265.49   7
   6   4   0 20707.1 2357.49   6
   6   4   0 24128.8 2572.86   8
  -6   4   0 13902.4 2021.19   1
  -6   4   0 15893.2 2305.99   3
  -6   4  -1 6522.21 1525.30   3
   6   4   1 6257.33 1479.66   6
   6   4   1 8433.05 1665.49   8
  -6   4  -1 7150.91 1546.04   1
   6   4   2 32457.8 3286.74   6
   6   4   2 33293.6 3220.62   8
  -6   4  -2 28015.3 2999.67   1
  -6   4  -2 29675.0 3249.89   3
  -6   4  -3 11726.4 2133.11   3
   6   4   3 12302.8 2171.37   6
  -6   4  -3 9546.51 1886.04   1
   6   4   3 13495.4 2180.82   8
  -6   4  -4 1508.57 955.213   3
   6   4   4 2663.45 1204.07   8
  -6   4  -4 2323.27 1185.98   1
  -6   4  -5 1704.26 967.244   3
  -6   5   8 15337.2 2824.70   7
   6   5  -8 23319.3 3030.88  11
  -6   5   8 16864.5 2998.50  12
   6   5  -7 25493.8 3037.33  11
  -6   5   7 24023.0 3332.72  12
   6   5  -6 734.623 679.818  11
  -6   5   6 387.461 1106.89  12
  -6   5   5 3975.76 1540.27   7
   6   5  -5 2951.11 1091.77  11
  -6   5   4 17626.9 2106.47   1
   6   5  -4 21545.6 2491.43  11
   6   5  -3 46200.4 3499.77  11
   6   5  -3 42707.0 3078.49   6
  -6   5   3 40979.8 3058.05   1
  -6   5   3 35909.0 3144.28   7
   6   5  -2 30123.0 2815.91  11
   6   5  -2 30000.0 2638.99   6
  -6   5   2 27470.1 2542.62   1
  -6   5   2 25646.8 2841.76   3
  -6   5   2 21936.8 2341.61   7
   6   5  -1 18673.0 2163.58   6
   6   5  -1 16637.0 2147.12  11
  -6   5   1 15444.1 1982.01   1
  -6   5   1 15990.6 2330.30   3
  -6   5   1 14937.9 1758.14   7
   6   5   0 36458.6 3118.48   6
  -6   5   0 31769.0 2912.32   1
   6   5   0 38651.9 3366.32   8
  -6   5   0 32039.4 3260.93   3
  -6   5  -1 23997.4 2898.81   3
   6   5   1 25209.2 2699.38   6
   6   5   1 22168.1 2696.51   8
  -6   5  -1 20960.0 2482.85   1
  -6   5  -2 3857.40 1350.20   3
  -6   5  -2 2980.44 1161.45   1
   6   5   2 1466.84 899.662   6
   6   5   2 648.497 696.834   8
  -6   5  -3-158.837 768.469   3
   6   5   3 2761.95 1258.74   6
   6   5   3 1973.05 1088.17   8
  -6   5  -3-592.131 617.297   1
  -6   5  -4 15414.7 2626.56   3
   6   5   4 13708.7 2431.63   8
  -6   5  -4 11665.2 2245.76   1
  -6   6   7 341.012 1025.47   7
   6   6  -7-1898.58 919.607  11
   6   6  -6 25491.1 2983.59  11
  -6   6   6 24771.8 3210.44   7
   6   6  -5 54754.3 4226.26  11
  -6   6   5 36913.5 3999.67   7
  -6   6   4 4598.04 1403.06   7
   6   6  -4 7602.99 1608.47  11
  -6   6   3 10137.1 1888.25   7
   6   6  -3 13651.3 2028.88  11
  -6   6   3 16260.0 2360.56   3
   6   6  -2 41551.5 3439.33  11
  -6   6   2 36570.0 3424.17   3
  -6   6   2 33017.3 2926.73   7
  -6   6   1 15057.7 2270.27   3
   6   6  -1 17031.6 2224.91  11
   6   6  -1 16829.1 2035.27   6
  -6   6   1 15564.9 1992.61   1
  -6   6   1 15413.5 1841.87   7
  -6   6   0 4855.94 1447.30   3
   6   6   0 4950.40 1277.36   6
  -6   6   0 4931.24 1207.08   1
  -6   6  -1 2723.81 1173.55   3
  -6   6  -1 3340.64 1110.18   1
   6   6   1 839.425 815.653   6
   6   6   1 2964.51 1225.28   8
  -6   6  -2 15710.9 2462.38   3
   6   6   2 17543.6 2445.89   6
  -6   6  -2 13953.6 2175.70   1
   6   6   2 13884.8 2245.37   8
  -6   6  -3 21998.5 3087.33   3
   6   6   3 21165.5 2841.27   6
   6   6   3 24879.9 3111.35   8
  -6   6  -3 20905.2 2755.67   1
  -6   6  -4 2712.31 1096.10   1
  -6   6  -4 2306.84 1330.19   3
   6   6   4 3190.09 1318.77   8
  -6   7   7 7894.47 2118.99   7
   6   7  -7 7866.68 1820.40  11
  -6   7   6 10568.9 2179.24   7
   6   7  -6 10178.9 2034.10  11
  -6   7   5 4090.28 1363.49   7
   6   7  -5 5921.82 1526.42  11
  -6   7   4 18894.9 2605.53   7
   6   7  -4 21796.5 2718.37  11
  -6   7   4 20734.1 2582.16   3
  -6   7   3 18652.2 2477.86   7
   6   7  -3 27021.1 2935.55  11
  -6   7   3 23044.7 2749.33   3
  -6   7   2 5696.15 1507.04   3
   6   7  -2 4871.99 1251.95  11
  -6   7   2 4174.80 1153.73   7
  -6   7   1-215.028 912.900   3
   6   7  -1 181.566 575.343  11
  -6   7   1 258.708 554.379   7
   6   7   0 33636.4 3278.36  11
   6   7   0 39711.1 3223.70   6
  -6   7   0 37289.9 3713.78   3
  -6   7  -1 26416.5 3218.65   3
   6   7   1 26655.9 2814.08   6
   6   7   1 24281.5 2945.31   8
  -6   7  -2 3937.35 1552.93   3
   6   7   2 4237.01 1268.33   6
   6   7   2 4557.85 1412.73   8
  -6   7  -3 7919.11 2003.49   3
   6   7   3 6283.26 1629.64   6
   6   7   3 5751.80 1667.84   8
  -6   8   6 12143.2 2419.48   7
   6   8  -6 14046.4 2376.51  11
  -6   8   5 21761.5 2939.46   7
   6   8  -5 20238.1 2802.32  11
  -6   8   4 4314.57 1283.09   3
   6   8  -4 4496.69 1410.56  11
  -6   8   4 1831.22 1197.61   7
  -6   8   3 1804.30 915.187   3
   6   8  -3 4219.14 1313.93  11
  -6   8   3 1495.91 828.876   7
  -6   8   2 24387.9 2916.26   3
  -6   8   2 28140.8 2845.94   7
   6   8  -1 36878.5 3533.73  11
  -6   8   1 38159.3 3061.64   7
  -6   8   1 35239.7 3558.91   3
  -6   8   0 277.351 919.296   3
   6   8   0 3021.43 1200.55  11
  -6   8  -1 1042.57 863.850   3
   6   8   1 2170.70 1201.01   8
  -6   8  -2 14301.6 2574.32   3
   6   8   2 8842.14 1831.60   6
   6   8   2 13945.3 2385.73   8
  -6   8  -3 11145.0 2347.86   3
   6   8   3 9521.14 1939.54   6
   6   8   3 10946.3 2210.80   8
   6   9  -6 2181.47 1043.47  11
  -6   9   6 1952.40 1037.93   7
   6   9  -5 1917.63 1308.93  11
  -6   9   5 1018.49 877.617   7
   6   9  -4 29998.5 3378.85  11
  -6   9   4 27924.3 3205.74   7
  -6   9   3 23004.0 2895.33   3
   6   9  -3 26986.4 3122.22  11
  -6   9   3 24664.6 2932.80   7
  -6   9   2 1685.29 1167.09   3
  -6   9   2 663.554 727.431   7
  -6   9   1 8971.54 1947.38   3
   6   9  -1 8617.28 1831.85  11
  -6   9   1 6170.03 1327.43   7
  -6   9   0 17465.9 2778.60   3
   6   9   0 13299.5 2291.27  11
  -6   9  -1 5450.34 1583.10   3
   6   9   1 8575.45 1966.86   8
  -6   9  -2 5108.24 1639.03   3
   6   9   2 3622.21 1456.92   8
   6  10  -5 20847.5 3012.35  11
  -6  10   5 15154.4 2655.81   7
   6  10  -4 2340.31 1277.10  11
  -6  10   4 894.098 919.901   7
  -6  10   3 3013.31 1255.35   3
   6  10  -3 3940.75 1346.78  11
  -6  10   3 4294.77 1357.91   7
  -6  10   2 14747.3 2428.82   3
   6  10  -2 16344.6 2572.53  11
  -6  10   2 10647.5 1883.08   7
  -6  10   1 21257.4 3007.52   3
   6  10  -1 23904.0 3077.76  11
  -6  10   0 2898.17 1302.81   3
   6  10   0 6321.67 1652.63  11
  -6  10  -1 60.5117 812.448   3
  -6  11   4 16837.1 2653.75   7
   6  11  -3 20901.6 3021.00  11
  -6  11   3 9657.82 1982.30   7
  -6  11   2 4352.65 1540.08   3
   6  11  -2 4155.76 1372.62  11
  -6  11   2 3656.41 1292.13   7
  -6  11   1 2561.16 1146.14   3
   6  11  -1 2613.15 1117.77  11
  -6  11   0 11625.3 2393.14   3
  -6  12   2 9022.73 1909.06   7
  -6  12   1 7810.65 2033.16   3
  -7 -10   4 2245.09 1300.89   1
  -7 -10   4 1358.56 1035.29  12
  -7 -10   3 7730.65 1936.29   1
   7 -10  -3 5372.19 1517.42   6
  -7 -10   2 9430.94 2053.13   1
   7 -10  -2 14651.1 2572.44   6
   7 -10  -1 5842.82 1707.09   6
  -7 -10   1 2987.78 1309.60   1
   7 -10   0 602.301 978.858   4
  -7  -9   5 2096.57 1186.37  12
   7  -9  -4 13199.1 2386.35   6
  -7  -9   4 8305.07 1970.72  12
  -7  -9   3 8434.24 2038.99   1
   7  -9  -3 11876.4 2208.64   6
  -7  -9   2 2184.49 1164.81   1
   7  -9  -2 2018.06 1098.75   6
   7  -9  -1 3211.00 1230.03   6
  -7  -9   1 2228.96 1056.13   1
   7  -9   0 20576.8 2968.30   6
  -7  -9   0 26401.3 3314.09   1
   7  -9   0 19386.4 3110.18   4
   7  -9   1 8844.87 2045.98   6
  -7  -9  -1 3896.89 1389.97   1
   7  -9   1 6956.20 2037.64   4
   7  -8  -6 13279.2 2420.07   9
   7  -8  -5 20397.2 2925.47   6
  -7  -8   5 17433.4 2831.45  12
   7  -8  -4 932.250 821.307   6
  -7  -8   4-770.823 901.049  12
  -7  -8   3 5236.03 1611.28   1
   7  -8  -3 7037.69 1754.24   6
  -7  -8   2 12993.5 2367.65   1
   7  -8  -2 15562.0 2549.38   6
   7  -8  -1 11204.4 2216.03   6
  -7  -8   1 7152.78 1841.81   1
   7  -8   0 3895.23 1302.17   6
  -7  -8   0 3723.01 1420.43   1
   7  -8   0 3790.82 1517.60   4
   7  -8   1 3126.20 1263.88   6
  -7  -8  -1 3993.30 1388.03   1
   7  -8   1 4185.23 1616.83   4
   7  -7  -6 850.248 761.595   6
  -7  -7   6 2554.31 1352.31  12
   7  -7  -5 5072.29 1495.25   6
  -7  -7   5 5468.05 1835.80  12
   7  -7  -4 26391.2 3272.39   6
  -7  -7   4 22381.5 3016.78  12
  -7  -7   3 12971.1 2431.27   1
   7  -7  -3 11688.6 2141.36   6
  -7  -7   2 4963.43 1690.33   1
   7  -7  -2 4124.05 1639.23   6
   7  -7  -1 10915.9 2121.23   6
  -7  -7   1 9607.70 1995.78   1
   7  -7   0 4775.05 1556.45   6
  -7  -7   0 6873.96 1793.04   1
   7  -7   0 6717.20 1781.39   4
   7  -7   1 13148.2 2397.40   6
  -7  -7  -1 8742.77 1946.82   1
   7  -7   1 11863.5 2592.21   4
   7  -7   2 3738.41 1354.21   6
   7  -7   2 1590.82 1209.45   4
  -7  -7  -2 4559.99 1578.40   1
   7  -6  -6 15693.7 2534.61   6
  -7  -6   6 11805.7 2468.78  12
   7  -6  -5 11549.8 2071.92   6
  -7  -6   5 13627.6 2500.09  12
   7  -6  -4 779.519 850.616   6
  -7  -6   4 2182.52 1161.57  12
  -7  -6   3 3701.29 1453.91   1
   7  -6  -3 3219.89 1262.49   6
   7  -6  -2 29000.9 3320.14   6
  -7  -6   2 27693.5 3278.84   1
   7  -6  -1 21382.5 2897.27   6
  -7  -6   1 18605.0 2717.77   1
   7  -6   0 495.399 664.556   6
   7  -6   0 18.0119 776.617   4
   7  -6   1 8527.94 1942.25   6
  -7  -6  -1 4875.70 1607.21   1
   7  -6   1 8236.28 2125.15   4
   7  -6   2 17340.8 2714.51   6
  -7  -6  -2 16339.8 2669.59   1
   7  -5  -7 17947.6 2736.49   6
  -7  -5   7 9397.19 2217.36  12
   7  -5  -6 11931.8 2250.00   6
  -7  -5   6 9471.85 2180.58  12
   7  -5  -5 16155.8 2516.42   6
  -7  -5   5 13556.5 2424.37  12
   7  -5  -4 32211.6 3469.85   6
  -7  -5   4 29049.3 3238.48  12
  -7  -5   3 10841.9 2242.45   1
   7  -5  -3 13620.9 2276.33   6
  -7  -5   3 11421.6 1963.66  12
  -7  -5   2 2209.51 1259.81   1
   7  -5  -2 985.718 825.687   6
  -7  -5   1 3111.74 1335.20   1
   7  -5  -1 3744.70 1381.95   6
   7  -5   0 23042.8 3009.31   6
  -7  -5   0 20369.0 2832.97   1
   7  -5   0 22712.5 3005.88   4
   7  -5   1 10960.4 2159.58   6
  -7  -5  -1 16266.8 2542.68   1
   7  -5   2 3436.85 1329.91   6
  -7  -5  -2 546.872 873.953   1
   7  -5   3 2990.11 1273.67   6
   7  -4  -8 4742.45 1644.77   2
   7  -4  -7 3734.62 1367.56   6
  -7  -4   7 2994.56 1707.30  12
   7  -4  -6 30424.9 3361.00   6
  -7  -4   6 24669.9 3302.74  12
   7  -4  -5 15301.8 2384.89   6
  -7  -4   5 15587.2 2612.63  12
   7  -4  -4 1941.51 1067.64   6
  -7  -4   4 2819.95 1136.90  12
  -7  -4   3 14795.2 2374.65   1
   7  -4  -3 17492.2 2577.85   6
   7  -4  -2 36391.0 3598.12   6
  -7  -4   2 28546.9 3199.56   1
  -7  -4   1 13910.5 2385.53   1
   7  -4  -1 11054.0 2101.95   6
   7  -4   0 2151.53 1126.22   6
  -7  -4   0 2592.99 1358.76   1
   7  -4   1 2617.41 1184.86   6
  -7  -4  -1 3719.83 1358.69   1
   7  -4   2 15635.6 2673.67   6
  -7  -4  -2 18852.2 2834.66   1
  -7  -4  -3 14621.9 2619.75   1
   7  -4   3 10513.6 2291.24   6
   7  -3  -8 19645.6 3125.94   2
   7  -3  -7 4785.69 1480.73   2
   7  -3  -7 3952.84 1338.12   6
  -7  -3   7 4855.64 1863.45  12
   7  -3  -6 135.921 595.405   2
   7  -3  -6-56.3107 813.572   6
  -7  -3   6-802.757 1115.85  12
   7  -3  -5 486.182 600.027   6
  -7  -3   5 1832.91 1139.20  12
   7  -3  -4 12956.0 2187.88   6
  -7  -3   4 15921.9 2456.67  12
   7  -3  -3 49689.9 4166.98   6
  -7  -3   3 45109.4 3986.53   1
  -7  -3   3 52518.3 3915.05  12
  -7  -3   2 4708.22 1321.84   1
   7  -3  -2 3846.62 1390.48   6
  -7  -3   1 13519.2 2255.18   1
   7  -3  -1 13125.6 2167.95   6
   7  -3   0 26646.6 3156.22   6
  -7  -3   0 26337.0 3119.98   1
   7  -3   1 14194.6 2430.67   6
  -7  -3  -1 13937.8 2311.25   1
   7  -3   2 1088.42 807.885   6
  -7  -3  -2 1551.83 1069.36   1
  -7  -3  -2 2537.49 1052.87   3
  -7  -3  -3 4043.22 1451.82   1
   7  -3   3 4702.68 1577.57   6
   7  -2  -8 3168.95 1376.64   2
   7  -2  -8 2907.70 1132.22   6
   7  -2  -7 2095.75 1253.58   2
   7  -2  -7 835.666 834.943   6
  -7  -2   7 1824.11 1255.29  12
   7  -2  -6 24741.9 3015.82   2
   7  -2  -6 23955.6 2899.47   6
  -7  -2   6 22887.3 3171.82  12
   7  -2  -5 23379.9 2876.58   6
  -7  -2   5 28396.3 3343.92  12
   7  -2  -4 3777.31 1218.39   6
  -7  -2   4 1532.61 909.207  12
  -7  -2   3 15419.1 2489.25   1
   7  -2  -3 17185.2 2446.19   6
  -7  -2   3 21730.5 2497.52  12
   7  -2  -2 22819.7 2847.97   6
  -7  -2   2 23085.8 2888.66   1
   7  -2  -1 24631.8 2916.06   6
  -7  -2   1 21487.0 2786.51   1
   7  -2   0 3216.96 1308.65   6
  -7  -2   0 1808.20 1075.91   1
   7  -2   1 12120.1 2209.09   6
  -7  -2  -1 11926.8 2126.70   1
   7  -2   2 23162.4 3043.85   6
  -7  -2  -2 28914.6 3412.29   1
  -7  -2  -2 26415.2 2957.96   3
  -7  -2  -3 6701.57 1864.53   1
   7  -2   3 6761.92 1805.74   6
   7  -1  -8 8763.99 2162.31   2
   7  -1  -8 7942.89 1801.31   6
  -7  -1   8 6225.70 1967.27  12
   7  -1  -7 21744.2 3075.95   2
   7  -1  -7 17868.5 2490.62   6
  -7  -1   7 16828.4 2804.74  12
   7  -1  -6 1771.29 881.361   2
   7  -1  -6 1071.47 760.187   6
  -7  -1   6 1078.66 1130.62  12
   7  -1  -5 7796.56 1618.44   6
  -7  -1   5 6664.48 1748.58  12
   7  -1  -4 30834.3 3241.95   6
  -7  -1   4 35837.2 3403.62  12
  -7  -1   3 15378.0 2287.33   1
   7  -1  -3 19173.2 2543.23   6
  -7  -1   3 16047.5 2098.67  12
  -7  -1   2 2701.27 1160.61   1
   7  -1  -2 4191.43 1308.30   6
   7  -1  -1 8242.00 1762.72   6
  -7  -1   1 8697.48 1862.29   1
   7  -1   0 28742.3 3144.42   6
  -7  -1   0 30514.8 3221.81   1
   7  -1   1 30033.5 3313.84   6
  -7  -1  -1 20929.7 2848.73   1
   7  -1   2 2926.37 1375.67   6
  -7  -1  -2 3047.46 1301.49   1
  -7  -1  -2 2692.42 1049.46   3
  -7  -1  -3 4743.91 1618.75   1
   7  -1   3 6491.21 1776.36   6
   7   0  -8 243.169 647.657   6
  -7   0   8 1135.98 1312.55  12
   7   0  -7 16403.7 2697.55   2
   7   0  -7 15108.1 2304.39   6
  -7   0   7 14186.2 2600.90  12
   7   0  -6 17921.1 2450.06   6
  -7   0   6 16175.8 2588.58  12
   7   0  -5 2210.05 964.062   6
  -7   0   5-1625.68 1130.54  12
   7   0  -4 6603.10 1529.87   6
  -7   0   4 3858.64 1264.49  12
  -7   0   3 3708.31 1266.74   1
   7   0  -3 3765.66 1160.84   6
  -7   0   3 5330.99 1342.41  12
   7   0  -2 69107.1 4654.71   6
  -7   0   2 68789.2 4630.06   1
   7   0  -1 22447.6 2739.58   6
  -7   0   1 22469.8 2802.08   1
   7   0   0 1998.77 1143.38   6
  -7   0   0 169.475 989.991   1
   7   0   1 24388.6 3033.32   6
  -7   0  -1 22091.4 2870.35   1
  -7   0  -1 18046.9 2605.73   3
   7   0   2 10651.7 2139.36   6
  -7   0  -2 19028.7 2770.26   1
  -7   0  -2 15546.6 2390.01   3
  -7   0  -3 10368.4 2017.45   3
  -7   0  -3 15578.2 2641.63   1
   7   0   3 17364.8 2742.23   6
   7   1  -8 5185.27 1633.22   2
   7   1  -8 5055.96 1411.98  11
  -7   1   8 4731.31 1857.69  12
   7   1  -7 21577.8 2586.13  11
   7   1  -7 18898.8 2514.61   6
  -7   1   7 16036.7 2695.47  12
   7   1  -6 1600.40 794.080  11
   7   1  -6 849.511 692.007   6
  -7   1   6-999.208 1285.85  12
   7   1  -5 7635.96 1443.85  11
   7   1  -5 6451.69 1506.37   6
  -7   1   5 7625.37 1948.16  12
   7   1  -4 33851.1 3231.28   6
  -7   1   4 31410.2 3124.67  12
  -7   1   3 13832.0 2140.15   1
   7   1  -3 18973.6 2496.15   6
  -7   1   3 15985.5 2071.76  12
  -7   1   2 2689.74 1187.94   1
   7   1  -2 2414.31 1046.94   6
   7   1  -1 6747.41 1525.39   6
  -7   1   1 7732.12 1685.07   1
   7   1   0 32901.7 3295.84   6
  -7   1   0 36235.5 3508.12   1
   7   1   1 26979.8 3122.13   6
  -7   1  -1 28600.2 3232.20   1
   7   1   1 29600.3 2856.79   8
  -7   1  -1 24717.0 3045.61   3
  -7   1  -2 2887.61 1150.19   3
   7   1   2 2068.80 1256.66   6
  -7   1  -2 3430.50 1289.00   1
  -7   1  -3 3441.25 1331.07   3
  -7   1  -3 4878.71 1541.82   1
   7   1   3 7952.58 1960.55   6
   7   2  -8 2293.00 988.084  11
   7   2  -7 3928.93 1199.18  11
   7   2  -7 4692.77 1306.17   6
  -7   2   7 3174.55 1451.83  12
   7   2  -6 29680.0 2990.37  11
   7   2  -6 27555.8 2915.01   6
  -7   2   6 22151.9 2997.28  12
   7   2  -5 26995.3 2751.81  11
   7   2  -5 26558.5 2862.67   6
  -7   2   5 19890.7 2802.64  12
   7   2  -4 1278.21 829.225  11
   7   2  -4 1580.41 868.706   6
  -7   2   4 1672.38 1090.00  12
   7   2  -3 17093.6 2031.39  11
   7   2  -3 21253.2 2546.59   6
  -7   2   3 17491.1 2363.80   1
  -7   2   3 18778.2 2206.95  12
   7   2  -2 27582.8 2509.20  11
   7   2  -2 24789.6 2727.50   6
  -7   2   2 23375.4 2791.03   1
   7   2  -1 25608.6 2433.00  11
   7   2  -1 26662.8 2922.43   6
  -7   2   1 21981.6 2644.49   1
   7   2   0 1430.57 833.974   6
  -7   2   0 967.542 842.975   1
  -7   2   0 2512.33 1345.87   3
   7   2   1 9310.96 1945.70   6
   7   2   1 9662.00 1780.93   8
  -7   2  -1 6943.33 1796.79   3
  -7   2  -2 23553.0 3021.59   3
  -7   2  -2 24743.4 3187.70   1
   7   2   2 19523.0 2795.94   6
   7   2   2 21261.2 2631.17   8
  -7   2  -3 6953.35 1813.55   3
  -7   2  -3 5830.09 1776.21   1
   7   2   3 5714.60 1582.46   6
   7   2   3 7276.77 1693.69   8
  -7   2  -4 305.912 774.465   3
   7   3  -8 25784.6 3159.01  11
   7   3  -7 5952.02 1479.10  11
  -7   3   7 8143.51 2198.35  12
   7   3  -6 700.650 450.848  11
  -7   3   6-787.407 1234.98  12
   7   3  -5 2588.99 947.256  11
   7   3  -5 2733.33 1031.21   6
  -7   3   5 2001.47 1334.65  12
  -7   3   4 11322.6 1913.47   1
   7   3  -4 14039.1 1986.21  11
   7   3  -4 17050.6 2276.24   6
  -7   3   4 9173.30 1833.74  12
   7   3  -3 53503.9 3706.82  11
   7   3  -3 50184.9 3837.05   6
  -7   3   3 47887.4 3783.98   1
   7   3  -2 4436.03 1108.38  11
   7   3  -2 4245.71 1238.78   6
  -7   3   2 4244.40 1253.02   1
   7   3  -1 15696.6 2005.77  11
   7   3  -1 15633.0 2227.69   6
  -7   3   1 16511.1 2385.75   1
   7   3   0 28097.2 2718.68  11
   7   3   0 29999.3 3147.13   6
  -7   3   0 28393.0 3084.71   1
  -7   3   0 27620.0 3191.30   3
  -7   3  -1 13421.0 2312.02   3
   7   3   1 14435.1 2297.91   6
   7   3   1 14600.0 2197.40   8
  -7   3  -1 15285.2 2465.99   1
  -7   3  -2 2909.08 1397.25   3
  -7   3  -2 3002.29 1248.14   1
   7   3   2 1253.87 856.840   6
   7   3   2 3550.61 1191.48   8
  -7   3  -3 4263.87 1446.01   3
   7   3   3 2085.73 1160.61   6
  -7   3  -3 4290.96 1572.64   1
   7   3   3 2660.83 1159.55   8
   7   4  -7 3217.50 1146.66  11
  -7   4   7 6729.41 1959.06  12
   7   4  -6 28278.4 3085.99  11
  -7   4   6 25254.1 3260.13  12
   7   4  -5 13711.0 2052.69  11
  -7   4   5 11260.9 2214.15  12
  -7   4   4 3631.57 1352.88   1
   7   4  -4 3190.17 1073.48  11
   7   4  -4 1948.22 789.264   6
  -7   4   3 18408.1 2468.28   7
   7   4  -3 19574.4 2360.84  11
   7   4  -3 21539.7 2526.84   6
  -7   4   3 14012.2 2053.59   1
   7   4  -2 33345.0 3024.68  11
   7   4  -2 27667.3 2859.57   6
  -7   4   2 30627.6 3049.52   1
   7   4  -1 18387.2 2278.60  11
   7   4  -1 17650.0 2373.54   6
  -7   4   1 11942.4 2049.47   1
  -7   4   1 15045.2 2465.12   3
   7   4   0 478.749 477.203  11
   7   4   0 714.495 776.519   6
  -7   4   0-164.862 701.162   1
  -7   4   0 1529.59 1012.61   3
  -7   4  -1 2858.16 1297.77   3
   7   4   1 2796.94 1083.50   6
   7   4   1 3740.33 1201.43   8
  -7   4  -1 2826.59 1255.46   1
  -7   4  -2 18884.3 2842.77   3
  -7   4  -2 13736.1 2393.74   1
   7   4   2 17539.9 2655.18   6
   7   4   2 15348.2 2416.21   8
  -7   4  -3 12793.4 2455.97   3
   7   4   3 5939.95 1847.81   6
  -7   4  -3 9270.42 2128.23   1
   7   4   3 11504.1 2171.83   8
  -7   5   7 14231.2 2639.52   7
   7   5  -7 13683.6 2312.76  11
  -7   5   6 6485.90 1723.93   7
   7   5  -6 7871.55 1718.63  11
  -7   5   5 16806.7 2700.70   7
   7   5  -5 17809.5 2499.64  11
   7   5  -4 25584.2 2892.58  11
  -7   5   4 28213.0 3073.14   7
  -7   5   3 12156.3 2038.68   7
   7   5  -3 14242.4 2099.89  11
  -7   5   3 11616.7 1941.58   1
   7   5  -2 1263.60 826.420  11
   7   5  -2 1297.95 846.022   6
  -7   5   2 1128.46 800.976   1
  -7   5   2 1094.29 974.514   3
   7   5  -1 3378.04 1115.73  11
   7   5  -1 2405.77 1019.28   6
  -7   5   1 1854.15 982.972   1
  -7   5   1 3398.98 1487.87   3
  -7   5   0 19163.4 2874.48   3
   7   5   0 22726.8 2726.79  11
   7   5   0 23886.2 2864.30   6
  -7   5   0 19979.0 2560.10   1
  -7   5  -1 14538.8 2490.23   3
  -7   5  -1 12865.9 2176.93   1
   7   5   1 16572.1 2504.02   6
   7   5   1 12637.5 2189.39   8
  -7   5  -2 625.641 996.573   3
  -7   5  -2 1296.78 818.613   1
   7   5   2 4218.49 1411.07   6
   7   5   2 2643.96 1064.98   8
   7   5   3 4362.58 1546.17   6
   7   5   3 4261.07 1484.10   8
  -7   5  -3 2486.77 1278.72   1
  -7   6   6 10311.7 2257.39   7
   7   6  -6 10644.4 1995.79  11
  -7   6   5 9532.31 2042.75   7
   7   6  -5 12749.4 2160.71  11
  -7   6   4-45.6152 737.976   7
   7   6  -4 1709.48 936.615  11
  -7   6   4 857.451 846.805   3
  -7   6   3 1391.15 869.628   7
   7   6  -3 3002.00 1191.66  11
  -7   6   3 2952.70 1298.09   3
   7   6  -2 29871.8 3108.74  11
  -7   6   2 24815.8 3083.57   3
  -7   6   1 18858.8 2766.41   3
   7   6  -1 19131.2 2519.35  11
   7   6  -1 18290.6 2418.51   6
  -7   6   0 65.1009 791.633   3
   7   6   0-719.868 771.424  11
   7   6   0-195.444 678.550   6
  -7   6  -1 4895.78 1673.34   3
  -7   6  -1 4525.40 1364.90   1
   7   6   1 8994.27 1865.05   6
   7   6   1 6311.00 1672.68   8
  -7   6  -2 16732.5 2817.13   3
   7   6   2 13104.6 2371.46   6
  -7   6  -2 14055.0 2324.35   1
   7   6   2 16143.1 2614.36   8
  -7   6  -3 5361.76 1612.47   1
  -7   7   6 2660.06 1324.22   7
   7   7  -6 1939.86 823.949  11
  -7   7   5 4035.89 1488.94   7
   7   7  -5 3966.83 1271.58  11
  -7   7   4 21430.2 2951.02   7
   7   7  -4 24248.5 2941.90  11
  -7   7   4 23917.7 3015.73   3
  -7   7   3 10089.8 2096.62   3
   7   7  -3 10000.6 1913.16  11
  -7   7   3 10142.1 1972.64   7
  -7   7   2 4205.59 1450.60   3
   7   7  -2 4093.03 1284.62  11
  -7   7   1 7814.99 1890.13   3
   7   7  -1 10096.5 2003.93  11
  -7   7   0 4584.09 1609.57   3
   7   7   0 5331.47 1468.71  11
  -7   7  -1 12037.0 2440.51   3
   7   7   1 10956.9 2049.28   6
   7   7   1 13335.2 2356.09   8
   7   7   2 3675.70 1312.84   6
  -7   8   5 23077.9 3103.17   7
   7   8  -5 18774.9 2779.96  11
  -7   8   4 224.261 820.282   3
   7   8  -4 862.531 894.066  11
  -7   8   4 2112.95 1063.74   7
  -7   8   3 4631.05 1523.72   3
   7   8  -3 5135.41 1441.23  11
  -7   8   3 2545.81 1118.65   7
  -7   8   2 8823.08 1933.77   3
   7   8  -2 13520.9 2330.77  11
  -7   8   1 7904.93 1933.06   3
   7   8  -1 10707.2 2054.67  11
  -7   8   0 515.448 989.609   3
   7   8   0 2326.12 1135.76  11
   7   8   1 5601.04 1504.16  11
   7   9  -4 14987.3 2575.58  11
  -7   9   4 7908.37 1844.06   7
  -7   9   3 6864.33 1767.52   3
   7   9  -3 10970.3 2145.02  11
  -7   9   3 10259.0 1941.42   7
  -7   9   2 415.677 855.794   3
   7   9  -2 1270.06 927.828  11
  -7   9   1 2190.44 1265.32   3
   7   9  -1 6501.57 1706.69  11
   7   9   0 20943.7 2951.45  11
  -7  10   3 1987.71 1301.52   3
  -7  10   3 4687.74 1401.72   7
  -7  10   2 12433.0 2407.87   3
  -8  -7   3 2701.62 1444.55   1
  -8  -7   2-323.989 945.982   1
  -8  -6   5 4990.87 1588.31  12
  -8  -6   4 439.185 766.963   1
   8  -6  -4 897.597 934.245   6
  -8  -6   3 2891.32 1382.23   1
   8  -6  -3 10011.4 2258.01   6
  -8  -6   2 8254.71 2061.33   1
   8  -6  -2 8553.95 1914.38   6
   8  -6  -1 7387.67 1891.56   6
  -8  -6   1 5666.66 1725.76   1
  -8  -5   6-70.9197 755.843  12
   8  -5  -5 2136.80 1173.15   6
  -8  -5   5 1023.55 1010.81  12
  -8  -5   4 11094.5 2365.74   1
   8  -5  -4 18548.6 2841.86   6
  -8  -5   3 9288.63 2295.63   1
   8  -5  -3 11587.3 2279.95   6
  -8  -5   2 3848.40 1629.76   1
   8  -5  -2 1944.79 1038.68   6
   8  -5  -1 7884.93 1951.01   6
  -8  -5   1 7202.35 2068.71   1
   8  -5   0 8418.73 2004.48   6
  -8  -5   0 7618.55 2016.95   1
  -8  -4   6 10083.0 2263.28  12
   8  -4  -5 9150.38 2000.55   6
  -8  -4   5 11117.9 2264.48  12
  -8  -4   4 1813.10 1309.16   1
   8  -4  -4-374.614 635.386   6
  -8  -4   3 5438.01 1875.09   1
   8  -4  -3 6499.99 1748.04   6
   8  -4  -2 27373.4 3425.67   6
  -8  -4   2 27791.1 3420.03   1
   8  -4  -1 6028.26 1643.99   6
  -8  -4   1 9818.12 2304.03   1
   8  -4   0 1389.09 1252.13   6
  -8  -4   0-825.734 1076.11   1
   8  -3  -6 368.151 723.876   6
  -8  -3   6-1305.67 1130.66  12
   8  -3  -5 19345.9 2877.80   6
  -8  -3   5 21065.4 2955.76  12
  -8  -3   4 17205.8 2845.24   1
   8  -3  -4 12106.3 2292.15   6
  -8  -3   3 6260.51 1938.07   1
   8  -3  -3 7488.16 1802.08   6
  -8  -3   2 1050.97 982.280   1
   8  -3  -2 1799.77 1023.63   6
   8  -3  -1 6267.77 1719.31   6
  -8  -3   1 4591.04 1531.35   1
   8  -3   0 19954.1 2939.50   6
  -8  -3   0 11644.2 2382.13   1
   8  -3   1 3776.84 1498.66   6
  -8  -3  -1 3580.42 1428.55   1
   8  -2  -6 13540.4 2368.65   6
  -8  -2   6 8744.50 2084.25  12
   8  -2  -5 6399.39 1709.95   6
  -8  -2   5 5651.79 1677.99  12
  -8  -2   4 3199.74 1404.22   1
   8  -2  -4 2593.04 1204.79   6
  -8  -2   3 20892.7 2963.05   1
   8  -2  -3 19615.8 2815.11   6
   8  -2  -2 33757.5 3648.66   6
  -8  -2   2 33542.8 3757.88   1
   8  -2  -1 7070.68 1822.20   6
  -8  -2   1 6730.24 1820.07   1
   8  -2   0-287.398 738.810   6
  -8  -2   0 348.606 825.134   1
   8  -2   1 6864.34 1782.79   6
  -8  -2  -1 10272.5 2190.25   1
   8  -1  -7 5576.07 1553.86   6
  -8  -1   7 3803.20 1555.26  12
   8  -1  -6 427.703 684.405   6
  -8  -1   6-2142.13 1239.07  12
   8  -1  -5 3944.23 1388.55   6
  -8  -1   5 4548.14 1497.02  12
  -8  -1   4 21837.5 3050.20   1
   8  -1  -4 20767.4 2827.69   6
  -8  -1   3 15473.1 2529.93   1
   8  -1  -3 18444.4 2706.73   6
  -8  -1   2 423.815 976.665   1
   8  -1  -2 580.097 727.476   6
   8  -1  -1 13972.1 2364.98   6
  -8  -1   1 12878.5 2366.15   1
   8  -1   0 12733.2 2383.24   6
  -8  -1   0 13217.7 2449.15   1
   8  -1   1 11596.0 2359.79   6
  -8  -1  -1 9814.21 2165.02   1
  -8  -1  -1 9231.41 2099.76   3
  -8  -1  -2 1331.00 1015.64   3
   8   0  -7 4595.27 1437.12   6
  -8   0   7 4709.08 1714.21  12
   8   0  -6 33523.0 3516.28   6
  -8   0   6 31008.9 3626.18  12
   8   0  -5 9195.78 1876.38   6
  -8   0   5 6302.62 1697.13  12
  -8   0   4 1838.62 1104.33   1
   8   0  -4 460.906 740.352   6
  -8   0   3 11557.9 2186.75   1
   8   0  -3 7364.96 1756.08   6
   8   0  -2 16467.5 2542.84   6
  -8   0   2 14612.7 2540.20   1
   8   0  -1 10912.7 2163.96   6
  -8   0   1 12796.4 2404.23   1
   8   0   0 2095.06 1093.01   6
  -8   0   0 1835.80 1111.05   1
   8   0   1 10882.7 2234.83   6
  -8   0  -1 6008.56 1703.29   1
  -8   0  -1 7085.22 1827.96   3
  -8   0  -2 11836.7 2359.99   3
   8   1  -7 4588.80 1259.37   6
  -8   1   7 2699.68 1486.00  12
   8   1  -6-927.275 778.197   6
  -8   1   6-1616.98 1218.61  12
   8   1  -5 6683.23 1642.15   6
  -8   1   5 2657.70 1251.77  12
  -8   1   4 18101.6 2692.20   1
   8   1  -4 22303.3 2894.40   6
  -8   1   3 18966.5 2696.42   1
   8   1  -3 17332.0 2545.41   6
   8   1  -2-503.055 677.289   6
  -8   1   2 1252.85 958.734   1
   8   1  -1 14757.3 2431.43   6
  -8   1   1 13660.5 2469.58   1
   8   1   0 14514.3 2432.97   6
  -8   1   0 14345.4 2520.37   1
  -8   1   0 14853.2 2532.41   3
   8   1   1 8360.57 1975.78   6
  -8   1  -1 6808.36 1888.61   1
  -8   1  -1 6406.50 1844.08   3
  -8   1  -2 1547.96 1050.97   3
   8   2  -6 11261.3 2056.32   6
  -8   2   6 10123.3 2263.36  12
  -8   2   5 7042.53 1724.26   1
   8   2  -5 10451.5 1973.29   6
  -8   2   5 6586.28 1612.92  12
  -8   2   4 4588.15 1494.60   1
   8   2  -4 1870.24 1011.38   6
  -8   2   3 16975.2 2579.31   1
   8   2  -3 19831.1 2695.53   6
   8   2  -2 30557.8 3336.71   6
  -8   2   2 25714.7 3153.04   1
   8   2  -1 6146.80 1506.01   6
  -8   2   1 8052.20 1939.07   1
   8   2   0 215.185 641.095   6
  -8   2   0-1022.79 1077.48   1
  -8   2   0-1399.02 1210.47   3
  -8   2  -1 6872.91 1801.47   3
   8   2   1 6262.42 1843.60   6
  -8   2  -1 7198.77 1923.29   1
  -8   3   6 469.915 831.759  12
  -8   3   5 14707.3 2404.97   1
   8   3  -5 18313.9 2606.01   6
  -8   3   5 13733.2 2402.38  12
  -8   3   4 15090.9 2370.97   1
   8   3  -4 18737.1 2560.74   6
  -8   3   3 6596.02 1636.05   1
   8   3  -3 4613.25 1345.32   6
   8   3  -2-10.6929 797.257   6
  -8   3   2-1076.16 864.258   1
   8   3  -1 855.206 749.277   6
  -8   3   1 3785.30 1188.67   1
  -8   3   1 4650.56 1526.47   3
  -8   3   0 12566.7 2337.77   1
  -8   3   0 12144.8 2365.25   3
  -8   3  -1 5056.99 1583.66   3
   8   3   1 5003.38 1545.38   6
  -8   3  -1 3677.53 1515.48   1
   8   4  -6 9491.92 1961.21  11
  -8   4   5 12818.6 2309.66   7
   8   4  -5 12583.9 2136.80  11
  -8   4   4 377.800 740.962   7
   8   4  -4 1923.07 950.664  11
  -8   4   4 1921.58 940.711   1
   8   4  -3 5071.91 1388.12  11
   8   4  -3 4005.08 1266.12   6
  -8   4   3 3626.28 1293.14   1
   8   4  -2 28014.5 3196.37   6
  -8   4   2 24188.2 3019.10   1
  -8   4   2 24270.4 3285.28   3
   8   4  -1 6386.63 1634.69   6
  -8   4   1 5380.64 1573.69   1
  -8   4   1 7607.37 2039.54   3
   8   4   0-121.279 519.608   6
  -8   4   0-505.571 713.178   1
  -8   4  -1 6747.63 1796.22   1
   8   4   1 9713.79 2109.49   6
   8   5  -6 64.8282 388.714  11
  -8   5   5 2347.86 1466.68   7
   8   5  -5 4779.48 1413.45  11
  -8   5   4 12128.0 2197.64   7
   8   5  -4 15807.0 2407.46  11
   8   5  -3 7882.17 1732.85  11
  -8   5   3 9011.21 2071.32   3
   8   5  -2 1390.67 755.297  11
  -8   5   2 421.853 714.676   3
  -8   5   1 8048.02 2018.01   3
   8   5  -1 6190.28 1540.76  11
   8   5  -1 6264.55 1594.42   6
  -8   5   1 5105.24 1519.22   1
  -8   5   0 8776.05 2047.67   3
   8   5   0 11903.6 2113.97  11
   8   5   0 11446.2 2140.55   6
  -8   5   0 6387.50 1603.97   1
  -8   5  -1 7933.48 1919.51   1
   8   5   1 6870.18 1831.61   6
  -8   6   5 6338.09 1783.65   7
   8   6  -5 3878.44 1278.69  11
  -8   6   5 4884.20 1581.60   3
  -8   6   4 582.251 625.276   7
   8   6  -4 689.727 697.996  11
  -8   6   4 489.683 881.984   3
   8   6  -3 7571.49 1747.41  11
  -8   6   3 7697.46 1970.35   3
  -8   6   2 8764.04 2101.69   3
   8   6  -2 5163.89 1433.05  11
  -8   6   1 7853.59 2204.94   3
   8   6  -1 5349.17 1445.56  11
   8   6   0-177.871 550.410  11
  -8   7   5 4429.58 1465.14   3
   8   7  -4 5106.19 1600.96  11
  -8   7   4 4345.65 1557.98   3
  -8   7   4 2746.13 1231.74   7
  -8   7   3 6165.54 1796.77   3
   8   7  -3 5982.99 1551.95  11
   8   7  -2 273.307 575.266  11
   8   7  -1 8617.79 1865.34  11
  -8   8   4 314.338 663.373   7
   9   1  -4 6476.66 1800.79   6
   9   1  -3 7782.72 1988.93   6
  -9   1   3 2465.72 1297.95   1
  -9   2   4 3733.65 1489.17   1
   9   2  -4 1851.67 1002.85   6
   9   2  -3 2658.28 1173.95   6
  -9   2   3 2171.89 1143.20   1
  -9   3   4 11907.9 2305.61   1
   9   3  -3 4581.33 1481.49   6
  -9   3   3 6328.64 1706.96   1
   0   0   0    0.00    0.00   0
TITL xi045 in P2(1)
REM P2(1) (#4 in standard setting)
CELL 0.71073   6.161618  10.837862   6.880490  90.0000 106.4717  90.0000
ZERR    2.00   0.000772   0.001034   0.000812   0.0000   0.0129   0.0000
LATT -1
SYMM -x, y+1/2,-z
SFAC C H O F Cl Sb
UNIT 4.00 2.00 4.00 12.00 4.00 2.00
TREF
HKLF 4
END
;
_shelx_hkl_checksum     79063
_shelx_res_file
;
TITL shelxt_a.res in P2(1)
    shelx.res
    created by SHELXL-2019/3 at 10:09:06 on 28-Oct-2024
CELL  0.71073   6.1616  10.8379   6.8805   90.000  106.472   90.000
ZERR     2.00   0.0008   0.0010   0.0008    0.000    0.013    0.000
LATT  -1
SYMM  - X, 1/2 + Y, - Z
SFAC  C    H    O    F    CL   SB
UNIT  4 2 4 12 4 2
MERG   2
TWIN
DFIX 0.84 0.01 O1 H1
FMAP   2
PLAN   50
SIZE     0.118   0.171   0.306
ACTA
BOND
CONF
LIST   4
L.S.  10
TEMP  -167.05
WGHT    0.019500
BASF   0.51879
FVAR       6.09289
SB1   6    0.531373    0.404574    0.125367    11.00000    0.01936    0.01674 =
         0.01797   -0.00026    0.00563    0.00068
CL1   5    0.161869    0.698666    0.299387    11.00000    0.04180    0.02410 =
         0.02548    0.00364    0.01553   -0.00103
CL2   5   -0.115327    0.567255    0.758966    11.00000    0.03554    0.03598 =
         0.03305    0.00371    0.01997   -0.00030
F6    4    0.492246    0.449062    0.386667    11.00000    0.03193    0.03457 =
         0.02121   -0.00255    0.01068    0.00698
F4    4    0.652664    0.257213    0.245662    11.00000    0.05984    0.02385 =
         0.02734    0.00255    0.00537    0.01698
O1    3    0.211675    0.518488    0.547613    11.00000    0.02406    0.01835 =
         0.02379   -0.00300    0.01046    0.00050
F3    4    0.583186    0.363104   -0.118117    11.00000    0.04391    0.03606 =
         0.02436   -0.00413    0.01634    0.00448
F5    4    0.242870    0.338913    0.057394    11.00000    0.02812    0.06569 =
         0.03612    0.00635    0.00263   -0.01703
F1    4    0.416541    0.557240    0.029863    11.00000    0.06867    0.02729 =
         0.03539    0.01015    0.01734    0.01792
F2    4    0.817909    0.474816    0.220431    11.00000    0.03276    0.05759 =
         0.04153   -0.01315    0.01472   -0.02008
C1    1    0.110199    0.613305    0.479251    11.00000    0.02259    0.02181 =
         0.01332   -0.00163    0.00224   -0.00281
O2    3   -0.192676    0.743461    0.496100    11.00000    0.03935    0.03763 =
         0.03975    0.01098    0.01462    0.01674
C2    1   -0.081662    0.656840    0.567954    11.00000    0.01821    0.02482 =
         0.02673   -0.00270    0.00419    0.00202
MOLE  2
PART  2
H1    2    0.313096    0.504118    0.490272    11.00000   -1.50000
HKLF 4
REM  shelxt_a.res in P2(1)
REM wR2 = 0.0570, GooF = S = 1.042, Restrained GooF = 1.042 for all data
REM R1 = 0.0302 for 2692 Fo > 4sig(Fo) and 0.0364 for all 2930 data
REM 122 parameters refined using 2 restraints
END
WGHT      0.0193      0.0000
REM Highest difference peak  1.183,  deepest hole -0.655,  1-sigma level  0.144
Q1    1   0.4066  0.4035  0.6311  11.00000  0.05    1.18
Q2    1   0.3815  0.3991  0.1588  11.00000  0.05    0.73
Q3    1   0.6839  0.4395  0.0956  11.00000  0.05    0.72
Q4    1   0.4087  0.3980  0.0296  11.00000  0.05    0.70
Q5    1   0.6469  0.4336  0.2288  11.00000  0.05    0.69
Q6    1   0.6751  0.3542  0.0910  11.00000  0.05    0.65
Q7    1   0.5139  0.4396 -0.0232  11.00000  0.05    0.55
Q8    1  -0.3801  0.7071  0.2321  11.00000  0.05    0.54
Q9    1   0.3217  0.2981  0.0259  11.00000  0.05    0.54
Q10   1   0.6838  0.4708  0.2125  11.00000  0.05    0.53
Q11   1   0.2726  0.4347  0.3973  11.00000  0.05    0.53
Q12   1   0.5602  0.3805  0.2609  11.00000  0.05    0.52
Q13   1   0.6436  0.4145 -0.0151  11.00000  0.05    0.50
Q14   1   0.6720  0.3318  0.2223  11.00000  0.05    0.49
Q15   1   0.5450  0.4046 -0.1385  11.00000  0.05    0.49
Q16   1   0.5557  0.3591 -0.0205  11.00000  0.05    0.49
Q17   1   0.4195  0.4544  0.2182  11.00000  0.05    0.49
Q18   1   0.6750  0.5582  0.2509  11.00000  0.05    0.49
Q19   1   0.7323  0.4034  0.4582  11.00000  0.05    0.48
Q20   1   0.5115  0.4818 -0.1276  11.00000  0.05    0.47
Q21   1  -0.2483  0.7997  0.4590  11.00000  0.05    0.47
Q22   1   0.5540  0.4843  0.1349  11.00000  0.05    0.47
Q23   1   0.5224  0.4565  0.2696  11.00000  0.05    0.46
Q24   1   0.3920  0.2539  0.0067  11.00000  0.05    0.46
Q25   1   0.0588  0.5670  0.9964  11.00000  0.05    0.46
Q26   1   0.7927  0.4022  0.0243  11.00000  0.05    0.46
Q27   1   0.5289  0.3289  0.1182  11.00000  0.05    0.45
Q28   1   0.1700  0.5602  0.4989  11.00000  0.05    0.44
Q29   1   0.5504  0.2829  0.3695  11.00000  0.05    0.44
Q30   1   0.3234  0.5093  0.0126  11.00000  0.05    0.44
Q31   1   0.7081  0.4018  0.3439  11.00000  0.05    0.44
Q32   1   0.6521  0.2024  0.1040  11.00000  0.05    0.44
Q33   1   0.2632  0.6145  0.3285  11.00000  0.05    0.44
Q34   1   0.5585  0.3608 -0.3337  11.00000  0.05    0.44
Q35   1   0.3368  0.3331 -0.0085  11.00000  0.05    0.43
Q36   1   0.5491  0.5318  0.3790  11.00000  0.05    0.42
Q37   1   0.4488  0.3573 -0.2443  11.00000  0.05    0.42
Q38   1   0.2616  0.6417  0.2388  11.00000  0.05    0.42
Q39   1   0.6392  0.5077  0.3238  11.00000  0.05    0.42
Q40   1   0.4194  0.4527  0.0517  11.00000  0.05    0.42
Q41   1   0.4513  0.4726  0.0346  11.00000  0.05    0.42
Q42   1   0.4142  0.2795 -0.2117  11.00000  0.05    0.42
Q43   1   0.4058  0.3380  0.1575  11.00000  0.05    0.41
Q44   1   0.0807  0.3346 -0.2322  11.00000  0.05    0.41
Q45   1   0.7865  0.4024  0.1464  11.00000  0.05    0.40
Q46   1   0.7423  0.4652  0.0016  11.00000  0.05    0.40
Q47   1   0.6869  0.5804  0.0703  11.00000  0.05    0.40
Q48   1  -0.0043  0.6773  0.3027  11.00000  0.05    0.40
Q49   1   0.5603  0.5765 -0.0270  11.00000  0.05    0.40
Q50   1   0.4421  0.5982  0.1762  11.00000  0.05    0.39
;
_shelx_res_checksum     81948
data_5
_audit_creation_method     'SHELXL-2019/3'
_chemical_name_systematic
;
Carbonyl chloride hexadecafluoridotriarsenate(V)
;
_chemical_name_common     ?
_chemical_formula_moiety     'C Cl O +, F16 Sb3 -'
_chemical_formula_sum     'C Cl F16 O Sb3'
_chemical_formula_iupac     '(C Cl O) [Sb3 F16]'
_chemical_formula_weight     732.71
_chemical_melting_point     ?
_chemical_absolute_configuration     ?
_space_group_crystal_system     trigonal
_space_group_name_H-M_alt     'P 31'
_space_group_name_Hall     'P 31'
loop_
    _space_group_symop_operation_xyz
    'x, y, z'
    '-y, x-y, z+1/3'
    '-x+y, -x, z+2/3'
_cell_length_a     8.0824(3)
_cell_length_b     8.0824(3)
_cell_length_c     18.3341(8)
_cell_angle_alpha     90
_cell_angle_beta     90
_cell_angle_gamma     120
_cell_volume     1037.22(9)
_cell_formula_units_Z     3
_cell_measurement_reflns_used     2010
_cell_measurement_theta_min     2.8900
_cell_measurement_theta_max     31.5220
_cell_measurement_temperature     102(2)
_exptl_crystal_description     'plate'
_exptl_crystal_colour     'colourless'
_exptl_crystal_size_max     0.190
_exptl_crystal_size_mid     0.136
_exptl_crystal_size_min     0.106
_exptl_crystal_density_diffrn     3.519
_exptl_crystal_density_meas     ?
_exptl_crystal_density_method     'not measured'
_exptl_crystal_F_000     984
_exptl_absorpt_coefficient_mu     6.191
_exptl_absorpt_correction_type     multi-scan
_exptl_absorpt_process_details
;
(CrysAlis PRO; Rigaku OD, 2020)
;
_exptl_absorpt_correction_T_min     0.88215
_exptl_absorpt_correction_T_max     1.00000
_diffrn_ambient_temperature     102(2)
_diffrn_source_power     ?
_diffrn_source_voltage     50
_diffrn_source_current     40
_diffrn_radiation_type     'Mo K\a'
_diffrn_radiation_wavelength     0.71073
_diffrn_radiation_source     'Enhance (Mo) X-ray Source'
_diffrn_radiation_monochromator     'graphite'
_diffrn_measurement_device_type     'Rigaku Xcalibur Sapphire3'
_diffrn_measurement_device     'CCD camera on \k-goniostat'
_diffrn_measurement_method     '\w scans'
_diffrn_detector     'CCD plate'
_diffrn_detector_area_resol_mean     15.9809
_diffrn_reflns_number     6310
_diffrn_reflns_av_R_equivalents     0.0436
_diffrn_reflns_av_unetI/netI     0.0668
_diffrn_reflns_theta_min     2.222
_diffrn_reflns_theta_max     32.009
_diffrn_reflns_theta_full     25.242
_diffrn_measured_fraction_theta_max     0.973
_diffrn_measured_fraction_theta_full     1.000
_diffrn_reflns_limit_h_min     -9
_diffrn_reflns_limit_h_max     12
_diffrn_reflns_limit_k_min     -12
_diffrn_reflns_limit_k_max     9
_diffrn_reflns_limit_l_min     -23
_diffrn_reflns_limit_l_max     27
_refine_special_details
;
Refined as a 4-component inversion twin
;
_reflns_number_total     3334
_reflns_number_gt     3029
_reflns_threshold_expression     'I > 2\s(I)'
_refine_ls_structure_factor_coef     Fsqd
_refine_ls_matrix_type     full
_refine_ls_R_factor_all     0.0462
_refine_ls_R_factor_gt     0.0384
_refine_ls_wR_factor_gt     0.0717
_refine_ls_wR_factor_ref     0.0767
_refine_ls_goodness_of_fit_ref     1.032
_refine_ls_restrained_S_all     1.032
_refine_ls_number_reflns     3334
_refine_ls_number_parameters     199
_refine_ls_number_restraints     0
_refine_ls_hydrogen_treatment     undef
_refine_ls_weighting_scheme     calc
_refine_ls_weighting_details
                      'w=1/[\s^2^(Fo^2^)+(0.0262P)^2^] where P=(Fo^2^+2Fc^2^)/3'
_atom_sites_solution_hydrogens     .
_atom_sites_solution_primary     direct
_atom_sites_solution_secondary     difmap
_refine_ls_shift/su_max     0.000
_refine_ls_shift/su_mean     0.000
_refine_diff_density_max     1.356
_refine_diff_density_min     -1.093
_refine_ls_extinction_method     none
_refine_ls_extinction_coef     .
_refine_ls_abs_structure_details
;
Twinning involves inversion, so Flack parameter cannot be determined
;
_refine_ls_abs_structure_Flack     ?
loop_
    _atom_type_symbol
    _atom_type_description
    _atom_type_scat_dispersion_real
    _atom_type_scat_dispersion_imag
    _atom_type_scat_source
    'C' 'C' 0.0033 0.0016
                         'International Tables Vol C Tables 4.2.6.8 and 6.1.1.4'
    'O' 'O' 0.0106 0.0060
                         'International Tables Vol C Tables 4.2.6.8 and 6.1.1.4'
    'F' 'F' 0.0171 0.0103
                         'International Tables Vol C Tables 4.2.6.8 and 6.1.1.4'
    'Cl' 'Cl' 0.1484 0.1585
                         'International Tables Vol C Tables 4.2.6.8 and 6.1.1.4'
    'Sb' 'Sb' -0.5866 1.5461
                         'International Tables Vol C Tables 4.2.6.8 and 6.1.1.4'
_computing_data_collection
;
CrysAlis PRO (Rigaku OD, 2020)
;
_computing_cell_refinement
;
CrysAlis PRO (Rigaku OD, 2020)
;
_computing_data_reduction
;
CrysAlis PRO (Rigaku OD, 2020)
;
_computing_structure_solution
;
SHELXT (Sheldrick, 2015<i>a</i>)
;
_computing_structure_refinement
;
SHELXL2019 (Sheldrick, 2015<i>b</i>)
;
_computing_molecular_graphics
;
ORTEP-3 for Windows (Farrugia, 2012)
;
_computing_publication_material
;
PLATON (Spek, 2020)
;
loop_
    _atom_site_type_symbol
    _atom_site_label
    _atom_site_fract_x
    _atom_site_fract_y
    _atom_site_fract_z
    _atom_site_U_iso_or_equiv
    _atom_site_adp_type
    _atom_site_calc_flag
    _atom_site_occupancy
    _atom_site_disorder_assembly
    _atom_site_disorder_group
    Sb Sb2 0.63376(11) -0.03511(10) 0.6093(6) 0.01747(16) Uani d 1 . .
    Sb Sb3 0.61862(11) -0.00397(11) 0.3929(6) 0.01723(15) Uani d 1 . .
    Sb Sb1 0.36234(12) 0.24398(12) 0.5809(6) 0.01933(17) Uani d 1 . .
    Cl Cl1 0.0670(5) 0.5221(5) 0.4818(6) 0.0259(6) Uani d 1 . .
    F F6 0.4921(10) 0.1038(10) 0.6276(7) 0.0217(15) Uani d 1 . .
    F F11 0.5841(11) -0.0061(11) 0.5059(7) 0.0259(16) Uani d 1 . .
    F F14 0.3543(10) -0.1218(11) 0.3896(7) 0.0253(16) Uani d 1 . .
    F F12 0.8757(10) 0.1112(12) 0.4172(7) 0.0307(18) Uani d 1 . .
    F F3 0.1582(11) 0.0903(10) 0.6393(7) 0.0289(17) Uani d 1 . .
    F F7 0.8440(10) 0.2034(10) 0.5984(8) 0.0304(18) Uani d 1 . .
    F F1 0.2479(12) 0.3677(12) 0.5370(7) 0.035(2) Uani d 1 . .
    F F15 0.6529(11) 0.0015(11) 0.2933(8) 0.0297(19) Uani d 1 . .
    F F13 0.6347(12) 0.2325(11) 0.3976(7) 0.0287(18) Uani d 1 . .
    F F2 0.2737(11) 0.0514(11) 0.5132(7) 0.0297(17) Uani d 1 . .
    F F9 0.6597(12) -0.0508(12) 0.7083(8) 0.034(2) Uani d 1 . .
    F F16 0.5937(11) -0.2420(10) 0.4091(7) 0.0288(17) Uani d 1 . .
    F F4 0.5920(11) 0.3809(11) 0.5326(7) 0.0313(18) Uani d 1 . .
    F F8 0.3967(11) -0.2487(11) 0.6050(7) 0.0314(18) Uani d 1 . .
    F F5 0.4618(10) 0.4138(11) 0.6581(7) 0.0267(16) Uani d 1 . .
    F F10 0.7572(12) -0.1617(12) 0.5794(7) 0.0349(19) Uani d 1 . .
    O O1 -0.0886(17) 0.7424(16) 0.4599(8) 0.043(3) Uani d 1 . .
    C C1 -0.029417 0.646600 0.467900 0.031(3) Uani d 1 . .
loop_
    _atom_site_aniso_label
    _atom_site_aniso_U_11
    _atom_site_aniso_U_22
    _atom_site_aniso_U_33
    _atom_site_aniso_U_12
    _atom_site_aniso_U_13
    _atom_site_aniso_U_23
    Sb2 0.0197(4) 0.0198(4) 0.0159(4) 0.0121(3) -0.0007(3) 0.0003(3)
    Sb3 0.0173(4) 0.0188(4) 0.0146(4) 0.0083(3) 0.0003(3) -0.0002(3)
    Sb1 0.0240(4) 0.0221(4) 0.0182(4) 0.0162(4) -0.0027(3) -0.0026(3)
    Cl1 0.0318(17) 0.0268(16) 0.0233(15) 0.0177(14) -0.0020(13) 0.0022(13)
    F6 0.026(4) 0.033(4) 0.015(3) 0.022(3) 0.000(3) 0.000(3)
    F11 0.040(4) 0.033(4) 0.015(3) 0.026(4) 0.001(3) 0.000(3)
    F14 0.021(4) 0.033(4) 0.019(4) 0.011(3) -0.004(3) -0.005(3)
    F12 0.026(4) 0.038(5) 0.028(4) 0.015(4) -0.005(3) -0.008(3)
    F3 0.026(4) 0.033(4) 0.030(4) 0.017(4) -0.002(3) 0.002(3)
    F7 0.019(4) 0.019(4) 0.046(5) 0.004(3) 0.002(3) -0.001(3)
    F1 0.049(5) 0.043(5) 0.028(4) 0.034(5) -0.011(4) -0.002(4)
    F15 0.032(4) 0.042(5) 0.016(4) 0.019(4) 0.002(3) -0.003(3)
    F13 0.044(5) 0.023(4) 0.023(4) 0.019(4) 0.004(3) 0.002(3)
    F2 0.036(4) 0.032(4) 0.027(4) 0.021(4) -0.012(3) -0.009(3)
    F9 0.047(5) 0.045(5) 0.021(5) 0.031(4) -0.006(4) 0.001(4)
    F16 0.035(4) 0.023(4) 0.032(4) 0.017(3) -0.007(4) -0.004(3)
    F4 0.036(4) 0.029(4) 0.031(4) 0.019(4) 0.007(4) 0.003(4)
    F8 0.032(4) 0.020(4) 0.037(5) 0.009(3) 0.008(4) 0.003(3)
    F5 0.034(4) 0.028(4) 0.023(4) 0.019(4) -0.005(3) -0.007(3)
    F10 0.042(5) 0.043(5) 0.034(5) 0.032(4) -0.005(4) -0.002(4)
    O1 0.058(7) 0.056(7) 0.043(7) 0.049(6) 0.003(6) 0.000(6)
    C1 0.041(8) 0.037(8) 0.014(6) 0.019(7) 0.000(5) -0.005(6)
_geom_special_details
;
 All esds (except the esd in the dihedral angle between two l.s. planes)
 are estimated using the full covariance matrix.  The cell esds are taken
 into account individually in the estimation of esds in distances, angles
 and torsion angles; correlations between esds in cell parameters are only
 used when they are defined by crystal symmetry.  An approximate (isotropic)
 treatment of cell esds is used for estimating esds involving l.s. planes.
;
loop_
    _geom_bond_atom_site_label_1
    _geom_bond_atom_site_label_2
    _geom_bond_site_symmetry_2
    _geom_bond_distance
    _geom_bond_publ_flag
    Sb2 F8 . 1.831(8) ?
    Sb2 F10 . 1.834(7) ?
    Sb2 F7 . 1.835(7) ?
    Sb2 F9 . 1.838(8) ?
    Sb2 F11 . 1.978(8) ?
    Sb2 F6 . 1.992(6) ?
    Sb3 F15 . 1.845(8) ?
    Sb3 F13 . 1.852(7) ?
    Sb3 F14 . 1.855(7) ?
    Sb3 F16 . 1.855(7) ?
    Sb3 F12 . 1.857(7) ?
    Sb3 F11 . 2.088(8) ?
    Sb1 F3 . 1.833(8) ?
    Sb1 F2 . 1.834(7) ?
    Sb1 F4 . 1.844(8) ?
    Sb1 F1 . 1.852(7) ?
    Sb1 F5 . 1.852(7) ?
    Sb1 F6 . 2.075(7) ?
    Cl1 C1 . 1.571(3) ?
    O1 C1 . 1.105(10) ?
loop_
    _geom_angle_atom_site_label_1
    _geom_angle_atom_site_label_2
    _geom_angle_atom_site_label_3
    _geom_angle_site_symmetry_1
    _geom_angle_site_symmetry_3
    _geom_angle
    _geom_angle_publ_flag
    F8 Sb2 F10 . . 93.8(4) ?
    F8 Sb2 F7 . . 165.6(3) ?
    F10 Sb2 F7 . . 94.4(4) ?
    F8 Sb2 F9 . . 94.6(4) ?
    F10 Sb2 F9 . . 98.3(3) ?
    F7 Sb2 F9 . . 95.9(4) ?
    F8 Sb2 F11 . . 83.8(4) ?
    F10 Sb2 F11 . . 88.8(3) ?
    F7 Sb2 F11 . . 84.6(4) ?
    F9 Sb2 F11 . . 172.9(3) ?
    F8 Sb2 F6 . . 85.0(3) ?
    F10 Sb2 F6 . . 172.2(3) ?
    F7 Sb2 F6 . . 85.3(3) ?
    F9 Sb2 F6 . . 89.5(3) ?
    F11 Sb2 F6 . . 83.5(3) ?
    F15 Sb3 F13 . . 95.1(3) ?
    F15 Sb3 F14 . . 95.8(3) ?
    F13 Sb3 F14 . . 90.0(3) ?
    F15 Sb3 F16 . . 96.9(4) ?
    F13 Sb3 F16 . . 168.0(4) ?
    F14 Sb3 F16 . . 88.5(3) ?
    F15 Sb3 F12 . . 96.2(3) ?
    F13 Sb3 F12 . . 89.3(4) ?
    F14 Sb3 F12 . . 168.0(3) ?
    F16 Sb3 F12 . . 89.7(4) ?
    F15 Sb3 F11 . . 179.1(4) ?
    F13 Sb3 F11 . . 84.4(3) ?
    F14 Sb3 F11 . . 85.0(3) ?
    F16 Sb3 F11 . . 83.6(3) ?
    F12 Sb3 F11 . . 83.0(3) ?
    F3 Sb1 F2 . . 89.0(3) ?
    F3 Sb1 F4 . . 169.1(3) ?
    F2 Sb1 F4 . . 91.9(4) ?
    F3 Sb1 F1 . . 95.5(4) ?
    F2 Sb1 F1 . . 94.3(4) ?
    F4 Sb1 F1 . . 95.3(4) ?
    F3 Sb1 F5 . . 88.1(3) ?
    F2 Sb1 F5 . . 170.8(3) ?
    F4 Sb1 F5 . . 89.3(4) ?
    F1 Sb1 F5 . . 94.6(4) ?
    F3 Sb1 F6 . . 85.3(3) ?
    F2 Sb1 F6 . . 84.6(3) ?
    F4 Sb1 F6 . . 83.9(3) ?
    F1 Sb1 F6 . . 178.6(3) ?
    F5 Sb1 F6 . . 86.5(3) ?
    Sb2 F6 Sb1 . . 146.0(4) ?
    Sb2 F11 Sb3 . . 156.6(4) ?
    O1 C1 Cl1 . . 176.1(8) ?
_shelx_space_group_comment
;
The symmetry employed for this shelxl refinement is uniquely defined
by the following loop, which should always be used as a source of
symmetry information in preference to the above space-group names.
They are only intended as comments.
;
_shelx_estimated_absorpt_T_min     0.386
_shelx_estimated_absorpt_T_max     0.560
_shelx_hkl_file
;
   0   0   2-15.9901 40.1511   3
   0   0   3 100557. 1044.59   3
   0   0   4 232.040 119.645   3
   0   0   5 21.2173 126.657   3
   0   0   6 208005. 2149.65   3
   0   0   7 134.508 140.516   3
   0   0   8 1572.68 303.374   3
   0   0   9 246134. 2873.81   3
   0   0  10 238.159 193.263   3
   0   0  11 198.218 209.033   3
   0   0  12 8932.29 658.235   3
   0   0  13 59.6379 178.274   3
   0   0  14 2161.23 400.792   3
   0   0  15 42279.4 1609.75   3
   0   0  16-13.5325 198.838   3
   0   0  17 318.452 253.278   3
   0   0  18 7114.55 758.172   3
   0   0  19 109.305 197.858   3
   0   0  20 454.326 311.050   3
   0   0  21 10989.8 1035.24   3
   0   0  22 99.6624 293.669   3
   0   0  23 30.9603 281.954   3
   0   0  24 2690.30 639.111   3
   0   0  25 246.672 264.502   3
   0   0  26 970.839 423.112   3
   0   0  27 15168.0 1436.79   3
   0   1  -3 5587.13 216.077   2
   0   1  -2 75910.8 758.065   2
   0   1  -1 19057.6 383.645   2
   0   1   0 2084.30 153.291   2
   1  -1   0 106.906 75.1721   1
  -1   0   1 49982.7 570.783   1
   0   1   1 48748.0 730.166   2
   1  -1   2 16607.3 439.691   1
  -1   0   2 19880.1 539.435   3
   0   1   2 18906.2 496.152   3
   1  -1   3 4832.44 195.830   3
  -1   0   3 4728.34 299.682   3
   0   1   3 5219.02 308.367   3
   0   1   4 391512. 2729.63   3
  -1   0   4 385164. 2719.89   3
   1  -1   4 389674. 2094.45   3
   0   1   5 21561.8 712.580   3
  -1   0   5 20993.7 690.461   3
   1  -1   5 22736.1 581.446   3
   1  -1   6 5101.39 321.565   3
  -1   0   6 4685.52 375.221   3
   0   1   6 5294.84 399.800   3
   0   1   7 8127.41 514.957   3
   1  -1   7 8605.26 444.529   3
  -1   0   7 7927.02 498.563   3
   1  -1   8 7899.68 460.028   3
  -1   0   8 8182.73 532.486   3
   0   1   8 7521.59 538.349   3
   1  -1   9 7561.80 489.007   3
  -1   0   9 8228.40 599.744   3
   0   1   9 7553.05 601.500   3
  -1   0  10 202170. 2856.12   3
   1  -1  10 202426. 2625.77   3
   0   1  10 196436. 2907.34   3
  -1   0  11 5695.70 544.170   3
   0   1  11 6093.44 567.765   3
   1  -1  11 5351.98 475.008   3
  -1   0  12 8052.98 689.251   3
   1  -1  12 7464.51 594.808   3
   0   1  12 5768.85 691.229   3
   1  -1  13 101077. 2163.60   3
  -1   0  13 100207. 2335.40   3
   0   1  14 4172.28 546.690   3
   1  -1  14 4670.41 522.745   3
  -1   0  14 4275.23 549.013   3
  -1   0  15 1622.98 395.944   3
   0   1  15 1775.12 431.529   3
   1  -1  15 1341.25 327.061   3
   1  -1  16 12978.1 894.343   3
   0   1  16 12470.0 963.173   3
  -1   0  16 11677.3 911.990   3
   1  -1  17 6525.10 685.768   3
   0   1  17 6081.79 716.291   3
  -1   0  17 8634.60 828.266   3
  -1   0  18 9101.35 876.707   3
   1  -1  18 8932.95 847.258   3
   0   1  18 8357.67 888.698   3
   0   1  19 58015.8 2250.42   3
   1  -1  19 63749.4 2216.15   3
  -1   0  19 60610.8 2250.67   3
  -1   0  20 2268.28 542.942   3
   0   1  20 2553.68 560.118   3
   1  -1  20 1966.80 485.337   3
   0   1  21 2986.45 587.943   3
  -1   0  21 1658.59 470.153   3
   1  -1  21 2631.51 561.246   3
   1  -1  22 3533.73 607.522   3
   0   1  22 4049.23 689.112   3
  -1   0  22 3651.08 634.589   3
  -1   0  23 1327.12 455.057   3
   1  -1  23-7.47644 206.560   3
   0   1  23 756.627 398.618   3
  -1   0  24 1277.01 438.165   3
   1  -1  24 1393.22 472.232   3
   0   1  24 1796.72 543.607   3
  -1   0  25 3600.70 696.376   3
   0   1  25 4200.88 808.671   3
   1  -1  25 4716.66 761.337   3
   0   1  26 1001.61 406.337   3
  -1   0  26 1104.66 440.327   3
  -1   0  27 1097.15 415.684   3
   1   0  -1 46869.2 761.894   2
   1   0   0 7731.67 317.160   2
   0  -1   0 7413.56 350.849   1
  -1   1   1 19637.9 411.257   3
   1   0   1 18985.0 483.546   2
   0  -1   1 20116.6 563.918   1
   0  -1   2 79823.1 1142.48   1
   1   0   2 80592.1 1030.55   2
   0  -1   2 77507.9 824.354   3
  -1   1   2 78905.5 968.266   3
   0  -1   3 5641.87 256.468   3
   0  -1   3 5234.51 321.143   1
   1   0   3 5810.82 308.503   2
  -1   1   3 5423.10 306.140   3
   0  -1   4 18763.1 510.202   3
   0  -1   4 18496.5 646.764   1
   1   0   4 18878.4 590.731   3
  -1   1   4 19909.7 633.558   3
   1   0   4 19137.1 569.183   2
   1   0   5 76244.7 1265.27   3
   0  -1   5 76259.9 1132.72   3
  -1   1   5 77364.8 1332.94   3
  -1   1   6 720.093 219.710   3
   0  -1   6 1131.29 191.323   3
   1   0   6 801.427 193.221   3
  -1   1   7 736.571 233.347   3
   1   0   7 531.897 179.098   3
   0  -1   7 495.804 145.332   3
   0  -1   8 101662. 1666.84   3
   1   0   8 97558.3 1755.32   3
  -1   1   8 98671.0 1849.03   3
  -1   1   9 8513.73 592.885   3
   1   0   9 8609.10 571.370   3
   0  -1   9 8411.27 530.664   3
   1   0  10 6228.09 525.122   3
  -1   1  10 5658.54 530.924   3
   0  -1  10 6316.56 490.400   3
  -1   1  11 8521.14 658.984   3
   1   0  11 9035.54 634.758   3
   0  -1  11 8262.76 591.701   3
   0  -1  12 577.191 210.144   3
  -1   1  12 528.548 225.282   3
   1   0  12 466.392 192.818   3
   1   0  13 1735.17 348.356   3
   0  -1  13 1199.64 321.320   3
  -1   1  13 781.457 356.570   3
   0  -1  14 42286.2 1504.59   3
   1   0  14 41974.7 1568.34   3
  -1   1  14 41829.4 1619.62   3
  -1   1  15 9178.17 806.410   3
   1   0  15 9956.13 810.796   3
   0  -1  15 9648.30 759.979   3
   0  -1  16 8356.68 772.099   3
   1   0  16 9465.80 828.393   3
  -1   1  16 8124.19 825.826   3
  -1   1  17 37130.6 1697.99   3
   1   0  17 36516.2 1612.77   3
   0  -1  17 39017.1 1628.35   3
   0  -1  18 2641.19 485.451   3
   1   0  18 2317.48 498.958   3
  -1   1  18 2731.04 545.953   3
   1   0  19 2330.73 513.343   3
   0  -1  19 1490.02 419.514   3
  -1   1  19 1003.43 428.899   3
  -1   1  20 16636.5 1263.44   3
   1   0  20 16381.8 1220.02   3
   0  -1  20 16313.0 1177.29   3
  -1   1  21 852.712 389.408   3
   1   0  21 1394.74 446.349   3
   0  -1  21 896.825 348.673   3
   1   0  22 3730.92 675.855   3
  -1   1  22 3662.05 725.466   3
   0  -1  22 2566.21 566.481   3
   1   0  23 30086.9 1816.40   3
  -1   1  23 30852.5 1891.57   3
   0  -1  23 33917.8 1870.28   3
   0  -1  24 1371.99 441.490   3
  -1   1  24 479.738 395.988   3
   1   0  24 1986.51 571.540   3
   1   0  25 2067.52 563.564   3
  -1   1  25 1652.46 539.082   3
   0  -1  25 1095.47 397.559   3
   0  -1  26 2976.78 619.539   3
  -1   1  26 2356.37 634.102   3
   1   0  26 2515.42 623.076   3
   1   0  27-479.768 368.462   3
   1   1  -5 8637.25 447.907   2
   1   1  -4 4670.14 346.897   2
   1   1  -3 47540.4 988.992   2
   1   1  -2 14062.7 546.789   2
   1   1  -1 59952.4 1093.40   2
   1  -2   0 357663. 3031.83   1
   1   1   0 387759. 2769.93   2
   1   1   1 47779.1 1019.28   2
  -2   1   1 46668.0 942.385   3
   1  -2   1 48858.5 1096.07   1
   1  -2   2 33502.9 917.880   1
   1   1   2 34394.0 895.006   2
  -2   1   2 32600.3 816.579   3
  -2   1   3 37750.9 937.119   3
   1   1   3 38261.2 969.096   2
   1  -2   3 37701.2 998.776   1
   1  -2   4 5728.59 214.362   3
  -2   1   4 5011.60 396.512   3
   1  -2   4 6326.13 450.714   1
   1   1   4 5599.51 407.490   2
  -2   1   5 13505.3 632.698   3
   1   1   5 13334.9 637.928   3
   1  -2   5 13634.1 389.968   3
   1   1   5 15847.8 678.833   2
   1  -2   5 13262.6 648.862   1
  -2   1   6 65621.6 1433.54   3
   1  -2   6 67018.8 1487.07   1
   1   1   6 67011.7 1447.75   3
   1  -2   6 66059.5 985.922   3
   1  -2   7 5778.35 336.045   3
  -2   1   7 5891.50 471.942   3
   1   1   7 5933.80 471.787   3
   1   1   8 55373.5 1444.14   3
   1  -2   8 54960.0 1122.02   3
  -2   1   8 54864.7 1463.05   3
  -2   1   9 76199.0 1798.61   3
   1   1   9 75598.5 1772.26   3
   1  -2   9 77163.0 1423.03   3
  -2   1  10 4331.85 480.679   3
   1  -2  10 4241.22 376.587   3
   1   1  10 4091.43 453.632   3
  -2   1  11 10984.1 773.459   3
   1  -2  11 11453.5 633.127   3
   1   1  11 11759.0 783.501   3
   1  -2  12 2529.95 327.259   3
   1   1  12 3162.55 443.718   3
  -2   1  12 2882.05 451.701   3
   1  -2  13 14698.2 807.258   3
  -2   1  13 13228.8 917.054   3
   1   1  13 13047.8 890.664   3
  -2   1  14 11789.0 901.170   3
   1   1  14 13510.5 946.106   3
   1  -2  14 14385.5 837.259   3
   1   1  15 14630.8 1012.80   3
  -2   1  15 15544.5 1061.13   3
   1  -2  15 14919.3 887.536   3
   1   1  16 2441.59 463.453   3
   1  -2  16 1756.36 355.112   3
  -2   1  16 2039.52 437.002   3
   1  -2  17 4109.66 547.264   3
   1   1  17 2924.95 560.124   3
  -2   1  17 4026.20 616.578   3
   1  -2  18 14993.9 1021.90   3
  -2   1  18 15701.3 1178.95   3
   1   1  18 14860.9 1133.82   3
   1   1  19 3160.18 621.159   3
   1  -2  19 3148.30 509.514   3
  -2   1  19 3633.40 627.826   3
   1   1  20 7780.21 881.572   3
   1  -2  20 7434.04 778.997   3
  -2   1  20 8277.81 919.134   3
  -2   1  21 2349.03 573.860   3
   1  -2  21 1974.95 444.997   3
   1   1  21 1863.00 472.425   3
  -2   1  22 496.957 344.617   3
   1  -2  22 619.937 289.137   3
   1   1  22 752.120 381.188   3
  -2   1  23 788.754 396.132   3
   1   1  23 1477.31 483.422   3
  -2   1  24 2333.07 581.589   3
   1   1  24 2914.08 640.433   3
  -2   1  25 299.082 320.484   3
   1   1  25 766.953 362.741   3
  -2   1  26 1143.52 498.192   3
   1   1  26 1002.97 519.343   3
   1   2 -11 3258.00 364.213   2
   1   2 -10 14829.3 721.200   2
   1   2  -9 39832.9 1144.38   2
   1   2  -8 9284.42 551.596   2
   1   2  -7 4479.89 377.964   2
   1   2  -6 12638.4 616.393   2
   1   2  -5 43145.7 1104.10   2
   1   2  -4 10352.2 542.665   2
   1   2  -3 3634.27 342.122   2
   1   2  -2 889.338 202.107   2
   1   2  -1 7772.59 482.166   2
   2  -3  -1 8555.63 572.521   1
   1   2   0 31477.0 960.986   2
   2  -3   0 31410.7 1049.74   1
   1   2   1 44876.4 1176.16   2
   2  -3   1 44210.1 1220.18   1
   2  -3   2 12676.6 662.551   1
   1   2   2 14083.0 687.006   2
   1   2   3 8561.06 553.389   2
   2  -3   3 9207.73 580.988   1
  -3   1   3 9646.14 598.320   3
  -3   1   4 45984.7 1290.70   3
   2  -3   4 45326.3 1236.55   1
   1   2   4 45513.2 1271.19   2
   1   2   5 56838.5 1459.23   2
   2  -3   5 57843.9 1443.49   1
  -3   1   5 58017.2 1492.76   3
   1   2   6 26002.0 1019.71   3
   2  -3   6 25673.3 470.790   3
   2  -3   6 24555.5 983.280   1
  -3   1   6 24795.0 1014.39   3
   1   2   7 2863.03 382.216   3
  -3   1   7 3099.75 402.904   3
   2  -3   7 2552.20 184.733   3
   2  -3   7 2526.00 351.777   1
  -3   1   8 6433.58 580.453   3
   2  -3   8 5111.42 299.328   3
   1   2   8 7003.28 591.223   3
  -3   1   9 6286.04 601.718   3
   1   2   9 5921.35 569.888   3
   2  -3   9 6634.64 378.275   3
   2  -3  10 78759.7 1406.01   3
  -3   1  10 82056.4 2105.56   3
   1   2  10 74830.2 1998.08   3
   1   2  11 20302.6 1090.84   3
   2  -3  11 20433.1 773.012   3
  -3   1  11 20573.1 1110.24   3
   2  -3  12 18189.1 788.776   3
  -3   1  12 21308.8 1177.43   3
   1   2  12 20033.6 1117.47   3
  -3   1  13 26100.5 1335.51   3
   2  -3  13 23573.7 938.121   3
   1   2  13 25050.5 1313.22   3
  -3   1  14 7924.51 783.115   3
   2  -3  14 7491.67 571.956   3
   1   2  14 8766.25 826.436   3
   2  -3  15 1534.07 288.442   3
  -3   1  15 1559.21 400.824   3
   1   2  15 1107.86 351.921   3
   1   2  16-42.6419 252.097   3
   2  -3  16 590.554 199.710   3
  -3   1  16 16.7438 225.181   3
  -3   1  17 6281.38 773.385   3
   1   2  17 5366.54 719.079   3
   2  -3  17 5530.53 568.814   3
   2  -3  18 12404.3 881.413   3
   1   2  18 12983.4 1136.63   3
  -3   1  18 11858.8 1078.79   3
  -3   1  19 25352.4 1592.23   3
   1   2  19 24320.3 1570.93   3
  -3   1  20 7805.51 939.560   3
   1   2  20 6546.13 846.298   3
  -3   1  21 3603.69 702.166   3
   1   2  21 2813.93 1221.51   3
  -3   1  22 5100.03 801.326   3
   1   2  22 6756.18 929.199   3
  -3   1  23 177.401 266.090   3
   1   2  23-298.806 424.086   3
  -3   1  24 3717.72 745.160   3
   1   2  24 4142.42 754.107   3
   1   2  25 101.189 277.430   3
  -3   1  25-239.081 277.802   3
   0   2  -7 9003.84 404.823   2
   0   2  -6 7695.32 368.435   2
   0   2  -5 12884.6 456.440   2
   0   2  -4 86771.0 1137.41   2
   0   2  -3 31217.7 676.607   2
   0   2  -2 24218.6 625.568   2
   0   2  -1 47230.7 895.004   2
   2  -2   0 13292.7 497.829   1
   0   2   0 14105.0 524.594   2
  -2   0   0 13356.8 421.518   1
  -2   0   1 20788.4 513.462   1
   0   2   1 21331.8 666.461   2
   2  -2   1 21450.9 614.948   1
  -2   0   2 22941.8 551.644   1
   2  -2   2 22785.9 641.061   1
   0   2   2 21398.6 713.328   2
   2  -2   3 45870.3 950.504   1
   0   2   3 44998.5 1025.25   3
  -2   0   3 43041.8 1108.17   3
   2  -2   3 43466.7 651.755   2
  -2   0   3 45235.3 854.463   1
   0   2   4 25866.2 824.878   3
  -2   0   4 26509.0 900.786   3
   2  -2   4 26778.1 469.928   2
   2  -2   4 27098.0 499.944   3
   2  -2   4 26166.0 786.369   1
   2  -2   5 682.818 111.671   3
  -2   0   5 172.302 174.854   3
   2  -2   5 672.499 84.8101   2
   0   2   5 613.434 199.283   3
   0   2   6 54318.1 1328.89   3
   2  -2   6 53433.2 896.825   3
  -2   0   6 52004.8 1332.58   3
   2  -2   7 6597.01 361.480   3
   0   2   7 6426.45 495.908   3
  -2   0   7 6441.93 514.778   3
  -2   0   8 47990.2 1398.21   3
   2  -2   8 46485.9 1042.02   3
   0   2   8 48433.8 1390.46   3
  -2   0   9 49805.9 1482.02   3
   0   2   9 48275.4 1475.70   3
   2  -2   9 50416.9 1148.26   3
  -2   0  10 8211.33 641.713   3
   2  -2  10 8916.66 525.146   3
   0   2  10 9241.29 699.405   3
   0   2  11 25.1384 197.613   3
   2  -2  11 57.0264 129.616   3
  -2   0  11-45.3621 182.246   3
   0   2  12 3706.28 494.493   3
   2  -2  12 3468.77 383.099   3
  -2   0  12 3299.29 466.910   3
  -2   0  13 3568.62 503.494   3
   0   2  13 3400.09 501.635   3
   2  -2  13 3669.51 411.287   3
  -2   0  14 18791.8 1137.28   3
   2  -2  14 17684.2 913.513   3
   0   2  14 19085.7 1156.43   3
   2  -2  15 11770.3 785.596   3
   0   2  15 12263.3 968.202   3
  -2   0  15 12378.4 937.349   3
  -2   0  16 1099.54 402.929   3
   0   2  16 620.758 341.271   3
   2  -2  16 952.261 270.208   3
   0   2  17 13494.5 1089.00   3
   2  -2  17 12832.6 890.787   3
  -2   0  17 12508.6 1019.26   3
   0   2  18 8910.44 911.980   3
  -2   0  18 10810.5 980.275   3
   2  -2  18 8297.84 770.837   3
   0   2  19-77.1990 262.665   3
  -2   0  19 519.607 350.480   3
   2  -2  19-152.225 167.987   3
   0   2  20 5721.97 795.471   3
  -2   0  20 5155.73 741.441   3
   2  -2  20 5715.25 692.489   3
  -2   0  21 1483.20 492.971   3
   0   2  21 1507.32 479.404   3
   2  -2  21 900.921 362.406   3
  -2   0  22 4950.07 785.380   3
   0   2  22 2992.40 656.944   3
  -2   0  23 25452.9 1727.38   3
   0   2  23 23994.5 1709.97   3
   0   2  24 5144.89 844.987   3
  -2   0  24 5797.22 909.833   3
  -2   0  25 1224.95 456.395   3
   0   2  25 1470.23 514.642   3
   0   2  26 1595.10 573.594   3
  -2   0  26 1378.30 524.875   3
  -1  -1   0 356468. 2865.84   1
   2  -1   0 384716. 2608.11   2
   2  -1   1 58285.1 1009.97   2
  -1  -1   1 58788.4 1146.75   1
  -1   2   1 60884.6 833.351   3
  -1  -1   2 13725.7 567.141   1
  -1   2   2 14054.5 471.590   3
   2  -1   2 14142.1 497.927   2
  -1  -1   3 49234.7 1067.80   1
   2  -1   3 45483.1 877.421   2
  -1   2   3 46527.7 948.166   3
  -1  -1   4 3982.46 349.444   1
   2  -1   4 4219.21 290.380   2
  -1   2   4 4628.92 355.526   3
  -1  -1   4 4057.34 335.585   3
  -1   2   5 10310.4 536.684   3
  -1  -1   5 9444.95 508.340   3
   2  -1   5 9365.25 425.990   2
  -1  -1   5 9252.76 523.636   1
   2  -1   6 61567.6 1192.03   3
  -1  -1   6 64911.1 1354.00   3
   2  -1   6 63020.2 1113.90   2
  -1   2   6 65436.8 1415.49   3
  -1  -1   7 19499.6 791.975   3
   2  -1   7 20627.7 743.986   3
  -1   2   7 21360.5 864.962   3
  -1   2   8 34073.8 1156.94   3
   2  -1   8 34596.5 997.484   3
  -1  -1   8 35678.2 1102.70   3
  -1  -1   9 98557.0 1919.23   3
  -1   2   9 99360.5 2059.38   3
   2  -1   9 96459.2 1782.74   3
   2  -1  10 4618.52 419.044   3
  -1  -1  10 5007.90 475.742   3
  -1   2  10 4582.19 495.327   3
   2  -1  11 4131.38 436.566   3
  -1   2  11 4698.64 530.156   3
  -1  -1  11 4959.55 493.653   3
  -1   2  12 676.087 312.513   3
   2  -1  12 709.289 212.519   3
  -1  -1  12 793.876 280.901   3
  -1  -1  13 20003.6 1038.61   3
   2  -1  13 20674.3 1018.75   3
  -1   2  13 19694.5 1104.93   3
  -1  -1  14 6188.90 622.987   3
  -1   2  14 6193.34 689.048   3
   2  -1  14 6610.31 625.614   3
   2  -1  15 19819.0 1085.70   3
  -1   2  15 20227.9 1207.09   3
  -1  -1  15 20357.7 1132.43   3
  -1   2  16 2037.65 484.352   3
   2  -1  16 1816.99 378.106   3
  -1  -1  16 1942.19 421.851   3
  -1  -1  17 2090.40 449.598   3
  -1   2  17 1561.88 451.463   3
   2  -1  17 1642.20 381.822   3
  -1   2  18 10312.5 975.485   3
   2  -1  18 12798.0 984.235   3
  -1  -1  18 13887.5 1055.62   3
  -1   2  19 8252.22 895.410   3
   2  -1  19 8493.70 831.302   3
  -1  -1  19 8980.15 880.506   3
  -1  -1  20 2638.05 545.623   3
  -1   2  20 1506.28 466.325   3
   2  -1  20 1888.14 441.492   3
  -1   2  21 2417.06 587.301   3
  -1  -1  21 2983.61 565.306   3
   2  -1  21 2996.22 562.765   3
  -1   2  22 4655.01 775.525   3
  -1  -1  22 5225.01 754.185   3
   2  -1  22 3937.89 642.020   3
   2  -1  23 231.275 292.112   3
  -1  -1  23 446.710 358.866   3
  -1   2  23-140.335 349.010   3
  -1  -1  24 2735.89 637.584   3
   2  -1  24 2987.10 580.806   3
  -1   2  24 3100.82 679.450   3
  -1  -1  25 470.487 374.675   3
  -1   2  25 234.056 284.476   3
  -1  -1  26 814.962 384.256   3
  -1   2  26 254.331 341.704   3
   2   0  -3 42290.4 1052.00   2
   2   0  -2 21510.9 751.097   2
   2   0  -1 20463.2 730.873   2
  -2   2   0 13002.6 398.697   3
   0  -2   0 13992.7 718.261   1
   2   0   0 12882.4 590.084   2
   2   0   1 44344.5 1061.60   2
   0  -2   1 43820.4 1194.79   1
  -2   2   1 44697.6 811.238   3
   0  -2   2 24144.4 891.910   1
   2   0   2 22864.3 775.783   2
  -2   2   2 24616.1 666.873   3
  -2   2   3 33103.6 838.512   3
   0  -2   3 33431.4 1041.07   1
   2   0   3 31569.3 913.988   2
   2   0   4 89172.9 1553.93   2
   0  -2   4 91283.3 1709.54   1
  -2   2   4 89869.8 1494.14   3
   0  -2   5 14700.7 727.386   1
   2   0   5 15235.0 669.868   2
  -2   2   5 15026.2 661.834   3
   0  -2   5 13747.6 533.781   3
   0  -2   6 7261.70 541.978   1
   2   0   6 7133.90 470.996   2
  -2   2   6 7134.48 495.676   3
   0  -2   6 7622.55 422.014   3
  -2   2   7 9166.10 597.185   3
   0  -2   7 9590.25 637.085   1
   0  -2   7 9368.89 491.988   3
   2   0   7 9194.44 548.906   2
   2   0   7 9350.16 571.553   3
  -2   2   8 1855.96 313.154   3
   2   0   8 1020.93 241.174   3
   0  -2   8 1645.33 238.043   3
  -2   2   9 10292.4 699.631   3
   2   0   9 10190.3 656.800   3
   0  -2   9 9715.72 560.021   3
   0  -2  10 130279. 2126.13   3
   2   0  10 129712. 2376.12   3
  -2   2  10 127542. 2502.57   3
   0  -2  11 17165.1 825.376   3
  -2   2  11 18837.7 1014.86   3
   2   0  11 18567.8 947.605   3
   2   0  12 42539.4 1484.44   3
  -2   2  12 41174.4 1558.18   3
   0  -2  12 38699.6 1294.04   3
   2   0  13 72159.0 1994.31   3
  -2   2  13 70996.5 2105.50   3
   0  -2  13 65754.7 1763.79   3
   0  -2  14 1678.74 337.807   3
   2   0  14 2954.08 464.915   3
  -2   2  14 2242.90 472.668   3
   2   0  15 9569.46 816.086   3
  -2   2  15 7864.78 778.138   3
   0  -2  15 8141.88 686.945   3
   2   0  16 6481.06 707.274   3
  -2   2  16 7163.07 778.085   3
   0  -2  16 6785.52 660.765   3
   2   0  17 1358.41 431.844   3
  -2   2  17 829.778 383.517   3
   0  -2  17 1420.89 357.288   3
   0  -2  18 13365.3 990.149   3
   2   0  18 12131.7 1065.49   3
  -2   2  18 12118.4 1084.46   3
   2   0  19 45962.9 1987.35   3
   0  -2  19 44735.5 1860.27   3
  -2   2  19 46705.9 2108.14   3
   2   0  20 1770.29 477.160   3
   0  -2  20 1550.17 410.869   3
  -2   2  20 978.383 413.186   3
   2   0  21 3266.95 634.901   3
  -2   2  21 2081.16 504.565   3
   0  -2  21 2356.58 501.327   3
   2   0  22 7670.15 919.430   3
  -2   2  22 6356.44 878.259   3
   0  -2  22 4731.78 697.868   3
   2   0  23 839.860 362.096   3
   0  -2  23 1450.33 433.335   3
  -2   2  23 1016.96 419.133   3
  -2   2  24 2799.25 636.957   3
   2   0  24 4435.04 787.139   3
  -2   2  25 2556.34 625.768   3
   2   0  25 711.433 362.773   3
   2   0  26 685.280 359.197   3
  -2   2  26 359.065 299.303   3
   2   0  27 1845.23 555.647   3
   2   1  -7 2873.80 351.972   2
   2   1  -6 4223.08 410.853   2
   2   1  -5 106290. 1906.34   2
   2   1  -4 36395.0 1111.05   2
   2   1  -3 13478.3 681.759   2
   2   1  -2 37011.7 1106.06   2
   1  -3  -1 41054.6 1323.96   1
   2   1  -1 40708.2 1153.34   2
   2   1   0 3563.00 390.094   2
   1  -3   0 3653.88 449.567   1
   1  -3   1 12929.5 739.407   1
   2   1   1 13315.4 669.462   2
  -3   2   1 14325.6 607.247   3
  -3   2   2 1516.85 231.561   3
   2   1   2 1667.02 281.907   2
   1  -3   2 1600.09 310.114   1
   2   1   3 8482.05 565.397   2
  -3   2   3 7930.52 498.029   3
   1  -3   3 8924.26 622.515   1
   1  -3   4 14221.8 787.776   1
  -3   2   4 14574.6 695.574   3
   2   1   4 15476.2 766.294   2
   2   1   5 29950.1 1075.47   2
   1  -3   5 29411.9 1112.98   1
  -3   2   5 30848.0 1037.64   3
   1  -3   6 3855.68 437.386   1
   2   1   6 4757.16 467.306   2
  -3   2   6 4504.64 449.650   3
   2   1   7 14452.6 785.504   2
   1  -3   7 16009.0 876.692   1
  -3   2   7 14931.7 799.447   3
   1  -3   7 15274.9 536.126   3
   2   1   8 30951.8 1187.14   3
   1  -3   8 30027.4 812.409   3
   2   1   8 30395.4 1154.81   2
   1  -3   8 30752.2 1242.51   1
  -3   2   8 30219.2 1175.44   3
  -3   2   9 11978.4 786.638   3
   2   1   9 10354.2 740.718   3
   1  -3   9 8764.92 484.319   3
   1  -3  10 30901.8 948.979   3
   2   1  10 29591.6 1242.97   3
  -3   2  10 31729.5 1312.68   3
   1  -3  11 1077.28 209.941   3
  -3   2  11 1316.54 357.803   3
   2   1  11 1098.63 319.181   3
   2   1  12 9263.27 762.498   3
   1  -3  12 9415.23 594.137   3
  -3   2  12 9326.43 790.811   3
   1  -3  13 5204.86 473.719   3
   2   1  13 3454.31 509.510   3
  -3   2  13 4269.94 569.533   3
   1  -3  14 41336.4 1367.53   3
   2   1  14 41496.9 1674.44   3
  -3   2  14 42981.2 1755.64   3
   1  -3  15 7565.71 624.322   3
   2   1  15 8543.84 816.122   3
  -3   2  15 9194.99 871.439   3
   1  -3  16 16356.9 946.880   3
   2   1  16 16855.1 1172.68   3
  -3   2  16 14648.3 1101.57   3
  -3   2  17 7161.94 846.414   3
   1  -3  17 8621.29 722.089   3
   2   1  17 7682.68 824.044   3
   2   1  18 1592.25 438.292   3
  -3   2  18 1773.97 472.680   3
   1  -3  18 2858.73 454.864   3
  -3   2  19 960.854 420.699   3
   2   1  19 1062.95 374.439   3
   1  -3  19 1100.41 312.668   3
   2   1  20 5542.88 773.648   3
  -3   2  20 5519.05 819.081   3
  -3   2  21 1393.44 470.393   3
   2   1  21 1687.61 516.741   3
   2   1  22 6315.16 908.188   3
  -3   2  22 4628.65 798.690   3
   2   1  23 19294.7 1531.34   3
  -3   2  23 17300.6 1501.80   3
   2   1  24 734.748 351.757   3
  -3   2  24 1235.57 562.177   3
   2   1  25 3217.85 726.640   3
  -3   2  25 2553.05 644.764   3
   2   1  26 934.441 433.584   3
   2   2 -17 2198.86 384.537   2
   2   2 -16 1228.95 314.121   2
   2   2 -15 13333.5 899.397   2
   2   2 -14 5912.88 591.198   2
   2   2 -13 11315.7 790.479   2
   2   2 -12 10446.0 744.276   2
   2   2 -11 6867.07 598.663   2
   2   2 -10 1764.80 318.172   2
   2   2  -9 88050.8 2015.86   2
   2   2  -8 29177.7 1144.46   2
   2   2  -7 30922.1 1160.26   2
   2   2  -6 19693.4 915.378   2
   2   2  -5 15329.3 804.130   2
   2   2  -4 7086.17 554.067   2
   2   2  -3 43229.7 1323.79   2
   2   2  -2 7314.08 563.342   2
   2   2  -1 86275.4 1851.55   2
   2  -4  -1 88796.1 2174.56   1
   2  -4   0 94244.1 2182.75   1
   2   2   0 96487.5 1984.03   2
   2  -4   1 69969.0 1858.87   1
   2   2   1 68316.9 1701.96   2
   2   2   2 21309.1 973.124   2
   2  -4   2 22860.6 1066.45   1
   2  -4   3 12860.4 812.088   1
   2   2   3 14172.2 807.708   2
  -4   2   3 14166.8 780.213   3
   2  -4   4 12214.3 794.977   1
  -4   2   4 12500.3 741.344   3
   2   2   4 12845.3 791.938   2
   2  -4   5 25216.4 1130.88   1
  -4   2   5 23783.3 1050.82   3
   2   2   5 24105.4 1085.91   2
  -4   2   6 15984.4 890.448   3
   2   2   6 15004.3 890.053   2
   2  -4   6 14884.6 894.383   1
   2  -4   7 17206.3 983.083   1
   2   2   7 15992.5 930.790   2
  -4   2   7 17072.6 945.440   3
   2  -4   8 66609.8 1939.46   1
   2   2   8 71470.7 1981.16   3
  -4   2   8 76980.1 2062.56   3
   2   2   8 71153.2 1966.99   2
   2  -4   9 33332.3 1431.65   1
   2  -4   9 33986.8 773.237   3
   2   2   9 35686.7 1449.74   3
  -4   2   9 35323.3 1443.15   3
  -4   2  10 15778.5 1009.45   3
   2   2  10 14818.9 973.255   3
   2  -4  10 16210.9 589.018   3
   2  -4  11 5533.47 381.229   3
   2   2  11 4683.81 579.471   3
  -4   2  11 5170.48 622.664   3
  -4   2  12 19552.4 1198.35   3
   2  -4  12 19476.9 758.106   3
   2   2  12 18157.9 1125.47   3
  -4   2  13 1131.33 393.040   3
   2  -4  13 1196.71 219.829   3
   2   2  13 1219.71 370.846   3
   2   2  14 23038.3 1341.12   3
  -4   2  14 21156.0 1317.51   3
  -4   2  15 5704.83 737.539   3
   2   2  15 4250.75 636.025   3
  -4   2  16 2439.60 539.062   3
   2   2  16 1698.29 459.418   3
   2   2  17 2900.33 604.274   3
  -4   2  17 4120.51 673.774   3
   2   2  18 18914.6 1398.89   3
  -4   2  18 18864.5 1407.87   3
  -4   2  19 1622.18 533.456   3
   2   2  19 1664.09 508.102   3
   2   2  20 3698.14 688.152   3
  -4   2  20 4781.25 785.039   3
  -4   2  21 2836.01 621.095   3
   2   2  21 2212.39 553.348   3
  -4   2  22 1377.68 552.106   3
   2   2  22 1877.84 569.489   3
   2   2  23 1970.62 575.452   3
  -4   2  23 2014.70 563.829   3
   2   2  24 6117.17 944.791   3
  -4   2  24 5580.84 934.268   3
   2   2  25 396.517 325.961   3
   2   3 -14 5423.89 590.067   2
   2   3 -13 8877.92 741.763   2
   2   3 -12 1486.68 310.474   2
   2   3 -11 13295.0 862.504   2
   2   3 -10 3958.39 477.423   2
   2   3  -9 28901.2 1231.95   2
   2   3  -8 3239.39 425.637   2
   2   3  -7 14590.3 858.090   2
   2   3  -6 14177.6 840.496   2
   2   3  -5 66776.6 1804.72   2
   2   3  -4 7839.13 626.299   2
   2   3  -3 10924.9 741.023   2
   2   3  -2 30636.2 1237.18   2
   3  -5  -2 32070.8 1446.59   1
   2   3  -1 10046.1 726.430   2
   3  -5  -1 9901.79 806.986   1
   2   3   0 26201.5 1168.41   2
   3  -5   0 25191.7 1241.88   1
   2   3   1 76280.4 1993.36   2
   3  -5   1 70972.5 2045.09   1
   2   3   2 19626.4 1036.37   2
   3  -5   2 18433.0 1042.58   1
   2   3   3 21937.1 1109.12   2
   3  -5   3 19195.4 1064.47   1
   3  -5   4 67916.0 2002.03   1
   2   3   4 68031.9 1972.16   2
   3  -5   5 32497.1 1377.17   1
   2   3   5 32459.8 1382.72   2
   3  -5   6 3789.71 510.295   1
  -5   2   6 5001.80 605.313   3
   2   3   6 4670.16 565.505   2
  -5   2   7 8690.82 767.427   3
   3  -5   7 8660.52 749.456   1
   2   3   7 8128.42 741.110   2
   3  -5   8 220.608 272.335   1
   2   3   8 203.839 246.581   3
  -5   2   8-220.698 284.234   3
   3  -5   9 6131.87 663.227   1
   2   3   9 6032.18 667.581   3
  -5   2   9 6797.04 723.468   3
  -5   2  10 22602.2 1308.21   3
   2   3  10 20783.0 1240.48   3
   3  -5  10 21962.9 1259.88   1
  -5   2  11 23647.4 1372.27   3
   2   3  11 22138.4 1299.91   3
  -5   2  12 10338.5 943.128   3
   2   3  12 10920.3 944.510   3
  -5   2  13 3731.24 631.324   3
   2   3  13 4723.02 665.742   3
   2   3  14 11835.7 1032.80   3
  -5   2  14 13538.8 1134.06   3
   2   3  15 1266.50 412.747   3
  -5   2  15 845.926 364.457   3
   2   3  16 3052.25 605.684   3
  -5   2  16 2972.07 587.674   3
  -5   2  17 1723.68 485.097   3
   2   3  17 2116.78 540.384   3
   2   3  18 12965.3 1209.51   3
  -5   2  18 15792.7 1360.06   3
   2   3  19 1211.33 482.264   3
  -5   2  19 1752.86 555.272   3
   2   3  20 8048.16 1033.35   3
  -5   2  20 10229.8 1142.34   3
  -5   2  21 3127.77 674.949   3
   2   3  21 2981.82 651.350   3
  -5   2  22 3817.22 770.419   3
   2   3  22 4825.13 849.845   3
   2   3  23 1430.24 562.964   3
  -5   2  23 1585.54 570.947   3
   1   3 -14 1393.32 263.119   2
   1   3 -13 36125.5 1274.08   2
   1   3 -12 19998.9 938.735   2
   1   3 -11 22622.6 974.111   2
   1   3 -10 20972.4 914.786   2
   1   3  -9 21067.9 901.667   2
   1   3  -8 4357.64 414.409   2
   1   3  -7 4751.88 424.198   2
   1   3  -6 14234.6 711.841   2
   1   3  -5 36555.2 1141.21   2
   1   3  -4 23565.1 901.993   2
   1   3  -3 31993.0 1059.81   2
   1   3  -2 42268.4 1238.94   2
   3  -4  -2 46261.5 1464.11   1
   3  -4  -1 52699.5 1538.45   1
  -4   1  -1 51180.1 648.537   1
   1   3  -1 51318.5 1387.80   2
   3  -4   0 2591.89 372.989   1
   1   3   0 2998.10 369.352   2
   1   3   1 23634.6 984.065   2
   3  -4   1 24181.3 1001.61   1
   3  -4   2 2034.01 326.975   1
   1   3   2 2125.85 350.004   2
   1   3   3 26075.0 1069.22   2
   3  -4   3 27371.7 1074.42   1
   1   3   4 72196.5 1807.09   2
   3  -4   4 72369.9 1720.54   1
   1   3   5 50619.3 1553.37   2
   3  -4   5 49120.1 1448.70   1
  -4   1   5 53082.5 1649.70   3
  -4   1   6 1568.44 330.072   3
   1   3   6 1579.86 336.069   3
   3  -4   6 1910.65 336.747   1
   1   3   7 1829.49 343.445   3
   3  -4   7 2723.90 392.821   1
  -4   1   7 2627.09 439.634   3
   3  -4   8 49974.6 1601.12   1
  -4   1   8 47955.1 1695.29   3
   1   3   8 44846.4 1567.01   3
   3  -4   8 45002.6 626.459   3
   1   3   9 32296.6 1372.94   3
   3  -4   9 30236.4 636.130   3
  -4   1   9 32318.7 1427.97   3
  -4   1  10 14592.8 998.546   3
   1   3  10 13893.9 946.301   3
   3  -4  10 15165.8 520.951   3
   1   3  11 6027.31 669.061   3
   3  -4  11 5672.40 358.030   3
  -4   1  11 7438.45 756.827   3
   1   3  12 677.440 321.920   3
  -4   1  12 874.359 358.873   3
  -4   1  13 1525.41 408.729   3
   1   3  13 1159.52 385.145   3
  -4   1  14 30731.9 1605.54   3
   1   3  14 30769.0 1571.69   3
  -4   1  15 19206.1 1306.56   3
   1   3  15 19571.4 1300.76   3
   1   3  16 1917.11 474.154   3
  -4   1  16 2424.27 552.541   3
   1   3  17 7970.41 915.180   3
  -4   1  17 7609.25 901.940   3
  -4   1  18 6592.58 859.793   3
   1   3  18 6915.74 865.973   3
   1   3  19 2576.12 566.773   3
  -4   1  19 1928.25 509.751   3
  -4   1  20 7953.52 972.371   3
   1   3  20 9915.10 1104.58   3
   1   3  21 3589.59 702.485   3
  -4   1  21 5128.42 836.767   3
   1   3  22 1400.62 498.818   3
  -4   1  22 1991.82 612.721   3
  -4   1  23 6212.32 940.102   3
   1   3  23 7288.69 1038.49   3
  -4   1  24 6533.92 994.342   3
   1   3  24 7138.71 1021.87   3
   0   3 -13 5877.90 446.821   2
   0   3 -12 8212.94 511.193   2
   0   3 -11 18529.4 726.299   2
   0   3 -10 15065.4 636.410   2
   0   3  -9 139254. 1859.37   2
   0   3  -8 49840.4 1090.11   2
   0   3  -7 1755.88 212.906   2
   0   3  -6 21546.8 693.787   2
   0   3  -5 15402.4 577.607   2
   0   3  -4 8969.97 455.048   2
   0   3  -3 58623.9 1164.34   2
   0   3  -2 4884.13 356.292   2
  -3   0  -1 19726.2 649.371   1
   3  -3  -1 21427.9 781.131   1
   0   3  -1 19796.3 722.351   2
  -3   0   0 95001.2 1320.27   1
   0   3   0 100853. 1662.68   2
   3  -3   0 94171.1 1567.17   1
   3  -3   1 72663.9 1348.58   1
  -3   0   1 77567.4 1150.04   1
   0   3   1 74160.4 1475.48   2
   0   3   2 24073.9 880.366   2
  -3   0   2 22671.3 639.253   1
   3  -3   2 25346.5 815.169   1
   3  -3   3 5919.73 325.285   2
   3  -3   3 6410.08 419.528   1
  -3   0   3 6953.34 376.805   1
   3  -3   4 20384.3 565.530   2
   0   3   4 20866.8 842.304   3
   3  -3   4 21464.7 780.480   1
   3  -3   5 7808.13 500.204   1
   3  -3   5 7483.87 312.314   2
  -3   0   5 7635.28 606.367   3
   0   3   5 7669.54 550.481   3
   3  -3   5 7819.74 294.280   3
  -3   0   6 18789.0 944.344   3
   0   3   6 17854.0 854.775   3
   3  -3   6 18312.0 445.589   2
   3  -3   6 17127.4 471.922   3
   0   3   7 79754.8 1854.01   3
  -3   0   7 79489.3 1971.35   3
   3  -3   7 73129.1 1092.67   3
  -3   0   8 21604.9 1063.42   3
   0   3   8 21406.0 1018.03   3
   3  -3   8 20526.9 623.792   3
   0   3   9 14574.6 878.663   3
   3  -3   9 14622.9 604.939   3
  -3   0   9 16691.1 973.794   3
   3  -3  10 4038.97 334.826   3
  -3   0  10 4652.01 548.135   3
   0   3  10 3833.61 501.977   3
   0   3  11 758.566 271.478   3
   3  -3  11 368.648 143.586   3
  -3   0  12 11452.7 888.631   3
   0   3  12 9974.62 828.768   3
   3  -3  12 11950.7 648.103   3
   3  -3  13 11001.9 649.653   3
  -3   0  13 11150.9 894.889   3
   0   3  13 11489.3 933.296   3
   3  -3  14 9572.42 640.749   3
   0   3  14 10313.9 898.484   3
  -3   0  14 9139.32 847.124   3
   0   3  15 7373.47 804.430   3
   3  -3  15 9518.83 675.441   3
  -3   0  15 6799.06 763.050   3
  -3   0  16 3108.41 562.861   3
   3  -3  16 4606.90 504.301   3
   0   3  16 3713.36 594.820   3
   3  -3  17 3481.82 458.468   3
  -3   0  17 3342.28 572.952   3
   0   3  17 3169.94 580.780   3
  -3   0  18 18242.0 1317.19   3
   0   3  18 16994.0 1295.32   3
   0   3  19 6460.71 849.411   3
  -3   0  19 7229.14 867.706   3
   0   3  20 934.202 397.901   3
  -3   0  20 1143.12 490.870   3
   0   3  21 2929.58 634.779   3
  -3   0  21 3070.26 649.887   3
  -3   0  22 4972.72 811.872   3
   0   3  22 4839.72 809.040   3
  -3   0  23 1466.31 517.532   3
   0   3  23 2758.19 634.697   3
  -3   0  24 2999.76 663.521   3
   0   3  24 6291.80 950.476   3
  -3   0  25 1062.12 461.016   3
   0   3  25 887.291 512.026   3
  -1   3 -11 1053.51 139.901   2
  -1   3 -10 28516.1 645.939   2
  -1   3  -9 9537.71 343.365   2
  -1   3  -8 29508.3 541.139   2
  -1   3  -7 15577.7 352.855   2
  -1   3  -6 4416.71 184.064   2
  -1   3  -5 31538.4 506.059   2
  -1   3  -4 13979.1 368.008   2
   3  -2  -1 16094.6 428.364   1
  -1   3   0 3914.69 249.588   3
   3  -2   0 3639.93 183.929   1
  -2  -1   0 3761.77 368.724   1
   3  -2   1 40087.5 610.334   1
  -2  -1   1 38398.1 1038.87   1
   3  -2   1 38156.3 960.567   2
  -1   3   1 39846.1 839.124   3
   3  -2   2 37273.6 941.554   2
  -2  -1   2 35593.0 1004.98   1
  -1   3   2 36972.5 876.171   3
  -1   3   3 12308.4 554.403   3
   3  -2   3 11947.9 524.390   2
  -2  -1   3 11262.8 576.714   1
  -2  -1   4 36279.2 1034.49   1
  -1   3   4 37455.1 1015.44   3
   3  -2   4 34405.0 872.947   2
  -2  -1   5 106333. 1829.23   1
  -1   3   5 104733. 1821.77   3
   3  -2   5 102858. 1472.66   2
  -1   3   6 3984.31 401.935   3
  -2  -1   6 3553.65 375.722   1
   3  -2   6 3695.74 292.805   2
  -2  -1   6 4209.09 437.898   3
   3  -2   7 2536.09 265.628   3
   3  -2   7 2290.37 236.344   2
  -2  -1   7 2461.61 351.307   3
  -1   3   7 2623.39 346.349   3
   3  -2   8 10136.5 486.132   2
  -2  -1   8 10028.2 679.864   3
   3  -2   8 10010.7 533.460   3
  -1   3   8 10115.3 682.523   3
  -1   3   9 9109.20 688.240   3
   3  -2   9 9455.81 542.665   3
  -2  -1   9 8230.02 641.792   3
  -2  -1  10 50888.1 1601.99   3
   3  -2  10 51085.6 1317.00   3
  -1   3  10 52931.3 1669.39   3
   3  -2  11 34646.5 1139.11   3
  -1   3  11 32380.7 1376.55   3
  -2  -1  11 31299.5 1313.16   3
   3  -2  12 8669.42 607.521   3
  -1   3  12 9312.52 794.302   3
  -2  -1  12 8826.33 736.089   3
  -2  -1  13 31752.5 1399.62   3
  -1   3  13 33477.6 1517.00   3
   3  -2  13 30479.6 1197.79   3
   3  -2  14 6091.37 561.918   3
  -2  -1  14 6194.22 659.133   3
  -1   3  14 5707.59 672.645   3
  -1   3  15 898.643 365.827   3
  -2  -1  15 825.017 312.922   3
   3  -2  15 1204.03 289.974   3
  -2  -1  16 569.318 307.581   3
  -1   3  16 967.553 408.431   3
   3  -2  16 588.531 245.978   3
   3  -2  17 6674.33 668.233   3
  -2  -1  17 6147.51 731.060   3
  -1   3  17 5429.28 722.963   3
  -2  -1  18 9881.52 979.024   3
  -1   3  18 9154.57 953.630   3
   3  -2  18 8960.70 806.664   3
   3  -2  19 27531.8 1430.20   3
  -1   3  19 26963.1 1655.36   3
  -2  -1  19 27619.1 1587.13   3
   3  -2  20 3946.86 593.643   3
  -2  -1  20 4437.09 702.754   3
  -1   3  20 3622.00 694.879   3
  -1   3  21 634.507 366.597   3
   3  -2  21 941.690 345.682   3
  -2  -1  21 1326.74 458.944   3
  -1   3  22 6725.72 927.272   3
  -2  -1  22 3621.94 663.714   3
  -1   3  23 1498.49 540.260   3
  -2  -1  23 828.044 436.096   3
  -2  -1  24 372.189 279.196   3
  -1   3  24 1466.46 545.721   3
  -2  -1  25 1534.81 528.621   3
  -1   3  25 1413.00 530.442   3
  -2  -1  26 1908.11 571.581   3
   3  -1  -2 13531.9 670.440   2
  -2   3  -1 46285.2 571.684   3
   3  -1  -1 45967.6 1199.31   2
  -2   3   0 29878.4 577.841   3
  -1  -2   0 31221.8 1111.66   1
   3  -1   0 29724.5 969.702   2
   3  -1   1 8289.78 516.589   2
  -1  -2   1 8514.28 584.539   1
  -2   3   1 8284.32 362.744   3
   3  -1   2 573.370 185.339   2
  -1  -2   2 407.759 191.267   1
  -2   3   2 650.436 151.156   3
  -1  -2   3 5254.73 460.349   1
  -2   3   3 5485.75 369.340   3
   3  -1   3 5534.35 426.896   2
  -2   3   4 9483.23 512.982   3
   3  -1   4 9775.58 546.827   2
  -1  -2   4 9824.47 635.373   1
  -2   3   5 44353.0 1161.60   3
   3  -1   5 43391.7 1149.36   2
  -1  -2   5 41507.9 1275.89   1
   3  -1   6 14582.0 684.367   2
  -1  -2   6 13052.0 757.126   1
  -2   3   6 15998.1 753.424   3
  -2   3   7 3987.99 408.773   3
   3  -1   7 3936.42 377.432   2
  -1  -2   7 4409.61 478.502   1
  -1  -2   7 4449.88 417.458   3
  -1  -2   8 9554.62 610.510   3
  -1  -2   8 10063.0 705.750   1
   3  -1   8 10008.2 617.871   3
  -2   3   8 10624.9 684.223   3
   3  -1   8 10715.4 607.784   2
   3  -1   9 41870.2 1205.29   2
  -2   3   9 44514.7 1448.26   3
   3  -1   9 44652.8 1321.06   3
  -1  -2   9 41566.5 1305.59   3
  -1  -2  10 16332.4 860.949   3
  -2   3  10 16329.9 939.033   3
   3  -1  10 16564.6 839.490   3
   3  -1  11 3217.22 409.138   3
  -2   3  11 2876.18 452.146   3
  -1  -2  11 3190.16 415.144   3
  -2   3  12 9759.10 799.406   3
  -1  -2  12 10912.8 755.320   3
   3  -1  12 11125.2 750.402   3
  -2   3  13 2869.86 477.742   3
   3  -1  13 2658.55 402.320   3
  -1  -2  13 1885.79 353.599   3
  -2   3  14 28825.2 1449.18   3
   3  -1  14 27907.9 1268.58   3
  -1  -2  14 28504.5 1296.05   3
  -2   3  15 19714.0 1251.19   3
   3  -1  15 19095.1 1109.77   3
  -1  -2  15 20076.2 1140.76   3
  -1  -2  16 10927.3 877.188   3
   3  -1  16 12170.2 912.034   3
  -2   3  16 11872.4 1016.32   3
   3  -1  17 7982.77 777.913   3
  -1  -2  17 6265.99 697.177   3
  -2   3  17 6396.68 794.890   3
  -1  -2  18 4623.55 624.418   3
   3  -1  18 4850.79 630.299   3
  -2   3  18 4655.66 723.359   3
  -2   3  19 1419.04 459.387   3
   3  -1  19 2243.37 472.292   3
  -1  -2  19 1805.85 445.473   3
   3  -1  20 5412.85 721.058   3
  -1  -2  20 5530.10 723.734   3
  -2   3  20 5875.45 835.411   3
   3  -1  21 2904.60 582.569   3
  -2   3  21 3336.36 686.377   3
  -1  -2  21 2510.79 519.551   3
  -1  -2  22 7441.86 911.504   3
   3  -1  22 7336.68 897.140   3
  -2   3  22 6822.07 949.241   3
   3  -1  23 13404.1 1210.34   3
  -1  -2  23 15372.5 1288.02   3
  -2   3  23 14312.3 1367.81   3
   3  -1  24 3858.83 677.893   3
  -2   3  24 4005.36 797.224   3
  -2   3  25 2376.20 651.049   3
   3   0  -6 17592.6 877.962   2
   3   0  -5 7556.26 577.402   2
   3   0  -4 21086.6 926.723   2
   3   0  -3 5215.85 483.002   2
   3   0  -2 23472.7 967.930   2
   0  -3  -1 79279.6 1978.22   1
   3   0  -1 75830.8 1698.35   2
   3   0   0 96143.0 1908.14   2
  -3   3   0 86399.7 1255.48   3
   0  -3   0 91495.5 2105.67   1
   0  -3   1 19445.6 975.148   1
  -3   3   1 19273.1 639.117   3
   3   0   1 20255.2 885.371   2
   3   0   2 6823.21 526.535   2
   0  -3   2 6397.48 571.781   1
  -3   3   2 6839.00 412.322   3
  -3   3   3 57698.8 1240.48   3
   3   0   3 56316.6 1455.88   2
   0  -3   3 57492.8 1640.45   1
   3   0   4 8516.56 594.867   2
  -3   3   4 7861.37 497.387   3
   0  -3   4 8857.16 673.397   1
   0  -3   5 14509.9 856.684   1
   3   0   5 15504.4 794.403   2
  -3   3   5 16183.7 749.834   3
   0  -3   6 22216.8 1061.54   1
  -3   3   6 21791.1 912.319   3
   3   0   6 21864.6 958.925   2
   0  -3   7 1733.93 337.403   1
   3   0   7 1921.53 330.952   2
  -3   3   7 1675.71 315.013   3
  -3   3   8 55777.4 1610.29   3
   3   0   8 53936.5 1526.73   2
   0  -3   8 54004.4 1731.18   1
   3   0   9 144998. 2558.15   2
  -3   3   9 144473. 2684.17   3
   3   0   9 147094. 2653.97   3
   0  -3   9 140183. 2845.88   1
   0  -3   9 139133. 2213.20   3
   3   0  10 15449.0 863.289   2
  -3   3  10 16167.6 958.875   3
   3   0  10 14937.1 888.210   3
   0  -3  10 14022.3 733.808   3
   0  -3  11 18681.2 879.357   3
   3   0  11 18162.9 1006.14   3
  -3   3  11 20442.5 1115.15   3
  -3   3  12 9229.96 798.034   3
   3   0  12 9857.09 777.597   3
   0  -3  12 10138.3 681.050   3
   3   0  13 6038.66 637.457   3
  -3   3  13 6864.64 733.210   3
   0  -3  13 6464.57 574.281   3
   3   0  14 22797.1 1232.09   3
   0  -3  14 25802.9 1164.71   3
  -3   3  14 25187.5 1389.04   3
   3   0  15 15450.2 1053.52   3
  -3   3  15 17280.9 1199.52   3
   0  -3  15 18581.1 1027.01   3
   3   0  16 1807.00 434.082   3
   0  -3  16 1491.96 330.150   3
  -3   3  16 1563.79 451.875   3
  -3   3  17 490.170 357.741   3
   0  -3  17 448.194 216.429   3
   3   0  17 689.233 424.045   3
   3   0  18 21942.7 1389.84   3
  -3   3  18 24373.6 1543.89   3
   0  -3  18 25788.8 1353.63   3
   3   0  19 8643.24 923.424   3
   0  -3  19 7874.22 790.023   3
  -3   3  19 7084.05 864.233   3
  -3   3  20 8794.40 1012.48   3
   3   0  20 6937.44 861.818   3
  -3   3  21-25.6203 329.003   3
   3   0  21 186.681 273.124   3
  -3   3  22 916.334 406.408   3
   3   0  22 1100.21 423.867   3
  -3   3  23 836.819 398.770   3
   3   0  23 1842.56 563.828   3
  -3   3  24 3768.27 770.359   3
   3   0  24 2669.68 595.760   3
  -3   3  25 1771.60 587.839   3
   3   0  25 1235.54 427.620   3
   3   0  26 1369.04 533.534   3
   3   1 -13 4522.30 567.557   2
   3   1 -12 3840.31 504.975   2
   3   1 -11 10310.0 784.875   2
   3   1 -10 4915.49 534.732   2
   3   1  -9 55581.7 1720.12   2
   3   1  -8 21941.6 1074.20   2
   3   1  -7 21586.6 1051.45   2
   3   1  -6 15946.3 894.317   2
   3   1  -5 52287.7 1588.38   2
   3   1  -4 10929.7 738.708   2
   3   1  -3 62143.3 1704.88   2
   3   1  -2 6207.44 560.726   2
   3   1  -1 12237.0 766.917   2
   1  -4  -1 12426.6 893.675   1
   3   1   0 12672.4 777.657   2
   1  -4   0 12204.8 868.144   1
  -4   3   1 51531.9 1274.04   3
   3   1   1 49939.7 1506.80   2
   1  -4   1 52639.9 1741.48   1
   3   1   2 18998.7 954.083   2
   1  -4   2 17607.8 1019.03   1
  -4   3   2 17916.9 785.158   3
   3   1   3 26037.5 1123.26   2
   1  -4   3 25381.3 1206.96   1
  -4   3   3 24065.9 933.817   3
   1  -4   4 52937.9 1731.02   1
  -4   3   4 51313.0 1415.92   3
   3   1   4 52104.9 1602.19   2
   1  -4   5 19711.7 1085.52   1
  -4   3   5 19201.1 906.827   3
   3   1   5 19353.0 992.998   2
   3   1   6 15403.3 906.002   2
  -4   3   6 15800.4 855.613   3
   1  -4   6 14988.7 939.366   1
  -4   3   7 1665.42 323.550   3
   1  -4   7 1462.69 361.205   1
   3   1   7 1808.21 346.491   2
   3   1   8 6377.33 617.172   2
  -4   3   8 6849.46 624.934   3
   1  -4   8 6025.18 635.208   1
   3   1   9 24931.5 1187.63   2
  -4   3   9 28834.2 1294.06   3
   1  -4   9 26834.1 1333.24   1
   1  -4  10 34745.1 1556.10   1
  -4   3  10 38543.3 1533.44   3
   3   1  10 34972.4 1462.63   3
   3   1  10 38666.2 1510.05   2
   3   1  11 3866.83 528.013   3
   1  -4  11 4459.55 397.800   3
  -4   3  11 4137.14 557.475   3
   1  -4  12 34292.8 1129.14   3
   3   1  12 32156.9 1472.57   3
  -4   3  12 34875.5 1566.75   3
   1  -4  13 20606.1 918.575   3
   3   1  13 18384.1 1165.92   3
  -4   3  13 19320.3 1215.66   3
  -4   3  14 7982.49 816.211   3
   1  -4  14 8714.88 630.659   3
   3   1  14 7516.91 768.849   3
  -4   3  15 4304.18 637.242   3
   3   1  15 3200.98 542.559   3
  -4   3  16 572.410 355.656   3
   3   1  16 475.694 321.248   3
   3   1  17 733.431 366.699   3
  -4   3  17 847.147 399.817   3
   3   1  18 29135.9 1686.46   3
  -4   3  18 30541.5 1779.89   3
  -4   3  19 17871.4 1410.38   3
   3   1  19 13274.4 1190.34   3
  -4   3  20 2320.30 607.956   3
   3   1  20 1744.97 529.915   3
  -4   3  21 2463.13 642.236   3
   3   1  21 2086.69 614.684   3
   3   1  22 7391.52 976.576   3
  -4   3  22 7835.82 1050.15   3
  -4   3  23 4282.70 821.684   3
   3   1  23 2823.42 638.657   3
   3   1  24 4453.71 803.017   3
  -4   3  24 5187.51 902.201   3
   3   1  25 161.796 288.191   3
   3   2 -17 7304.77 778.934   2
   3   2 -16 461.690 267.123   2
   3   2 -15 2261.75 441.567   2
   3   2 -14 8586.66 793.650   2
   3   2 -13 11534.3 897.527   2
   3   2 -12 7834.77 732.946   2
   3   2 -11 25331.5 1276.83   2
   3   2 -10 9997.09 803.076   2
   3   2  -9 15669.5 978.282   2
   3   2  -8 471.554 257.315   2
   3   2  -7 4919.83 554.349   2
   3   2  -6 4199.67 521.906   2
   3   2  -5 65454.8 1906.92   2
   3   2  -4 14600.0 914.537   2
   3   2  -3 62896.5 1841.79   2
   2  -5  -2 31328.9 1515.42   1
   3   2  -2 30378.2 1285.85   2
   3   2  -1 46619.5 1583.42   2
   2  -5  -1 48598.3 1861.54   1
   3   2   0 18473.5 1010.76   2
   2  -5   0 20283.3 1191.04   1
   3   2   1 46631.3 1606.34   2
   2  -5   1 47498.7 1775.50   1
   2  -5   2 5712.50 651.742   1
   3   2   2 7327.43 670.651   2
   3   2   3 12426.7 876.790   2
   2  -5   3 13567.1 972.371   1
   3   2   4 38545.9 1526.56   2
   2  -5   4 40031.6 1623.13   1
  -5   3   4 40370.0 1432.05   3
  -5   3   5 31379.2 1313.11   3
   3   2   5 34331.9 1472.76   2
   2  -5   5 31496.9 1472.01   1
   2  -5   6 20696.6 1174.73   1
   3   2   6 21798.1 1179.56   2
  -5   3   6 22596.4 1142.81   3
  -5   3   7 2807.44 444.527   3
   3   2   7 2970.85 480.573   2
   2  -5   7 2520.95 464.554   1
  -5   3   8 26956.7 1304.98   3
   3   2   8 26350.4 1322.54   2
   2  -5   8 27181.3 1384.78   1
  -5   3   9 2319.18 460.110   3
   2  -5   9 2885.73 512.530   1
   3   2   9 2426.76 459.897   2
   3   2  10 19602.9 1180.46   2
   2  -5  10 20888.5 1277.58   1
  -5   3  10 21469.9 1246.11   3
   3   2  10 18204.6 1156.06   3
   3   2  11 10910.7 917.796   3
  -5   3  11 11898.4 970.902   3
   2  -5  11 12946.5 1038.32   1
   3   2  12 2009.95 455.800   3
  -5   3  12 2148.00 469.998   3
  -5   3  13 650.229 333.874   3
   3   2  13 1173.77 387.003   3
  -5   3  14 14984.3 1167.76   3
   3   2  14 15693.2 1163.15   3
   3   2  15 2363.68 547.776   3
  -5   3  15 1579.42 456.305   3
   3   2  16 8825.20 945.764   3
  -5   3  16 6980.12 866.164   3
  -5   3  17 4550.91 717.894   3
   3   2  17 3443.29 624.024   3
   3   2  18 4799.00 743.601   3
  -5   3  18 3081.21 625.757   3
  -5   3  19 1106.25 474.638   3
   3   2  19 395.133 317.912   3
  -5   3  20 4188.15 771.954   3
   3   2  20 3620.96 683.862   3
   3   2  21 136.145 250.920   3
  -5   3  21 33.5349 306.519   3
  -5   3  22 7468.41 1040.34   3
   3   2  22 5889.18 904.063   3
  -5   3  23 2816.31 719.568   3
   3   2  23 2467.73 629.135   3
   3   2  24 1074.81 458.534   3
   3   3 -15 21842.6 1319.94   2
   3   3 -14 1570.06 383.006   2
   3   3 -13 6769.55 730.583   2
   3   3 -12 5123.95 624.369   2
   3   3 -11 5320.78 626.102   2
   3   3 -10 9568.58 818.039   2
   3   3  -9 25660.9 1318.98   2
   3   3  -8 13470.3 962.344   2
   3   3  -7 6611.56 669.604   2
   3   3  -6 24212.6 1246.03   2
   3   3  -5 6369.49 660.743   2
   3   3  -4 9321.09 778.155   2
   3  -6  -4 9578.44 941.590   1
   3   3  -3 13247.6 926.506   2
   3  -6  -3 12176.0 1037.90   1
   3   3  -2 695.613 314.570   2
   3  -6  -2 336.551 303.931   1
   3   3  -1 44137.3 1685.68   2
   3  -6  -1 42720.2 1855.66   1
   3   3   0 27808.2 1349.87   2
   3  -6   0 25831.9 1435.21   1
   3   3   1 40933.8 1652.04   2
   3  -6   1 35843.7 1668.03   1
   3  -6   2 2980.53 515.105   1
   3   3   2 2054.90 434.160   2
   3   3   3 2793.80 485.696   2
   3  -6   3 2994.90 513.392   1
   3  -6   4 8106.36 807.971   1
   3   3   4 8266.03 800.051   2
   3   3   5 24513.2 1334.75   2
   3  -6   5 24143.4 1375.81   1
  -6   3   6 2282.31 440.685   3
   3  -6   6 2122.99 466.521   1
   3   3   6 2932.27 543.665   2
  -6   3   7 12850.9 987.376   3
   3   3   7 13876.9 1033.88   2
   3  -6   7 13794.1 1053.56   1
   3   3   8 23190.7 1341.10   2
  -6   3   8 24269.7 1376.88   3
   3  -6   8 21914.8 1332.97   1
   3   3   9 7173.97 795.375   2
  -6   3   9 7020.91 790.912   3
   3  -6   9 7586.95 822.450   1
   3  -6  10 18899.9 1277.99   1
  -6   3  10 16996.3 1207.63   3
   3   3  10 17354.6 1212.70   3
   3  -6  11 1668.64 464.199   1
   3   3  11 1747.46 483.296   3
  -6   3  11 1282.42 398.903   3
  -6   3  12 13416.6 1127.09   3
   3   3  12 11539.5 1025.79   3
   3   3  13 1156.31 395.709   3
  -6   3  13 1532.84 481.095   3
  -6   3  14 11331.1 1093.71   3
   3   3  14 9215.72 972.449   3
   3   3  15 7287.65 895.766   3
  -6   3  15 8430.87 990.836   3
  -6   3  16 12880.2 1220.50   3
   3   3  16 11928.3 1134.54   3
   3   3  17 1509.94 478.882   3
  -6   3  17 1672.57 558.230   3
   3   3  18 9509.38 1069.24   3
  -6   3  18 11280.0 1208.65   3
  -6   3  19 2294.30 644.750   3
   3   3  19 1997.35 548.187   3
   3   3  20 1922.53 566.968   3
  -6   3  20 931.657 486.281   3
  -6   3  21 5512.36 929.656   3
   3   3  21 4993.46 861.551   3
   3   3  22 114.103 378.303   3
  -6   3  22 1922.72 570.526   3
   3   4 -12 5874.92 696.031   2
   3   4 -11 14802.2 1083.74   2
   3   4 -10 2909.75 495.785   2
   3   4  -9 10841.0 907.936   2
   3   4  -8 3499.78 549.232   2
   3   4  -7 9643.96 845.099   2
   3   4  -6 4514.70 602.829   2
   4  -7  -6 3873.81 663.568   1
   3   4  -5 14332.1 1034.31   2
   4  -7  -5 16081.5 1296.61   1
   4  -7  -4 20726.2 1447.51   1
   3   4  -4 18556.4 1173.87   2
   4  -7  -3 2063.08 519.965   1
   3   4  -3 3746.06 560.635   2
   4  -7  -2 28734.4 1644.19   1
   3   4  -2 26621.6 1405.10   2
   3   4  -1 6376.07 712.329   2
   4  -7  -1 6319.95 797.332   1
   3   4   0 9253.55 860.705   2
   4  -7   0 7973.38 847.637   1
   4  -7   1 9583.59 939.441   1
   3   4   1 12762.8 1020.16   2
   4  -7   2 4440.36 652.443   1
   3   4   2 3344.28 558.325   2
   3   4   3 11597.3 991.419   2
   4  -7   3 12300.0 1049.78   1
   4  -7   4 20908.7 1349.37   1
   3   4   4 18493.1 1233.13   2
   3   4   5 7490.32 816.336   2
   4  -7   5 6213.01 748.116   1
   3   4   6 2399.25 496.797   2
   4  -7   6 2601.70 511.900   1
   4  -7   7 5239.34 711.690   1
   3   4   7 3936.33 627.826   2
   4  -7   8 3503.67 578.570   1
   3   4   8 4433.79 677.896   2
   4  -7   9 14273.8 1141.92   1
   3   4   9 12906.6 1103.12   3
   4  -7  10 6642.76 822.314   1
  -7   3  10 7088.16 870.923   3
   3   4  10 6712.19 820.883   3
   3   4  11 4048.37 686.187   3
  -7   3  11 3001.28 624.194   3
   4  -7  11 3223.97 608.047   1
   3   4  12 4004.13 669.287   3
  -7   3  12 3945.57 684.194   3
   3   4  13 1331.50 439.104   3
  -7   3  13 2172.86 548.510   3
   3   4  14 6158.86 873.345   3
  -7   3  14 5702.09 857.154   3
  -7   3  15 7025.79 982.841   3
   3   4  15 7283.95 963.022   3
   3   4  16 121.374 316.002   3
  -7   3  16 178.782 303.657   3
   3   4  17 779.119 427.102   3
  -7   3  17 685.502 351.230   3
  -7   3  18 6500.81 1021.83   3
   3   4  18 6067.40 912.572   3
   3   4  19 474.567 374.781   3
  -7   3  19 1237.86 513.412   3
  -7   3  20 9531.30 1222.88   3
   3   4  20 7886.46 1083.21   3
   2   4 -12 10807.8 829.721   2
   2   4 -11 2118.32 377.851   2
   2   4 -10 4844.26 553.276   2
   2   4  -9 20780.4 1101.28   2
   2   4  -8 2992.39 431.033   2
   2   4  -7 12663.1 852.573   2
   2   4  -6 748.361 257.622   2
   2   4  -5 13448.9 886.664   2
   4  -6  -4 2973.00 505.501   1
   2   4  -4 3441.91 473.735   2
   2   4  -3 20877.2 1109.81   2
   4  -6  -3 24783.9 1398.22   1
   2   4  -2 1344.95 334.684   2
   4  -6  -2 825.166 343.720   1
   4  -6  -1 33394.0 1540.18   1
   2   4  -1 33149.8 1420.91   2
   2   4   0 26943.7 1297.98   2
   4  -6   0 24704.9 1309.28   1
   2   4   1 18829.1 1101.33   2
   4  -6   1 18727.0 1135.61   1
   2   4   2 45535.5 1719.52   2
   4  -6   2 50487.4 1833.15   1
   2   4   3 3384.77 520.154   2
   4  -6   3 2249.12 428.990   1
   2   4   4 9303.48 801.013   2
   4  -6   4 11955.1 918.530   1
   2   4   5 29280.5 1443.88   2
   4  -6   5 31224.5 1445.13   1
   2   4   6 14828.4 1056.01   2
   4  -6   6 14049.5 985.954   1
   4  -6   7 1753.96 398.837   1
   2   4   7 3018.96 519.152   2
   4  -6   8 26104.5 1375.31   1
   2   4   8 25461.5 1382.32   3
   4  -6   9 6741.23 723.002   1
  -6   2   9 7435.42 840.638   3
   2   4   9 7288.16 788.691   3
   4  -6  10 14549.9 1087.88   1
   2   4  10 15398.2 1141.69   3
  -6   2  10 15663.0 1195.64   3
  -6   2  11 10483.3 1019.32   3
   2   4  11 9300.23 907.444   3
  -6   2  12 5001.93 739.208   3
   2   4  12 4724.81 684.912   3
   2   4  13 5594.98 756.796   3
  -6   2  13 3619.09 650.857   3
  -6   2  14 24109.2 1619.76   3
   2   4  14 24059.0 1541.79   3
   2   4  15 7573.70 908.873   3
  -6   2  15 8788.72 1012.17   3
  -6   2  16 1397.78 476.023   3
   2   4  16 1096.86 445.362   3
  -6   2  17 8247.08 1027.90   3
   2   4  17 8781.07 1018.83   3
  -6   2  18 1603.89 532.192   3
   2   4  18 2833.33 676.982   3
  -6   2  19 4774.44 848.693   3
   2   4  19 4772.36 843.903   3
   2   4  20 3820.90 761.420   3
  -6   2  20 3042.20 732.333   3
  -6   2  21 1528.62 581.260   3
   2   4  21 1899.41 541.659   3
   2   4  22 1183.57 498.063   3
  -6   2  22 2060.50 686.881   3
   1   4 -11 384.299 163.612   2
   1   4 -10 15049.3 822.135   2
   1   4  -9 52801.3 1527.54   2
   1   4  -8 33737.2 1190.01   2
   1   4  -7 2286.59 330.501   2
   1   4  -6 20697.8 942.413   2
   1   4  -5 25194.8 1048.75   2
   1   4  -4 12231.2 741.730   2
   4  -5  -3 36895.9 1460.45   1
   1   4  -3 36529.8 1276.80   2
   1   4  -2 18900.5 938.325   2
  -5   1  -2 18032.7 532.596   1
   4  -5  -2 18666.1 1027.39   1
   1   4  -1 19285.0 962.125   2
  -5   1  -1 18898.3 406.316   1
   4  -5  -1 19769.8 1027.77   1
   1   4   0 27864.1 1166.87   2
   4  -5   0 26350.0 1160.26   1
   1   4   1 52305.5 1618.98   2
   4  -5   1 52795.2 1618.35   1
   1   4   2 21.4107 187.055   2
   4  -5   2 397.004 211.657   1
   1   4   3 2624.88 411.177   2
   4  -5   3 2710.47 402.043   1
   4  -5   4 4051.81 456.094   1
   1   4   4 4079.04 498.908   2
   4  -5   5 6651.64 603.578   1
   4  -5   5 6639.55 325.969   2
   1   4   6 1704.62 352.330   3
   4  -5   6 1366.24 299.906   1
   4  -5   7 36066.6 1407.78   1
   1   4   7 33778.2 1435.57   3
   4  -5   8 15729.4 960.696   1
   1   4   8 14410.0 977.707   3
   1   4   9 18146.1 1124.05   3
  -5   1   9 19943.0 1261.88   3
  -5   1  10 16548.4 1163.90   3
   1   4  10 17119.8 1110.57   3
   1   4  11 1627.33 385.697   3
  -5   1  11 2253.21 502.863   3
  -5   1  12 12474.9 1071.81   3
   1   4  12 13357.3 1066.58   3
   1   4  13 4357.03 635.483   3
  -5   1  13 5524.33 731.959   3
  -5   1  14 10324.4 1028.23   3
   1   4  14 12035.6 1063.15   3
   1   4  15 7786.24 896.557   3
  -5   1  15 9200.47 1004.38   3
  -5   1  16 4689.78 769.545   3
   1   4  16 4327.19 702.523   3
   1   4  17 4816.95 753.321   3
  -5   1  17 5236.67 798.043   3
   1   4  18 20593.0 1538.82   3
  -5   1  18 22051.9 1612.41   3
  -5   1  19 9383.96 1115.80   3
   1   4  19 8158.87 1004.23   3
  -5   1  20 2055.52 568.047   3
   1   4  20 2566.33 602.788   3
  -5   1  21 5468.67 895.580   3
   1   4  21 3281.03 740.664   3
  -5   1  22 510.229 372.252   3
   1   4  22 863.973 475.865   3
  -5   1  23 6173.09 1003.61   3
   1   4  23 5751.30 952.297   3
   0   4 -10 34419.9 997.768   2
   0   4  -9 10856.0 552.521   2
   0   4  -8 15882.7 679.912   2
   0   4  -7 3483.63 322.301   2
   0   4  -6 29200.4 917.011   2
   0   4  -5 63646.9 1412.18   2
   0   4  -4 10388.9 569.711   2
   0   4  -3 6297.09 459.099   2
   4  -4  -2 2962.94 357.678   1
   0   4  -2 4009.43 383.660   2
   4  -4  -1 56059.0 1406.03   1
   0   4  -1 57240.8 1404.23   2
  -4   0  -1 55536.4 1209.86   1
   4  -4   0 47656.7 1264.61   1
  -4   0   0 43928.1 1022.58   1
   0   4   0 46442.9 1309.44   2
  -4   0   1 80536.3 1315.38   1
   0   4   1 78581.2 1756.42   2
   4  -4   1 80640.7 1626.33   1
  -4   0   2 18111.4 624.403   1
   4  -4   2 19692.7 814.568   1
  -4   0   3 21057.4 699.340   1
   4  -4   3 20289.5 708.610   2
   4  -4   3 21389.0 836.748   1
   4  -4   4 59746.1 1442.34   1
   4  -4   4 57972.5 1157.64   2
   0   4   4 62674.9 1614.28   3
   4  -4   5 60307.8 1113.26   2
   4  -4   5 67949.7 1580.64   1
   0   4   5 68570.7 1748.82   3
   4  -4   6 18837.9 554.370   2
   4  -4   6 19591.4 469.194   3
   0   4   6 19523.0 986.347   3
   0   4   7 20169.0 1029.00   3
   4  -4   7 19850.5 511.273   2
   4  -4   7 20937.3 518.953   3
   4  -4   8 3033.73 171.441   2
   4  -4   8 3250.99 230.988   3
   0   4   8 3534.50 475.230   3
  -4   0   8 3412.51 526.960   3
  -4   0   9 17322.8 1116.61   3
   4  -4   9 17910.2 576.185   3
   0   4   9 15798.2 985.109   3
  -4   0  10 37486.7 1645.75   3
   0   4  10 36355.1 1525.97   3
   4  -4  10 34925.9 875.315   3
  -4   0  11 55709.1 2036.66   3
   0   4  11 50473.5 1853.34   3
  -4   0  12 5218.57 677.807   3
   0   4  12 4806.64 633.214   3
   0   4  13 7678.39 791.886   3
  -4   0  13 9096.79 886.934   3
   0   4  14 5455.43 706.965   3
  -4   0  14 5873.97 743.167   3
  -4   0  15 2450.18 537.773   3
   0   4  15 889.868 363.906   3
   0   4  16 1828.68 502.168   3
  -4   0  16 1894.49 462.738   3
  -4   0  17 7855.13 925.867   3
   0   4  17 6860.09 873.633   3
   0   4  18 4371.61 729.663   3
  -4   0  18 4163.93 723.751   3
  -4   0  19 8331.80 994.831   3
   0   4  19 8991.03 1027.34   3
  -4   0  20 8769.24 1062.23   3
   0   4  20 9904.31 1105.33   3
  -4   0  21 2659.22 687.031   3
   0   4  21 1234.62 475.604   3
  -4   0  22 3844.82 748.064   3
   0   4  22 4423.62 806.115   3
  -4   0  23 815.932 393.041   3
   0   4  23 694.604 456.903   3
  -4   0  24 999.033 484.903   3
   0   4  24 731.576 438.373   3
  -1   4  -9 26406.0 567.900   2
  -1   4  -8 7019.86 301.569   2
  -1   4  -7 2055.82 171.718   2
  -1   4  -6 14175.2 458.137   2
  -1   4  -5 17933.6 554.036   2
  -1   4  -4 52025.5 986.668   2
   4  -3  -2 17681.5 624.167   1
   4  -3  -1 52658.1 979.916   1
  -3  -1  -1 56314.8 1456.26   1
   4  -3   0 11936.5 439.726   1
  -1   4   0 10125.1 489.097   3
  -3  -1   0 11490.3 647.511   1
  -1   4   1 12077.4 565.763   3
  -3  -1   1 12375.2 659.621   1
   4  -3   1 12880.5 642.415   2
   4  -3   1 12671.4 449.435   1
  -3  -1   2 5217.29 434.317   1
   4  -3   2 5987.79 326.570   1
   4  -3   2 5602.18 428.522   2
  -1   4   2 5868.46 420.547   3
  -3  -1   3 58411.3 1393.12   1
   4  -3   3 56826.6 1297.83   2
  -1   4   3 58356.4 1347.60   3
  -1   4   4 12818.4 677.826   3
   4  -3   4 10786.0 566.693   2
  -3  -1   4 11715.3 638.649   1
  -1   4   5 52240.9 1408.84   3
  -3  -1   5 51086.6 1354.63   1
   4  -3   5 48399.2 1148.78   2
   4  -3   6 16861.5 655.612   2
  -3  -1   6 16319.9 793.060   1
  -1   4   6 15911.4 825.873   3
  -1   4   7 21847.7 1009.21   3
   4  -3   7 20202.8 711.752   2
   4  -3   8 22549.2 741.570   2
   4  -3   8 23168.2 794.000   3
  -1   4   8 24653.2 1116.42   3
   4  -3   9 57223.8 1165.62   2
  -3  -1   9 56875.9 1851.26   3
   4  -3   9 58013.8 1305.87   3
  -3  -1  10 4237.98 550.029   3
  -1   4  10 5463.20 594.036   3
   4  -3  10 4486.91 387.440   3
   4  -3  11 9997.92 608.332   3
  -1   4  11 9534.99 797.115   3
  -3  -1  11 9713.64 816.572   3
  -3  -1  12 3580.35 537.386   3
  -1   4  12 3364.42 545.532   3
   4  -3  12 2996.86 348.324   3
   4  -3  13 5052.49 474.479   3
  -3  -1  13 4546.06 610.957   3
  -1   4  13 4820.89 628.561   3
   4  -3  14 21998.5 1016.09   3
  -3  -1  14 21728.8 1304.52   3
  -1   4  14 20611.6 1302.10   3
  -3  -1  15 20705.8 1311.27   3
  -1   4  15 19792.2 1317.77   3
   4  -3  15 22007.2 1068.01   3
  -3  -1  16 2989.73 558.639   3
   4  -3  16 1824.79 356.744   3
  -1   4  16 3993.06 627.344   3
  -1   4  17 3106.93 583.440   3
  -3  -1  17 3619.33 640.508   3
  -1   4  18 8325.14 949.544   3
  -3  -1  18 9289.79 969.516   3
  -3  -1  19 3870.14 686.051   3
  -1   4  19 2844.85 624.531   3
  -3  -1  20 4155.69 719.036   3
  -1   4  20 4292.69 741.023   3
  -3  -1  21 7891.03 987.895   3
  -1   4  21 7236.18 978.324   3
  -1   4  22 3139.88 684.902   3
  -3  -1  22 2494.10 616.762   3
  -1   4  23 8677.33 1098.18   3
  -3  -1  23 8303.21 1046.09   3
  -3  -1  24 7025.88 994.780   3
  -1   4  24 7712.89 1068.80   3
  -3  -1  25 555.718 355.665   3
  -2   4  -2 22198.1 413.082   3
   4  -2  -1 61988.7 1546.23   2
  -2  -2  -1 69328.7 1809.54   1
  -2   4  -1 64429.2 871.076   3
   4  -2   0 98735.1 1923.61   2
  -2  -2   0 96614.3 2097.66   1
  -2   4   0 97794.4 1246.71   3
   4  -2   1 88330.3 1812.62   2
  -2   4   1 89426.0 1314.59   3
  -2  -2   1 86856.7 1958.82   1
   4  -2   2 7840.31 548.687   2
  -2  -2   2 7175.61 577.159   1
  -2   4   2 6590.30 405.963   3
   4  -2   3 40881.2 1210.96   2
  -2   4   3 40731.3 1052.25   3
  -2  -2   3 40485.1 1320.86   1
   4  -2   4 6943.19 503.539   2
  -2   4   4 7821.15 508.496   3
  -2  -2   4 7527.67 594.476   1
   4  -2   5 13397.8 683.600   2
  -2  -2   5 14186.7 803.983   1
  -2   4   5 14080.5 709.457   3
   4  -2   6 17885.4 793.372   2
  -2  -2   6 18481.3 935.111   1
  -2   4   6 20113.0 899.365   3
   4  -2   7 31211.6 1043.69   2
  -2  -2   7 33233.3 1270.45   1
  -2   4   7 32600.3 1203.32   3
   4  -2   8 27086.3 985.574   2
  -2  -2   8 28575.5 1228.32   1
  -2   4   8 29619.4 1206.39   3
   4  -2   9 91419.2 1794.08   2
  -2   4   9 82799.9 2082.55   3
   4  -2   9 93885.1 1923.46   3
   4  -2  10 2500.11 350.097   3
  -2  -2  10 1917.49 374.920   3
   4  -2  10 1875.68 275.271   2
  -2   4  10 2121.15 384.570   3
  -2  -2  11 6970.42 662.542   3
  -2   4  11 6318.55 639.700   3
   4  -2  11 7003.68 565.754   3
  -2  -2  12 12293.2 888.554   3
  -2   4  12 12882.8 949.242   3
   4  -2  12 10340.9 718.805   3
  -2  -2  13 12156.0 908.535   3
  -2   4  13 12449.0 960.758   3
   4  -2  13 11559.1 785.794   3
  -2  -2  14 5474.30 644.566   3
   4  -2  14 5418.36 578.400   3
  -2   4  14 5719.68 689.889   3
  -2  -2  15 13465.2 1013.14   3
  -2   4  15 13351.4 1065.12   3
   4  -2  15 13324.7 902.247   3
   4  -2  16 782.103 261.631   3
  -2   4  16 859.791 359.304   3
  -2  -2  16 460.798 260.182   3
  -2   4  17 1501.90 451.571   3
   4  -2  17 1315.09 345.831   3
  -2  -2  17 1611.76 421.775   3
   4  -2  18 17875.0 1175.19   3
  -2  -2  18 17212.7 1254.57   3
  -2   4  18 18446.8 1378.84   3
   4  -2  19 11581.0 961.764   3
  -2  -2  19 9834.98 977.843   3
  -2   4  19 12064.5 1153.05   3
  -2  -2  20 3036.95 578.630   3
  -2   4  20 4430.56 777.306   3
   4  -2  20 3353.81 555.738   3
  -2  -2  21 423.055 306.245   3
  -2   4  21 247.374 342.375   3
  -2  -2  22 5709.70 833.146   3
  -2   4  22 7802.46 1040.66   3
  -2  -2  23 115.710 284.575   3
  -2   4  23 221.733 294.573   3
  -2  -2  24 3151.67 672.709   3
  -2   4  24 3522.21 754.012   3
   4  -1  -5 45567.7 1500.81   2
   4  -1  -4 73458.8 1867.99   2
   4  -1  -3 26919.2 1125.48   2
   4  -1  -2 1861.25 334.345   2
  -3   4  -1 22407.0 520.378   3
   4  -1  -1 22018.7 1006.54   2
  -1  -3  -1 23159.8 1171.98   1
   4  -1   0 3270.19 418.483   2
  -3   4   0 3358.97 240.389   3
  -1  -3   0 2564.90 436.296   1
   4  -1   1 53346.1 1530.08   2
  -1  -3   1 51099.7 1663.53   1
  -3   4   1 52427.7 1010.80   3
   4  -1   2 38971.6 1309.78   2
  -1  -3   2 42056.9 1508.15   1
  -3   4   2 40438.4 983.314   3
   4  -1   3 32067.6 1189.80   2
  -1  -3   3 31761.7 1311.89   1
  -3   4   3 33901.9 969.344   3
  -1  -3   4 21741.3 1091.63   1
   4  -1   4 22319.5 977.660   2
  -3   4   4 23584.2 869.529   3
  -3   4   5 41424.7 1217.63   3
   4  -1   5 39344.3 1301.60   2
  -1  -3   5 39223.9 1475.61   1
   4  -1   6 15152.0 821.944   2
  -1  -3   6 15807.7 938.548   1
  -3   4   6 16057.2 808.056   3
   4  -1   7 4251.84 459.680   2
  -3   4   7 5105.24 498.006   3
  -1  -3   7 4566.13 551.661   1
  -1  -3   8 4679.94 565.454   1
   4  -1   8 4247.43 461.522   2
  -3   4   8 4040.58 471.860   3
  -1  -3   9 20750.9 1146.04   1
  -3   4   9 23712.2 1127.99   3
   4  -1   9 21846.8 1015.94   2
   4  -1  10 20247.7 1038.79   3
  -1  -3  10 21249.7 1201.90   1
  -3   4  10 23344.9 1168.94   3
   4  -1  10 20836.5 1007.57   2
   4  -1  11 20858.9 1018.44   2
   4  -1  11 22097.6 1106.72   3
  -3   4  11 23159.9 1212.93   3
  -1  -3  11 23807.8 1119.67   3
  -3   4  12 23759.4 1295.00   3
   4  -1  12 22624.7 1147.00   3
  -1  -3  12 23129.2 1143.06   3
  -1  -3  13 39699.0 1536.89   3
   4  -1  13 37429.8 1511.15   3
  -3   4  13 34740.3 1592.37   3
   4  -1  14 1617.30 360.303   3
  -3   4  14 1468.24 391.509   3
  -1  -3  14 1702.04 367.591   3
  -1  -3  15 721.749 278.508   3
  -3   4  15 591.172 333.932   3
   4  -1  15 781.333 294.829   3
  -3   4  16 2803.15 534.414   3
  -1  -3  16 2724.70 470.712   3
   4  -1  16 2694.69 475.028   3
  -1  -3  17 3887.72 571.015   3
  -3   4  17 5100.54 750.711   3
   4  -1  17 3498.65 543.767   3
   4  -1  18 22514.3 1386.84   3
  -1  -3  18 24537.2 1414.82   3
  -3   4  18 24998.4 1607.92   3
   4  -1  19 16163.1 1231.15   3
  -3   4  19 19678.8 1478.42   3
  -1  -3  19 16566.4 1203.78   3
  -3   4  20-27.1867 327.928   3
  -1  -3  20 87.3337 206.301   3
   4  -1  20 144.071 259.899   3
  -3   4  21 1452.77 499.680   3
   4  -1  21 686.542 349.524   3
   4  -1  22 11833.9 1129.57   3
  -3   4  22 12830.6 1292.83   3
  -3   4  23 2010.35 586.987   3
   4  -1  23 2408.01 563.373   3
  -3   4  24 2640.40 654.898   3
   4   0 -10 34199.8 1490.49   2
   4   0  -9 16558.6 1019.46   2
   4   0  -8 2764.44 440.386   2
   4   0  -7 19155.2 1070.22   2
   4   0  -6 19876.8 1080.64   2
   4   0  -5 65387.8 1909.10   2
   4   0  -4 63673.1 1868.14   2
   4   0  -3 24576.2 1176.46   2
   4   0  -2 21033.7 1072.17   2
   0  -4  -2 19835.5 1184.06   1
   4   0  -1 82002.8 2067.41   2
   0  -4  -1 82397.1 2371.60   1
   4   0   0 46540.1 1563.52   2
  -4   4   0 42975.5 1033.53   3
   0  -4   0 47149.3 1764.25   1
   4   0   1 54981.9 1687.20   2
   0  -4   1 53499.5 1864.27   1
  -4   4   1 53875.3 1216.13   3
  -4   4   2 3831.11 356.734   3
   0  -4   2 4240.91 572.901   1
   4   0   2 4373.02 515.179   2
   0  -4   3 5592.65 642.264   1
   4   0   3 6464.61 583.840   2
  -4   4   3 6565.65 482.096   3
   4   0   4 11698.6 799.092   2
  -4   4   4 11247.5 658.369   3
   0  -4   4 10019.3 829.669   1
   0  -4   5 63960.8 2035.21   1
   4   0   5 65298.9 1865.99   2
  -4   4   5 65552.4 1629.73   3
  -4   4   6 27782.4 1109.97   3
   4   0   6 28041.6 1243.19   2
   0  -4   6 26817.4 1327.66   1
   0  -4   7 3823.30 553.877   1
  -4   4   7 4172.43 475.651   3
   4   0   7 3874.38 491.624   2
   0  -4   8 15762.6 1065.26   1
  -4   4   8 13785.1 870.836   3
   4   0   8 16084.3 967.774   2
   4   0   9 10769.1 802.336   2
   0  -4   9 11389.5 924.427   1
  -4   4   9 11382.7 817.222   3
   4   0  10 34402.7 1425.76   2
  -4   4  10 36210.8 1499.17   3
   0  -4  10 35909.1 1632.42   1
  -4   4  11 12998.1 940.904   3
   4   0  11 13149.5 899.662   2
   0  -4  11 12817.4 1009.39   1
   4   0  11 13176.0 938.387   3
   4   0  12 3452.11 514.839   3
  -4   4  12 4189.87 583.029   3
   4   0  13 2671.17 470.476   3
  -4   4  13 3008.92 529.599   3
  -4   4  14 15052.3 1119.50   3
   4   0  14 13717.6 1026.52   3
   0  -4  14 15790.6 944.685   3
  -4   4  15 9286.37 921.141   3
   0  -4  15 8315.04 711.052   3
   4   0  15 8231.48 832.180   3
   4   0  16 6393.68 751.720   3
  -4   4  16 5729.06 771.103   3
  -4   4  17 1019.08 408.607   3
   4   0  17 1684.36 428.104   3
  -4   4  18 842.584 354.413   3
   4   0  18-83.5755 305.270   3
   4   0  19-63.5585 278.879   3
  -4   4  19-96.1435 360.763   3
   4   0  20 1143.58 387.439   3
  -4   4  20 924.424 469.831   3
   4   0  21 694.594 430.513   3
  -4   4  21 468.592 335.913   3
   4   0  22 8286.35 1008.56   3
  -4   4  22 9348.29 1141.13   3
  -4   4  23 3902.00 788.034   3
   4   0  23 3506.64 708.860   3
  -4   4  24 151.917 262.550   3
   4   0  24-147.295 268.434   3
   4   0  25 1690.56 505.739   3
   4   1 -19 10883.7 1065.85   2
   4   1 -18 12720.1 1128.59   2
   4   1 -17 10753.0 1031.76   2
   4   1 -16 2237.61 478.192   2
   4   1 -15 14383.1 1107.34   2
   4   1 -14 5718.06 697.994   2
   4   1 -13 8406.34 826.816   2
   4   1 -12 8224.49 810.326   2
   4   1 -11 5749.77 661.206   2
   4   1 -10 10899.7 894.643   2
   4   1  -9 28397.2 1400.45   2
   4   1  -8 7294.97 724.069   2
   4   1  -7 33377.9 1491.33   2
   4   1  -6 4115.68 561.556   2
   4   1  -5 2804.04 467.794   2
   4   1  -4 1852.22 399.525   2
   1  -5  -3 2990.84 565.350   1
   4   1  -3 3886.37 530.210   2
   1  -5  -2 2135.18 462.897   1
   4   1  -2 1623.05 383.973   2
   4   1  -1 53949.2 1822.25   2
   1  -5  -1 52320.7 2027.58   1
   4   1   0 36579.8 1495.20   2
   1  -5   0 35469.6 1666.89   1
   4   1   1 21501.6 1153.29   2
   1  -5   1 21543.4 1296.41   1
   4   1   2 17997.7 1052.62   2
  -5   4   2 18338.8 874.361   3
   1  -5   2 18314.8 1185.74   1
   4   1   3 12439.8 897.781   2
  -5   4   3 12665.9 751.206   3
   1  -5   3 10640.1 921.399   1
  -5   4   4 15854.5 871.184   3
   4   1   4 15371.4 994.962   2
   1  -5   4 14508.8 1054.17   1
   1  -5   5 36176.7 1646.89   1
   4   1   5 34225.1 1487.40   2
  -5   4   5 34379.4 1308.64   3
   4   1   6 8231.82 744.803   2
  -5   4   6 8445.99 692.599   3
   1  -5   6 7211.63 774.301   1
   4   1   7 11993.1 911.029   2
  -5   4   7 13769.4 894.661   3
   1  -5   7 10634.5 913.237   1
   4   1   8 50077.5 1842.64   2
  -5   4   8 48385.9 1716.56   3
   1  -5   8 43507.4 1837.65   1
   1  -5   9 35110.0 1675.36   1
  -5   4   9 34937.8 1530.79   3
   4   1   9 32965.5 1513.76   2
   4   1  10 35031.3 1578.07   2
  -5   4  10 36444.1 1593.28   3
   1  -5  10 33575.2 1658.28   1
   1  -5  11 783.874 405.720   1
   4   1  11 833.367 341.016   3
   4   1  11 663.138 324.979   2
  -5   4  11 1413.87 391.556   3
   4   1  12 8893.22 855.347   3
   1  -5  12 9248.46 943.345   1
  -5   4  12 8674.95 858.204   3
  -5   4  13 9448.65 923.101   3
   4   1  13 8170.62 840.552   3
   4   1  14 24226.4 1441.70   3
  -5   4  14 28445.9 1600.71   3
  -5   4  15 8794.54 953.081   3
   4   1  15 7550.12 850.297   3
   4   1  16 5336.43 752.278   3
  -5   4  16 6751.85 865.174   3
   4   1  17 2719.16 537.951   3
  -5   4  17 2766.32 574.796   3
  -5   4  18 7823.22 970.784   3
   4   1  18 5606.35 796.616   3
   4   1  19 7163.20 925.806   3
  -5   4  19 9635.41 1111.81   3
  -5   4  20 4714.35 820.563   3
   4   1  20 2931.80 664.690   3
  -5   4  21 203.399 305.688   3
   4   1  21 640.229 409.541   3
  -5   4  22 996.748 444.923   3
   4   1  22 340.600 388.837   3
  -5   4  23 2436.79 683.238   3
   4   1  23 1454.52 517.227   3
   4   1  24 6137.68 986.466   3
   4   2 -17 570.759 335.849   2
   4   2 -16 9994.22 987.202   2
   4   2 -15 7834.71 853.732   2
   4   2 -14 8592.53 897.805   2
   4   2 -13 28636.2 1568.42   2
   4   2 -12 2756.55 502.737   2
   4   2 -11 10845.5 939.153   2
   4   2 -10 11262.1 950.000   2
   4   2  -9 25724.1 1401.21   2
   4   2  -8 5833.20 688.653   2
   4   2  -7 26320.8 1392.98   2
   4   2  -6 5392.91 641.520   2
   4   2  -5 32153.9 1513.54   2
   4   2  -4 16832.4 1104.58   2
   2  -6  -4 18419.1 1343.05   1
   4   2  -3 6209.67 684.151   2
   2  -6  -3 5767.73 773.748   1
   4   2  -2 22182.8 1246.48   2
   2  -6  -2 22110.8 1440.01   1
   4   2  -1 20945.1 1207.79   2
   2  -6  -1 20134.7 1363.53   1
   4   2   0 16103.9 1068.79   2
   2  -6   0 16301.1 1209.18   1
   4   2   1 15611.9 1071.19   2
   2  -6   1 15209.5 1171.30   1
   4   2   2 10714.1 898.500   2
   2  -6   2 12039.1 1031.41   1
   4   2   3 17555.5 1144.33   2
   2  -6   3 17724.4 1236.63   1
   4   2   4 14630.9 1075.22   2
   2  -6   4 15550.0 1152.15   1
  -6   4   4 15744.4 974.099   3
   2  -6   5 1759.66 437.900   1
   4   2   5 2631.78 494.733   2
  -6   4   5 2618.49 462.334   3
  -6   4   6 1000.80 301.773   3
   2  -6   6 1093.08 406.478   1
   4   2   6 1269.92 384.999   2
   4   2   7 7874.57 807.922   2
  -6   4   7 8766.40 783.977   3
   2  -6   7 7095.94 795.102   1
   4   2   8 4635.16 634.555   2
  -6   4   8 5017.79 624.390   3
   2  -6   8 3696.77 610.280   1
   4   2   9 23912.2 1386.15   2
   2  -6   9 23132.5 1444.46   1
  -6   4   9 25321.3 1390.90   3
   2  -6  10 3045.38 599.588   1
   4   2  10 2405.36 515.106   2
  -6   4  10 2964.16 531.086   3
  -6   4  11 3410.40 604.122   3
   2  -6  11 2415.99 544.879   1
   4   2  11 3055.38 544.251   3
   4   2  11 3057.61 560.376   2
   2  -6  12 11067.9 1068.84   1
  -6   4  12 11849.5 1055.85   3
   4   2  12 10726.5 998.463   3
  -6   4  13 3580.11 637.698   3
   4   2  13 2530.85 540.918   3
  -6   4  14 10942.0 1073.88   3
   4   2  14 9580.99 991.751   3
   4   2  15 1249.53 408.911   3
  -6   4  15 792.201 369.098   3
   4   2  16 301.420 288.304   3
  -6   4  16 278.760 297.125   3
   4   2  17 3067.62 646.947   3
  -6   4  17 3504.74 691.379   3
  -6   4  18 18159.5 1515.21   3
   4   2  18 17023.6 1417.34   3
  -6   4  19 3211.15 692.044   3
   4   2  19 2777.22 607.838   3
  -6   4  20 10890.2 1238.82   3
   4   2  20 8565.46 1080.80   3
  -6   4  21 1895.32 600.535   3
   4   2  21 852.264 390.315   3
   4   2  22 2405.68 627.031   3
  -6   4  22 2557.43 711.665   3
   4   3 -15 2697.31 525.808   2
   4   3 -14 15582.8 1212.74   2
   4   3 -13 3174.35 587.983   2
   4   3 -12 4201.13 647.895   2
   4   3 -11 4246.59 634.287   2
   4   3 -10 3754.85 610.917   2
   4   3  -9 13632.0 1074.26   2
   4   3  -8 9259.34 893.131   2
   4   3  -7 3228.34 560.605   2
   4   3  -6 6595.43 750.728   2
   4   3  -5 13226.2 1030.28   2
   3  -7  -5 15453.8 1331.75   1
   3  -7  -4 1590.23 541.120   1
   4   3  -4 2066.96 448.249   2
   4   3  -3 28102.2 1493.08   2
   3  -7  -3 29843.0 1789.93   1
   3  -7  -2 662.332 327.875   1
   4   3  -2 1031.00 377.271   2
   4   3  -1 6317.52 748.584   2
   3  -7  -1 4394.68 716.191   1
   4   3   0 19657.8 1264.22   2
   3  -7   0 18292.5 1344.99   1
   4   3   1 13033.8 1048.26   2
   3  -7   1 14054.3 1180.28   1
   3  -7   2 9963.19 1005.77   1
   4   3   2 11152.4 973.931   2
   4   3   3 24419.7 1432.15   2
   3  -7   3 26823.2 1601.15   1
   4   3   4 11440.0 1009.90   2
   3  -7   4 10104.3 999.720   1
   4   3   5 6282.81 772.530   2
   3  -7   5 4373.25 683.766   1
   4   3   6 13864.3 1123.27   2
   3  -7   6 14860.4 1205.07   1
   3  -7   7 3278.27 600.184   1
   4   3   7 2889.50 549.589   2
   4   3   8 11682.1 1062.55   2
  -7   4   8 11994.0 1048.38   3
   3  -7   8 11895.3 1098.64   1
  -7   4   9 2419.05 540.521   3
   3  -7   9 3378.41 617.236   1
   4   3   9 3431.16 638.771   2
   3  -7  10 4117.53 694.953   1
   4   3  10 4535.29 692.563   2
  -7   4  10 3938.31 638.586   3
   3  -7  11 7088.32 905.250   1
   4   3  11 4908.13 742.650   3
  -7   4  11 7329.48 876.510   3
   4   3  11 4894.45 737.039   2
   3  -7  12 12411.4 1181.84   1
  -7   4  12 11788.4 1115.84   3
   4   3  12 10292.5 1051.33   3
[truncated: 140,543 more chars]
