# Supplementary material for: Protonated oxalyl chloride and the ClCO+ cation
Source: Acta Crystallogr C Struct Chem. 2024 Nov 20;80(Pt 12):792–7. doi: 10.1107/S2053229624010714 (PMC11619778; doi:10.1107/S2053229624010714)
Supplement: Supplementary file 2 [file c-80-00792-1sup2.hkl]

data_1
#data_xi045                                                                     
_shelx_title ' shelxt_a.res in P2(1)'                                           
_shelx_refln_list_code          4                                               
_shelx_F_calc_maximum      136.80                                               
_exptl_crystal_F_000       336.00                                               
_reflns_d_resolution_high  0.6623                                               
                                                                                
loop_                                                                           
 _space_group_symop_operation_xyz                                               
 'x, y, z'                                                                      
 '-x, y+1/2, -z'                                                                
                                                                                
_cell_length_a     6.1616                                                       
_cell_length_b    10.8379                                                       
_cell_length_c     6.8805                                                       
_cell_angle_alpha  90.000                                                       
_cell_angle_beta  106.472                                                       
_cell_angle_gamma  90.000                                                       
                                                                                
_shelx_F_squared_multiplier     1.000                                           
                                                                                
loop_                                                                           
 _refln_index_h                                                                 
 _refln_index_k                                                                 
 _refln_index_l                                                                 
 _refln_F_squared_calc                                                          
 _refln_F_squared_meas                                                          
 _refln_F_squared_sigma                                                         
 _refln_observed_status                                                         
   1 -15   0         48.23         75.45        21.35 o                         
   2 -15   0         46.89         49.17        32.39 o                         
   0 -14   0        869.84        784.76        86.74 o                         
   1 -14   0        525.25        505.07        48.99 o                         
   2 -14   0        342.51        346.27        50.17 o                         
   3 -14   0        362.46        476.65        50.75 o                         
   1 -13   0        149.42        134.10        26.47 o                         
   2 -13   0        127.96        147.22        26.86 o                         
   3 -13   0        192.95        173.34        31.21 o                         
   4 -13   0        169.44        194.41        33.92 o                         
   0 -12   0        806.80        776.05        77.22 o                         
   1 -12   0        836.47        802.64        55.84 o                         
   2 -12   0        927.03        947.83        62.64 o                         
   3 -12   0        327.87        385.92        42.81 o                         
   4 -12   0        268.41        300.86        78.99 o                         
   5 -12   0        203.84        174.71        27.88 o                         
   1 -11   0        414.74        452.71        40.85 o                         
   2 -11   0        660.27        636.24        49.54 o                         
   3 -11   0        345.82        312.18        37.43 o                         
   4 -11   0        396.93        408.44        38.40 o                         
   5 -11   0        418.47        440.69        40.83 o                         
   6 -11   0        332.94        344.53        73.33 o                         
   0 -10   0        907.40        838.84        70.44 o                         
   1 -10   0        901.81        856.97        51.48 o                         
   2 -10   0        672.12        714.50        48.86 o                         
   3 -10   0       1101.77       1093.58        81.08 o                         
   4 -10   0        603.79        595.97        35.93 o                         
   5 -10   0        119.73        111.28        20.69 o                         
   6 -10   0        139.02        113.90        67.95 o                         
   7 -10   0          7.43         16.22        26.37 o                         
   1  -9   0         24.24         24.41         8.03 o                         
   2  -9   0        897.87        856.66        28.64 o                         
   3  -9   0        166.22        142.49        14.23 o                         
   4  -9   0        845.94        837.67        54.87 o                         
   5  -9   0        668.46        639.12        37.66 o                         
   6  -9   0        369.43        394.59        37.81 o                         
   7  -9   0        510.62        600.68        55.48 o                         
   0  -8   0       1385.81       1432.40        80.79 o                         
   1  -8   0       2848.57       2764.69        44.16 o                         
   2  -8   0       2105.03       2053.62        65.04 o                         
   3  -8   0        563.84        506.96        28.12 o                         
   4  -8   0        791.94        786.15        36.70 o                         
   5  -8   0        356.92        378.87        24.74 o                         
   6  -8   0         42.45         35.65        15.45 o                         
   7  -8   0         72.97        102.52        21.85 o                         
   1  -7   0         52.14         48.50         6.89 o                         
   2  -7   0        919.82        867.48        26.92 o                         
   3  -7   0        912.73        909.13        34.70 o                         
   4  -7   0         81.32         66.51        12.70 o                         
   5  -7   0       1022.32       1088.92        39.74 o                         
   6  -7   0        885.56        880.30        52.77 o                         
   7  -7   0        176.54        165.83        26.43 o                         
   0  -6   0       7354.32       7133.14       150.72 o                         
   1  -6   0       4156.12       4175.15        57.66 o                         
   2  -6   0       3934.37       3834.80        59.11 o                         
   3  -6   0       2075.32       2093.13        49.86 o                         
   4  -6   0        238.20        248.67        17.87 o                         
   5  -6   0        688.25        621.73        39.48 o                         
   6  -6   0        151.34        132.02        21.88 o                         
   7  -6   0          3.03          7.41        13.60 o                         
   1  -5   0       1343.11       1247.86        29.76 o                         
   2  -5   0        480.72        481.67        20.75 o                         
   3  -5   0       1083.87        958.47        48.53 o                         
   4  -5   0       1652.30       1668.95        41.96 o                         
   5  -5   0        690.75        683.54        36.64 o                         
   6  -5   0        904.21        957.92        63.85 o                         
   7  -5   0        566.44        593.70        45.81 o                         
   8  -5   0        264.29        216.60        38.30 o                         
   0  -4   0       3240.79       3131.48        80.95 o                         
   1  -4   0       5183.70       4966.04        86.46 o                         
   2  -4   0       6934.30       6894.14        61.46 o                         
   3  -4   0       3158.42       3091.45        68.15 o                         
   4  -4   0       1408.05       1442.05        45.90 o                         
   5  -4   0        762.53        750.58        50.76 o                         
   6  -4   0        473.47        405.57        46.51 o                         
   7  -4   0         24.63         63.35        23.36 o                         
   8  -4   0         27.66          5.33        29.83 o                         
   1  -3   0        349.44        355.46        20.02 o                         
   2  -3   0       3801.20       3725.77        46.91 o                         
   3  -3   0       1063.47       1010.56        34.25 o                         
   4  -3   0       2325.47       2175.21        35.47 o                         
   5  -3   0       2224.21       2236.41        86.88 o                         
   6  -3   0        532.30        505.16        66.09 o                         
   7  -3   0        744.90        713.59        59.77 o                         
   8  -3   0        399.06        432.19       111.92 o                         
   0  -2   0       5217.61       5897.40        41.89 o                         
   1  -2   0      18711.86      18421.85       688.88 o                         
   2  -2   0       6315.01       6431.26       172.56 o                         
   3  -2   0       2643.18       2631.90        46.62 o                         
   4  -2   0       3836.14       3713.15        55.13 o                         
   5  -2   0        385.30        362.06        24.70 o                         
   6  -2   0        158.71        189.71        30.08 o                         
   7  -2   0         59.72         65.83        22.39 o                         
   8  -2   0          5.33          0.35        14.83 o                         
   1  -1   0        757.46        823.86        29.58 o                         
   2  -1   0       1358.42       1384.78        23.37 o                         
   3  -1   0       3768.35       3653.80        86.66 o                         
   4  -1   0       1630.55       1670.26        37.00 o                         
   5  -1   0        616.15        601.16        32.12 o                         
   6  -1   0       1360.39       1402.30        76.70 o                         
   7  -1   0        780.06        798.25        60.62 o                         
   8  -1   0        344.11        349.47        46.01 o                         
   1   0   0       5563.62       6245.31        45.43 o                         
   2   0   0       2729.13       2681.04        40.08 o                         
   3   0   0      12075.68      11740.30       129.05 o                         
   4   0   0        430.85        390.43        18.36 o                         
   5   0   0        503.44        522.52        30.59 o                         
   6   0   0        203.50        194.64        17.48 o                         
   7   0   0         42.90         27.43        24.64 o                         
   8   0   0          3.00         52.97        20.99 o                         
   1   1   0        758.76        805.16        17.13 o                         
   2   1   0       1362.13       1377.77        24.32 o                         
   3   1   0       3770.55       3653.24        47.77 o                         
   4   1   0       1632.76       1604.98        36.27 o                         
   5   1   0        614.60        600.03        33.34 o                         
   6   1   0       1360.16       1496.62        57.50 o                         
   7   1   0        780.87        930.55        64.70 o                         
   8   1   0        343.55        392.52        38.79 o                         
   0   2   0       5210.83       5715.51       105.34 o                         
   1   2   0      18714.96      18958.20        90.58 o                         
   2   2   0       6307.99       6501.25        63.59 o                         
   3   2   0       2637.87       2690.55        43.25 o                         
   4   2   0       3836.53       3870.58        63.64 o                         
   5   2   0        384.21        391.02        21.74 o                         
   6   2   0        158.88        141.71        20.19 o                         
   7   2   0         59.63         40.73        14.61 o                         
   8   2   0          5.34        -13.51        13.51 o                         
   1   3   0        348.96        377.71         7.72 o                         
   2   3   0       3807.11       3824.42        39.65 o                         
   3   3   0       1066.10       1080.47        31.95 o                         
   4   3   0       2324.05       2298.02        43.06 o                         
   5   3   0       2225.97       2245.39        47.61 o                         
   6   3   0        531.77        549.26        41.05 o                         
   7   3   0        744.73        768.37        40.63 o                         
   8   3   0        399.64        332.99        44.79 o                         
   0   4   0       3237.57       3241.70        52.04 o                         
   1   4   0       5184.58       5191.08        45.16 o                         
   2   4   0       6937.94       6815.31        79.68 o                         
   3   4   0       3153.47       3048.62        50.34 o                         
   4   4   0       1406.62       1401.88        34.50 o                         
   5   4   0        763.43        743.96        28.38 o                         
   6   4   0        471.60        508.72        58.48 o                         
   7   4   0         24.46         14.86         8.95 o                         
   8   4   0         27.63         -7.63        11.31 o                         
   1   5   0       1341.31       1334.04        20.71 o                         
   2   5   0        479.08        464.21        15.84 o                         
   3   5   0       1085.90       1073.41        26.99 o                         
   4   5   0       1653.11       1670.18        38.70 o                         
   5   5   0        689.96        717.19        28.67 o                         
   6   5   0        905.97        936.81        43.94 o                         
   7   5   0        566.23        580.67        37.00 o                         
   8   5   0        264.08        261.50        31.83 o                         
   0   6   0       7360.10       7352.03       143.61 o                         
   1   6   0       4154.87       4244.21        40.16 o                         
   2   6   0       3930.08       3938.17        70.14 o                         
   3   6   0       2076.74       2118.30        39.63 o                         
   4   6   0        237.56        212.08        14.92 o                         
   5   6   0        685.98        708.74        28.87 o                         
   6   6   0        150.92        132.48        20.21 o                         
   7   6   0          2.97         -7.61        11.54 o                         
   8   6   0          7.33         -4.79        14.83 o                         
   1   7   0         51.81         52.36         5.41 o                         
   2   7   0        921.80        916.66        19.08 o                         
   3   7   0        915.29        879.37        26.42 o                         
   4   7   0         81.44         76.10         9.76 o                         
   5   7   0       1022.96       1025.22        40.33 o                         
   6   7   0        886.03        998.40        52.65 o                         
   7   7   0        176.72        134.96        29.22 o                         
   0   8   0       1384.05       1398.57        76.65 o                         
   1   8   0       2849.45       2822.54        40.57 o                         
   2   8   0       2102.04       2125.67        49.60 o                         
   3   8   0        561.29        519.81        26.46 o                         
   4   8   0        792.41        823.31        42.00 o                         
   5   8   0        355.85        353.38        35.41 o                         
   6   8   0         42.33         39.53        36.96 o                         
   7   8   0         73.09         36.60        24.39 o                         
   1   9   0         24.30         21.56         5.71 o                         
   2   9   0        900.35        892.78        38.89 o                         
   3   9   0        165.71        155.92        18.38 o                         
   4   9   0        846.34        886.81        74.43 o                         
   5   9   0        669.30        695.05        42.44 o                         
   6   9   0        368.83        411.20        56.12 o                         
   7   9   0        510.71        564.17        79.50 o                         
   0  10   0        908.92        940.90        76.04 o                         
   1  10   0        900.93        909.27        33.11 o                         
   2  10   0        672.87        642.61        43.76 o                         
   3  10   0       1102.17       1156.25        49.69 o                         
   4  10   0        602.63        577.41        32.13 o                         
   5  10   0        119.95        149.41        21.64 o                         
   6  10   0        139.17        124.30        46.11 o                         
   1  11   0        415.76        436.86        30.03 o                         
   2  11   0        657.89        707.77        39.18 o                         
   3  11   0        345.92        344.52        25.35 o                         
   4  11   0        397.72        400.49        28.25 o                         
   5  11   0        417.99        415.45        36.44 o                         
   6  11   0        333.15        313.15        64.46 o                         
   0  12   0        806.59        818.48        72.10 o                         
   1  12   0        836.45        912.96        45.84 o                         
   2  12   0        928.09        941.47        47.56 o                         
   3  12   0        328.35        340.67        26.40 o                         
   4  12   0        268.04        267.84        34.93 o                         
   5  12   0        203.94        184.26        25.77 o                         
   1  13   0        149.04        198.63        26.88 o                         
   2  13   0        128.61        144.82        21.15 o                         
   3  13   0        192.33        209.12        25.10 o                         
   4  13   0        169.57        160.93        20.09 o                         
   5  13   0        238.66        265.98        58.80 o                         
   0  14   0        869.22       1098.93        94.98 o                         
   1  14   0        525.68        512.50        47.45 o                         
   2  14   0        342.42        376.83        42.52 o                         
   3  14   0        362.13        377.79        34.86 o                         
   4  14   0        113.35        112.28        21.14 o                         
   1  15   0         48.30         24.96        14.90 o                         
   2  15   0         46.93         62.03        16.15 o                         
   3  15   0         69.15         -4.51        15.93 o                         
  -2 -15   1         63.31         69.27        22.03 o                         
  -1 -15   1        206.81        246.32        36.56 o                         
   0 -15   1        245.30        226.48        35.44 o                         
   1 -15   1        236.89        267.93        84.81 o                         
   2 -15   1        402.39        449.77        69.65 o                         
  -4 -14   1        386.45        377.41        66.62 o                         
  -3 -14   1        523.06        581.51        58.33 o                         
  -2 -14   1        693.97        608.18        55.11 o                         
  -1 -14   1        455.62        483.09        48.55 o                         
   0 -14   1        396.17        386.38        43.77 o                         
   1 -14   1        308.28        326.16        40.71 o                         
   2 -14   1         38.18         65.05        22.32 o                         
   3 -14   1         31.71         16.71        15.24 o                         
  -5 -13   1         35.77         24.10        22.57 o                         
  -4 -13   1         21.36         10.39        15.93 o                         
  -3 -13   1         81.86        105.85        25.21 o                         
  -2 -13   1        133.11        151.11        53.73 o                         
  -1 -13   1        490.00        492.55        46.52 o                         
   0 -13   1        637.92        672.45        53.81 o                         
   1 -13   1        540.25        551.42        49.42 o                         
   2 -13   1        337.81        340.17        40.64 o                         
   3 -13   1        536.72        573.19        53.86 o                         
   4 -13   1        370.12        477.30        65.60 o                         
  -5 -12   1        418.60        523.26        43.84 o                         
  -4 -12   1       1050.14       1036.28        70.52 o                         
  -3 -12   1        892.09        875.47       150.24 o                         
  -2 -12   1        819.77        856.00        59.44 o                         
  -1 -12   1        891.32        901.68        58.93 o                         
   0 -12   1        771.96        718.07        52.16 o                         
   1 -12   1        222.76        149.17        45.27 o                         
   2 -12   1        103.47        111.30        22.44 o                         
   3 -12   1        128.10        124.69        23.11 o                         
   4 -12   1         38.11          0.60        15.34 o                         
   5 -12   1         11.55          5.85        15.17 o                         
  -6 -11   1         59.48         68.40        23.52 o                         
  -5 -11   1         67.76         62.40        18.25 o                         
  -4 -11   1        208.87        208.59        31.45 o                         
  -3 -11   1         79.10         39.37        16.10 o                         
  -2 -11   1        177.19        189.35        27.87 o                         
  -1 -11   1        654.32        661.69        48.31 o                         
   0 -11   1        758.34        782.92        51.77 o                         
   1 -11   1        874.04        891.89        56.07 o                         
   2 -11   1        945.01       1030.77        62.19 o                         
   3 -11   1        839.43        782.81        49.45 o                         
   4 -11   1        747.48        764.30        51.70 o                         
   5 -11   1        337.79        347.93        37.31 o                         
  -7 -10   1        180.82        116.38        38.45 o                         
  -6 -10   1        564.99        617.11        46.88 o                         
  -5 -10   1       1364.60       1398.62        69.10 o                         
  -4 -10   1        979.15       1036.87        52.01 o                         
  -3 -10   1       1372.16       1296.60        53.39 o                         
  -2 -10   1       1596.50       1617.53        54.08 o                         
  -1 -10   1        794.05        762.63        48.90 o                         
   0 -10   1        475.05        479.16        46.17 o                         
   1 -10   1        670.38        595.46        84.55 o                         
   2 -10   1        304.44        296.76        28.50 o                         
   3 -10   1         95.98         63.47        16.11 o                         
   4 -10   1         37.60         18.09        11.57 o                         
   5 -10   1         58.91         20.25        14.54 o                         
   6 -10   1         58.98         29.79        31.07 o                         
  -7  -9   1        110.59         72.26        21.58 o                         
  -6  -9   1        232.92        264.41        43.95 o                         
  -5  -9   1          7.08         16.84         7.94 o                         
  -4  -9   1         76.44         85.92        12.99 o                         
  -3  -9   1         26.38         18.29        10.84 o                         
  -2  -9   1        484.67        470.14        28.57 o                         
  -1  -9   1        687.92        734.49        44.88 o                         
   0  -9   1       1014.88        947.01        81.95 o                         
   1  -9   1       1189.71       1191.09        49.65 o                         
   2  -9   1       1963.88       1912.52        64.94 o                         
   3  -9   1       1111.02       1125.09        37.15 o                         
   4  -9   1        762.60        817.45        40.52 o                         
   5  -9   1       1191.68       1248.14        53.01 o                         
   6  -9   1        233.37        192.76        31.77 o                         
   7  -9   1        135.28        175.55        34.20 o                         
  -7  -8   1        235.50        249.40        54.57 o                         
  -6  -8   1        995.41       1032.77        56.74 o                         
  -5  -8   1        961.79       1013.71        39.62 o                         
  -4  -8   1       1390.53       1460.91        44.06 o                         
  -3  -8   1       2068.49       2080.11        63.76 o                         
  -2  -8   1       2210.90       2165.65        77.69 o                         
  -1  -8   1       3711.54       3617.10        91.39 o                         
   0  -8   1       1027.05        981.27        47.03 o                         
   1  -8   1        713.56        676.46        20.76 o                         
   2  -8   1        964.19        894.62        28.53 o                         
   3  -8   1         73.37         51.09        10.39 o                         
   4  -8   1         18.59         27.66        11.01 o                         
   5  -8   1         69.79         63.09        14.19 o                         
   6  -8   1         56.03         81.18        19.26 o                         
   7  -8   1        142.16        100.39        21.79 o                         
  -7  -7   1        264.45        276.48        39.15 o                         
  -6  -7   1         13.10         11.11        16.62 o                         
  -5  -7   1        138.94        134.85        14.78 o                         
  -4  -7   1        212.37        226.45        17.80 o                         
  -3  -7   1        307.19        315.88        28.00 o                         
  -2  -7   1        699.80        699.05        31.64 o                         
  -1  -7   1       1321.54       1310.64        38.58 o                         
   0  -7   1       2053.92       2023.01       109.98 o                         
   1  -7   1       3401.45       3193.57        61.61 o                         
   2  -7   1       1289.32       1284.27        36.48 o                         
   3  -7   1        949.64        941.52        35.82 o                         
   4  -7   1       1395.51       1480.21        54.80 o                         
   5  -7   1        699.60        671.48        37.43 o                         
   6  -7   1        689.44        674.92        47.53 o                         
   7  -7   1        285.76        301.53        35.17 o                         
  -8  -6   1        180.92        176.77        34.34 o                         
  -7  -6   1        533.85        538.79        53.39 o                         
  -6  -6   1        427.00        347.52        43.52 o                         
  -5  -6   1       2062.62       2094.61        66.18 o                         
  -4  -6   1       1290.75       1281.22        43.02 o                         
  -3  -6   1       1697.33       1607.07        39.54 o                         
  -2  -6   1       8358.49       8373.52       111.16 o                         
  -1  -6   1       2274.80       2288.20        47.61 o                         
   0  -6   1       2484.78       2481.55        35.27 o                         
   1  -6   1       3792.37       3766.75        45.19 o                         
   2  -6   1        198.53        192.16        10.56 o                         
   3  -6   1        200.36        175.55        16.11 o                         
   4  -6   1         41.63         53.61        12.26 o                         
   5  -6   1         76.63         62.82        19.21 o                         
   6  -6   1         75.84         87.30        29.31 o                         
   7  -6   1        154.03        196.22        29.23 o                         
  -8  -5   1        215.69        204.16        38.23 o                         
  -7  -5   1         56.84         92.20        25.87 o                         
  -6  -5   1        434.49        453.19        47.90 o                         
  -5  -5   1        100.95         93.96        14.56 o                         
  -4  -5   1        738.62        716.44        30.77 o                         
  -3  -5   1        460.21        467.12        18.83 o                         
  -2  -5   1       1011.04        980.44        22.42 o                         
  -1  -5   1       3288.28       3190.86        66.71 o                         
   0  -5   1       2484.97       2508.61        23.54 o                         
   1  -5   1       4740.71       4770.72        49.02 o                         
   2  -5   1       4826.00       4713.60        48.31 o                         
   3  -5   1       1760.46       1718.72        32.20 o                         
   4  -5   1       2195.43       2324.20        76.16 o                         
   5  -5   1       1480.08       1466.85        95.83 o                         
   6  -5   1        625.39        592.93        98.08 o                         
   7  -5   1        325.35        369.15        71.47 o                         
  -8  -4   1        195.91        208.66        51.04 o                         
  -7  -4   1        387.14        335.79        42.48 o                         
  -6  -4   1       1496.92       1487.45        61.84 o                         
  -5  -4   1       1189.08       1210.39        42.20 o                         
  -4  -4   1       2626.30       2554.27        58.55 o                         
  -3  -4   1       4413.21       4537.76        54.94 o                         
  -2  -4   1       1499.10       1445.82        24.84 o                         
  -1  -4   1       1904.11       1838.77        36.68 o                         
   0  -4   1       4248.17       4284.18        65.90 o                         
   1  -4   1       3964.79       4000.92        46.34 o                         
   2  -4   1        337.99        318.99        13.61 o                         
   3  -4   1        514.71        516.87        19.18 o                         
   4  -4   1        102.73         90.08         9.38 o                         
   5  -4   1        270.55        258.27        31.62 o                         
   6  -4   1        189.11        175.19        29.18 o                         
   7  -4   1         93.72         84.34        24.05 o                         
  -8  -3   1         99.85        147.15        30.80 o                         
  -7  -3   1        396.62        358.74        42.10 o                         
  -6  -3   1        167.57        135.85        26.51 o                         
  -5  -3   1         71.00         66.66        13.95 o                         
  -4  -3   1        187.92        162.88         9.81 o                         
  -3  -3   1       1249.40       1219.89        19.12 o                         
  -2  -3   1        596.01        638.13        17.70 o                         
  -1  -3   1        287.70        248.91        19.71 o                         
   0  -3   1       8436.70       8412.09        76.58 o                         
   1  -3   1       1031.94       1020.19        24.29 o                         
   2  -3   1       6773.13       6743.78        60.08 o                         
   3  -3   1      10548.73      10282.80        86.87 o                         
   4  -3   1       1897.95       1875.99        46.91 o                         
   5  -3   1       2082.61       1974.64        80.66 o                         
   6  -3   1       1185.71       1088.33        67.23 o                         
   7  -3   1        350.96        378.76        45.12 o                         
   8  -3   1        162.80         99.03        27.85 o                         
  -8  -2   1        207.94        185.99        34.69 o                         
  -7  -2   1        626.99        622.12        54.27 o                         
  -6  -2   1       1009.82       1023.48       140.59 o                         
  -5  -2   1        793.06        794.79        28.50 o                         
  -4  -2   1       2977.17       3021.08        53.47 o                         
  -3  -2   1       5867.05       5810.45        60.85 o                         
  -2  -2   1        119.04        109.65         5.90 o                         
  -1  -2   1       5577.85       5865.74        69.84 o                         
   0  -2   1       9149.44       9636.29       113.04 o                         
   1  -2   1         16.63         30.36         5.32 o                         
   2  -2   1       2960.86       2988.69        40.60 o                         
   3  -2   1        391.67        374.11        15.15 o                         
   4  -2   1        772.34        709.92        23.03 o                         
   5  -2   1         34.86         31.41        11.56 o                         
   6  -2   1        486.88        449.16        60.27 o                         
   7  -2   1        287.62        323.80        41.27 o                         
   8  -2   1        171.28        230.61        45.90 o                         
  -8  -1   1        341.07        362.25        45.06 o                         
  -7  -1   1        197.46        227.98        34.48 o                         
  -6  -1   1        109.62         83.66        21.30 o                         
  -5  -1   1        176.91        141.23        13.38 o                         
  -4  -1   1         90.39         85.70        10.78 o                         
  -3  -1   1       1071.14       1102.73        34.15 o                         
  -2  -1   1       1024.61       1042.97        21.38 o                         
  -1  -1   1       3569.48       3939.32        54.06 o                         
   0  -1   1       5008.19       5615.17        40.71 o                         
   1  -1   1       9283.26       9717.45        83.91 o                         
   2  -1   1       3845.20       4037.91        96.64 o                         
   3  -1   1       4355.88       4292.66        45.11 o                         
   4  -1   1       4621.94       4604.38        84.97 o                         
   5  -1   1       1553.44       1497.22        61.65 o                         
   6  -1   1       1185.46       1261.08        53.51 o                         
   7  -1   1        698.38        690.00       122.62 o                         
   8  -1   1        200.05        275.07        34.22 o                         
  -8   0   1        324.17        318.68        43.33 o                         
  -7   0   1        576.62        604.97        52.77 o                         
  -6   0   1        164.73        161.40        18.94 o                         
  -5   0   1       1785.76       1724.14        45.05 o                         
  -4   0   1       2488.13       2530.16        47.00 o                         
  -3   0   1        225.81        198.12        15.19 o                         
  -2   0   1      14177.58      14009.06       139.68 o                         
  -1   0   1       7248.61       7598.43        63.55 o                         
   0   0   1       1903.03       2206.47        32.05 o                         
   1   0   1      11537.32      12306.11       218.45 o                         
   2   0   1          3.79          5.94         7.59 o                         
   3   0   1        218.21        218.44        19.60 o                         
   4   0   1         22.61         18.57         9.18 o                         
   5   0   1        283.43        237.78        22.47 o                         
   6   0   1         79.32         62.28        15.71 o                         
   7   0   1        551.87        579.37        43.97 o                         
   8   0   1        181.07        216.42        36.97 o                         
  -8   1   1        340.55        383.55        46.67 o                         
  -7   1   1        197.29        194.60        30.46 o                         
  -6   1   1        110.36         91.59        15.16 o                         
  -5   1   1        176.32        168.99        14.85 o                         
  -4   1   1         90.24         84.36        10.74 o                         
  -3   1   1       1069.32       1034.27        30.91 o                         
  -2   1   1       1022.57       1043.03        26.30 o                         
  -1   1   1       3569.77       3958.86        35.64 o                         
   0   1   1       5009.42       5705.85        53.23 o                         
   1   1   1       9280.41       9692.85        62.79 o                         
   2   1   1       3851.24       3745.61        39.98 o                         
   3   1   1       4354.78       4308.24        52.47 o                         
   4   1   1       4620.81       4558.13        57.55 o                         
   5   1   1       1556.50       1553.89        55.05 o                         
   6   1   1       1183.61       1168.21        46.33 o                         
   7   1   1        699.06        744.82        41.14 o                         
   8   1   1        200.26        195.05        29.56 o                         
  -8   2   1        208.73        188.23        32.04 o                         
  -7   2   1        626.55        669.20        41.13 o                         
  -6   2   1       1010.63       1071.55        47.29 o                         
  -5   2   1        793.27        790.04        30.36 o                         
  -4   2   1       2975.16       2955.16        51.76 o                         
  -3   2   1       5873.78       5666.22        83.46 o                         
  -2   2   1        119.53         83.48         8.77 o                         
  -1   2   1       5576.96       5741.41        52.63 o                         
   0   2   1       9152.50       9535.09        70.54 o                         
   1   2   1         17.33         24.57         2.67 o                         
   2   2   1       2957.50       3012.50        32.13 o                         
   3   2   1        390.85        373.73        12.95 o                         
   4   2   1        772.12        737.75        20.33 o                         
   5   2   1         34.58         18.04        13.57 o                         
   6   2   1        487.63        481.07        30.86 o                         
   7   2   1        286.85        236.66        28.57 o                         
   8   2   1        171.25        182.90        28.84 o                         
  -8   3   1         99.18         70.91        31.42 o                         
  -7   3   1        397.00        428.68        34.05 o                         
  -6   3   1        167.93        169.16        17.18 o                         
  -5   3   1         70.63         60.87        10.72 o                         
  -4   3   1        188.04        207.15        15.37 o                         
  -3   3   1       1246.35       1232.61        30.20 o                         
  -2   3   1        592.11        571.04        20.75 o                         
  -1   3   1        288.02        277.31         7.25 o                         
   0   3   1       8434.73       8717.30       114.01 o                         
   1   3   1       1024.17       1044.40        15.32 o                         
   2   3   1       6771.86       6832.74        48.33 o                         
   3   3   1      10552.17      10541.78        97.61 o                         
   4   3   1       1897.67       1898.97        41.50 o                         
   5   3   1       2080.60       2033.63        95.35 o                         
   6   3   1       1186.76       1210.29        63.75 o                         
   7   3   1        350.78        389.06        31.15 o                         
   8   3   1        162.56        123.65        24.07 o                         
  -8   4   1        195.54        172.24        26.69 o                         
  -7   4   1        388.34        430.37        35.19 o                         
  -6   4   1       1496.64       1446.81        42.96 o                         
  -5   4   1       1186.78       1172.54        38.76 o                         
  -4   4   1       2629.13       2618.70        51.09 o                         
  -3   4   1       4415.00       4488.94        52.65 o                         
  -2   4   1       1497.08       1436.72        31.18 o                         
  -1   4   1       1903.71       1886.68        25.65 o                         
   0   4   1       4260.76       4482.28        46.07 o                         
   1   4   1       3973.69       4068.42        46.55 o                         
   2   4   1        337.72        326.51        11.95 o                         
   3   4   1        515.54        515.07        17.85 o                         
   4   4   1        103.01        103.29        17.86 o                         
   5   4   1        270.91        268.28        22.23 o                         
   6   4   1        189.18        191.66        20.87 o                         
   7   4   1         93.99         82.46        16.18 o                         
   8   4   1        199.02        222.57        39.95 o                         
  -8   5   1        215.99        170.98        22.04 o                         
  -7   5   1         56.53         72.23        14.94 o                         
  -6   5   1        435.11        438.83        24.66 o                         
  -5   5   1        101.15         85.18        11.47 o                         
  -4   5   1        738.78        724.36        25.33 o                         
  -3   5   1        459.29        461.72        17.53 o                         
  -2   5   1       1010.76        968.53        18.47 o                         
  -1   5   1       3289.87       3265.42        37.49 o                         
   0   5   1       2474.59       2547.52        38.51 o                         
   1   5   1       4734.54       4828.72        41.59 o                         
   2   5   1       4825.17       4897.21        47.58 o                         
   3   5   1       1759.47       1788.01        34.86 o                         
   4   5   1       2196.20       2199.91        49.88 o                         
   5   5   1       1479.51       1516.98        50.39 o                         
   6   5   1        624.60        621.71        36.13 o                         
   7   5   1        325.37        380.74        31.31 o                         
   8   5   1        171.37        199.74        35.70 o                         
  -8   6   1        181.62        170.19        33.73 o                         
  -7   6   1        533.35        505.01        39.75 o                         
  -6   6   1        426.17        430.70        24.76 o                         
  -5   6   1       2065.75       2095.90        50.88 o                         
  -4   6   1       1288.08       1330.00        34.51 o                         
  -3   6   1       1695.98       1685.29        33.20 o                         
  -2   6   1       8363.57       8408.40        57.18 o                         
  -1   6   1       2272.94       2278.72        34.47 o                         
   0   6   1       2489.21       2592.65        55.71 o                         
   1   6   1       3799.49       3791.53        47.35 o                         
   2   6   1        199.38        209.73        10.60 o                         
   3   6   1        200.90        185.78        13.37 o                         
   4   6   1         41.60         41.31         9.45 o                         
   5   6   1         76.83         65.35        12.96 o                         
   6   6   1         75.97         62.33        13.99 o                         
   7   6   1        153.90        170.19        22.93 o                         
  -8   7   1        213.41        232.14        50.25 o                         
  -7   7   1        264.61        243.38        37.04 o                         
  -6   7   1         13.02          3.18         9.85 o                         
  -5   7   1        138.96        122.72        18.37 o                         
  -4   7   1        212.38        217.56        17.37 o                         
  -3   7   1        307.10        289.58        14.23 o                         
  -2   7   1        698.41        674.41        16.10 o                         
  -1   7   1       1318.22       1315.49        30.92 o                         
   0   7   1       2051.63       2101.44        41.33 o                         
   1   7   1       3401.61       3450.90        42.24 o                         
   2   7   1       1290.22       1281.72        23.08 o                         
   3   7   1        947.07        946.63        28.65 o                         
   4   7   1       1396.73       1413.61        48.91 o                         
   5   7   1        700.40        713.94        36.06 o                         
   6   7   1        688.40        695.61        46.33 o                         
   7   7   1        285.89        325.39        35.18 o                         
  -7   8   1        235.55        254.09        37.93 o                         
  -6   8   1        996.26        995.20        52.26 o                         
  -5   8   1        960.62        978.71        53.22 o                         
  -4   8   1       1391.66       1386.39        54.01 o                         
  -3   8   1       2069.45       2172.86        52.97 o                         
  -2   8   1       2210.03       2293.21        51.11 o                         
  -1   8   1       3717.64       3791.26        58.18 o                         
   0   8   1       1025.28        989.46        30.78 o                         
   1   8   1        711.43        688.58        21.57 o                         
   2   8   1        966.06        975.55        28.78 o                         
   3   8   1         73.14         73.85        11.71 o                         
   4   8   1         18.57         36.28         9.80 o                         
   5   8   1         69.46         41.99        14.47 o                         
   6   8   1         55.97         40.80        18.89 o                         
   7   8   1        142.20        150.88        40.52 o                         
  -7   9   1        110.33        115.32        58.06 o                         
  -6   9   1        232.72        207.44        25.35 o                         
  -5   9   1          7.05          7.08         9.93 o                         
  -4   9   1         76.45         82.98        18.08 o                         
  -3   9   1         26.26         33.49         9.53 o                         
  -2   9   1        484.00        500.42        26.10 o                         
  -1   9   1        684.58        718.68        37.31 o                         
   0   9   1       1017.82       1022.88        33.37 o                         
   1   9   1       1190.18       1282.07        31.13 o                         
   2   9   1       1961.19       1974.35        42.82 o                         
   3   9   1       1113.65       1159.34        49.34 o                         
   4   9   1        761.42        828.01        36.18 o                         
   5   9   1       1191.48       1416.75        82.75 o                         
   6   9   1        234.03        189.31        42.09 o                         
  -6  10   1        564.73        609.53        57.94 o                         
  -5  10   1       1364.47       1366.71        62.25 o                         
  -4  10   1        978.99       1027.22        51.14 o                         
  -3  10   1       1372.03       1376.60        46.86 o                         
  -2  10   1       1597.67       1636.06        48.47 o                         
  -1  10   1        793.39        776.58        31.11 o                         
   0  10   1        476.53        438.01        28.00 o                         
   1  10   1        670.99        681.32        35.55 o                         
   2  10   1        304.07        316.84        22.40 o                         
   3  10   1         96.37         98.93        13.77 o                         
   4  10   1         37.59         16.92         9.54 o                         
   5  10   1         59.06         50.66        19.93 o                         
   6  10   1         58.89          1.63        21.89 o                         
  -6  11   1         59.54         69.70        21.56 o                         
  -5  11   1         67.89         46.58        15.37 o                         
  -4  11   1        208.90        166.69        22.55 o                         
  -3  11   1         79.16         72.19        12.50 o                         
  -2  11   1        176.63        154.46        19.35 o                         
  -1  11   1        656.59        648.98        36.48 o                         
   0  11   1        755.66        740.90        37.73 o                         
   1  11   1        873.24        902.37        55.11 o                         
   2  11   1        946.47        937.78        45.04 o                         
   3  11   1        837.64        857.79        39.39 o                         
   4  11   1        748.33        787.05        39.17 o                         
   5  11   1        337.29        409.96        69.16 o                         
  -6  12   1        257.70        210.40        54.77 o                         
  -5  12   1        418.47        381.23        36.27 o                         
  -4  12   1       1050.11       1058.79        56.25 o                         
  -3  12   1        891.89        908.80        42.08 o                         
  -2  12   1        819.30        891.15        46.53 o                         
  -1  12   1        890.71        938.33        46.34 o                         
   0  12   1        772.71        831.11        42.67 o                         
   1  12   1        223.31        235.04        23.94 o                         
   2  12   1        103.57         89.93        20.43 o                         
   3  12   1        128.20        130.47        22.13 o                         
   4  12   1         38.18         28.98        14.51 o                         
   5  12   1         11.68         47.11        19.51 o                         
  -5  13   1         35.77         50.35        24.70 o                         
  -4  13   1         21.36         15.79        11.75 o                         
  -3  13   1         82.11        107.40        18.21 o                         
  -2  13   1        133.59        138.83        19.90 o                         
  -1  13   1        488.94        482.14        35.28 o                         
   0  13   1        639.10        712.57        52.26 o                         
   1  13   1        539.95        616.55        50.10 o                         
   2  13   1        336.84        317.05        29.45 o                         
   3  13   1        538.35        603.71        43.43 o                         
   4  13   1        369.33        455.27        39.08 o                         
  -4  14   1        386.65        390.56        45.79 o                         
  -3  14   1        523.23        525.03        40.65 o                         
  -2  14   1        693.11        782.23        48.52 o                         
  -1  14   1        456.36        547.86        61.48 o                         
   0  14   1        395.31        466.94        45.05 o                         
   1  14   1        307.45        319.94        37.69 o                         
   2  14   1         38.49         20.10        18.21 o                         
   3  14   1         31.51          7.08         8.98 o                         
   4  14   1         28.09         74.51        29.42 o                         
  -3  15   1          1.10          1.76        10.65 o                         
  -2  15   1         63.30         39.37        33.60 o                         
  -1  15   1        207.03        221.06        33.18 o                         
   0  15   1        245.34        218.27        32.77 o                         
   1  15   1        237.52        218.98        32.82 o                         
   2  15   1        403.03        431.45        41.42 o                         
  -2 -15   2        335.32        326.28        59.26 o                         
  -1 -15   2        456.46        371.32        45.49 o                         
   0 -15   2        608.92        619.51        57.43 o                         
   1 -15   2        342.59        384.19        63.75 o                         
   2 -15   2        320.22        316.11        59.78 o                         
  -4 -14   2        298.15        282.30        42.25 o                         
  -3 -14   2        135.62        119.45        27.94 o                         
  -2 -14   2        109.71         91.05        23.43 o                         
  -1 -14   2        155.65        168.44        30.25 o                         
   0 -14   2         73.14         93.09        23.03 o                         
   1 -14   2         67.19         80.29        23.06 o                         
   2 -14   2         35.29         28.57        18.16 o                         
   3 -14   2        169.17        185.81        45.93 o                         
  -5 -13   2        130.07         92.48        24.56 o                         
  -4 -13   2        233.12        229.38        29.67 o                         
  -3 -13   2        588.24        609.47        55.05 o                         
  -2 -13   2        891.05        882.33        63.33 o                         
  -1 -13   2       1192.86       1172.27        70.45 o                         
   0 -13   2        814.75        725.39       109.41 o                         
   1 -13   2        807.23        774.72        58.29 o                         
   2 -13   2        585.81        576.33        52.09 o                         
   3 -13   2        198.73        226.26        31.32 o                         
   4 -13   2        238.47        184.23        46.79 o                         
  -5 -12   2        306.96        301.86        50.84 o                         
  -4 -12   2        336.94        339.03        35.05 o                         
  -3 -12   2        364.03        380.32        42.19 o                         
  -2 -12   2        163.97        144.05        26.14 o                         
  -1 -12   2         89.97         36.42        15.66 o                         
   0 -12   2          4.54          2.01         9.61 o                         
   1 -12   2         23.23         16.66        13.02 o                         
   2 -12   2        282.62        282.37        30.54 o                         
   3 -12   2        178.82        132.57        23.37 o                         
   4 -12   2        150.96        140.42        24.56 o                         
   5 -12   2        396.72        515.63        77.14 o                         
  -6 -11   2        132.64        133.55        22.94 o                         
  -5 -11   2        266.23        262.25        25.58 o                         
  -4 -11   2        478.30        488.44        32.93 o                         
  -3 -11   2        837.68        816.43        44.05 o                         
  -2 -11   2       1083.61       1106.03        63.54 o                         
  -1 -11   2       1309.44       1263.26        65.61 o                         
   0 -11   2       1586.82       1551.04        72.14 o                         
   1 -11   2       1586.35       1602.27        84.54 o                         
   2 -11   2       1192.08       1095.71        56.16 o                         
   3 -11   2        669.36        699.07        46.96 o                         
   4 -11   2        344.73        372.29        37.10 o                         
   5 -11   2        127.31         86.12        21.79 o                         
  -7 -10   2        366.70        323.98        70.31 o                         
  -6 -10   2        390.64        375.32        47.77 o                         
  -5 -10   2        670.72        710.53        43.36 o                         
  -4 -10   2        613.95        631.81        35.93 o                         
  -3 -10   2        450.61        422.16        31.15 o                         
  -2 -10   2        203.78        204.94        27.10 o                         
  -1 -10   2        245.19        234.96        27.49 o                         
   0 -10   2        287.56        258.88        28.50 o                         
   1 -10   2        222.94        215.61        35.21 o                         
   2 -10   2        251.70        217.38        25.11 o                         
   3 -10   2        560.03        537.74        40.10 o                         
   4 -10   2        647.24        638.11        46.37 o                         
   5 -10   2        155.62        189.11        36.90 o                         
  -7  -9   2         59.04         56.54        21.53 o                         
  -6  -9   2         80.05        104.19        17.55 o                         
  -5  -9   2        294.53        283.88        25.14 o                         
  -4  -9   2        645.19        686.18        36.14 o                         
  -3  -9   2        999.12        999.59        37.67 o                         
  -2  -9   2       1753.69       1756.34        64.75 o                         
  -1  -9   2       1614.09       1671.09        66.46 o                         
   0  -9   2       2807.09       2758.31        84.16 o                         
   1  -9   2       2295.30       2279.06        95.25 o                         
   2  -9   2       1349.88       1323.01        63.91 o                         
   3  -9   2       1465.52       1470.74        62.04 o                         
   4  -9   2        482.48        412.67        36.13 o                         
   5  -9   2        166.08        138.06        22.79 o                         
   6  -9   2        115.81         97.16        56.60 o                         
  -7  -8   2        350.03        385.16        46.73 o                         
  -6  -8   2        781.95        758.63        51.27 o                         
  -5  -8   2        874.10        907.73        41.98 o                         
  -4  -8   2        515.58        505.76        34.31 o                         
  -3  -8   2       1647.58       1666.86        46.35 o                         
  -2  -8   2        448.31        442.25        22.35 o                         
  -1  -8   2        829.04        847.30        44.32 o                         
   0  -8   2        317.43        314.54        23.88 o                         
   1  -8   2        517.72        504.21        30.88 o                         
   2  -8   2        522.31        501.19        22.20 o                         
   3  -8   2        496.63        489.53        27.72 o                         
   4  -8   2        610.28        638.13        35.00 o                         
   5  -8   2        776.23        813.80        43.15 o                         
   6  -8   2        353.50        342.16        36.77 o                         
  -8  -7   2          8.91         -8.73        25.48 o                         
  -7  -7   2         96.81        122.22        31.70 o                         
  -6  -7   2        120.26        132.82        19.04 o                         
  -5  -7   2        550.73        561.74        32.36 o                         
  -4  -7   2        770.99        736.34        34.17 o                         
  -3  -7   2       1885.22       1939.46        40.30 o                         
  -2  -7   2       5265.86       5178.95        80.44 o                         
  -1  -7   2       3870.14       3909.79        87.39 o                         
   0  -7   2       2543.96       2440.52        55.53 o                         
   1  -7   2       3715.62       3599.23        48.65 o                         
   2  -7   2       1554.87       1511.94        41.17 o                         
   3  -7   2        888.13        853.57        35.43 o                         
   4  -7   2        927.22        950.28        41.48 o                         
   5  -7   2        292.88        310.19        31.55 o                         
   6  -7   2        116.88        104.97        22.37 o                         
   7  -7   2         31.29         85.33        22.48 o                         
  -8  -6   2        204.78        226.76        37.79 o                         
  -7  -6   2        671.45        763.78        62.84 o                         
  -6  -6   2       1109.32       1099.13        57.67 o                         
  -5  -6   2        522.91        524.92        44.28 o                         
  -4  -6   2       1850.32       1883.80        43.85 o                         
  -3  -6   2        857.93        808.96        30.04 o                         
  -2  -6   2        831.47        806.27        23.87 o                         
  -1  -6   2        599.66        565.73        31.01 o                         
   0  -6   2        179.37        176.05         8.16 o                         
   1  -6   2        279.54        294.82        14.47 o                         
   2  -6   2        527.50        490.47        19.97 o                         
   3  -6   2        350.01        316.45        31.63 o                         
   4  -6   2        488.73        462.12        31.52 o                         
   5  -6   2       1207.58       1205.39        68.36 o                         
   6  -6   2        379.55        378.79        49.68 o                         
   7  -6   2        381.67        453.81        51.27 o                         
  -8  -5   2         32.94         72.35        25.64 o                         
  -7  -5   2         30.76         39.60        18.60 o                         
  -6  -5   2        732.66        734.79        43.75 o                         
  -5  -5   2        202.43        157.83        19.52 o                         
  -4  -5   2       1081.20       1075.04        32.18 o                         
  -3  -5   2       4653.47       4856.38        79.18 o                         
  -2  -5   2       1688.69       1667.80        34.89 o                         
  -1  -5   2       4625.41       4692.28        87.40 o                         
   0  -5   2       3863.78       3749.57        60.42 o                         
   1  -5   2       2441.70       2432.11        37.25 o                         
   2  -5   2       4475.20       4409.31        66.80 o                         
   3  -5   2        922.82        863.69        28.38 o                         
   4  -5   2        579.91        540.96        33.77 o                         
   5  -5   2        568.67        552.18        84.45 o                         
   6  -5   2         65.47         57.31        19.11 o                         
   7  -5   2         49.24         45.60        38.92 o                         
  -8  -4   2        668.91        743.04        65.20 o                         
  -7  -4   2        803.63        875.05       105.65 o                         
  -6  -4   2        803.73        806.12        44.94 o                         
  -5  -4   2       2541.93       2481.89        68.32 o                         
  -4  -4   2        922.34        946.76        32.44 o                         
  -3  -4   2        587.58        556.61        20.53 o                         
  -2  -4   2        656.69        647.90        19.43 o                         
  -1  -4   2        522.38        500.01        16.95 o                         
   0  -4   2        475.29        448.16        15.74 o                         
   1  -4   2       1514.86       1573.86        44.21 o                         
   2  -4   2        137.27        124.14        10.56 o                         
   3  -4   2       1394.58       1330.06        35.37 o                         
   4  -4   2       1406.71       1363.85        44.60 o                         
   5  -4   2        385.82        406.75        54.76 o                         
   6  -4   2        809.31        773.81        59.43 o                         
   7  -4   2        392.88        466.02        52.39 o                         
  -8  -3   2         15.14         38.19        19.09 o                         
  -7  -3   2         96.09        116.51        25.81 o                         
  -6  -3   2         20.16         13.70        13.12 o                         
  -5  -3   2       1949.97       1889.03        55.72 o                         
  -4  -3   2        933.86        924.09        24.23 o                         
  -3  -3   2        435.76        441.28        20.12 o                         
  -2  -3   2       7060.44       7244.31        86.60 o                         
  -1  -3   2        195.14        194.59         8.23 o                         
   0  -3   2       2350.04       2219.16        26.55 o                         
   1  -3   2      10244.67      10286.00       107.29 o                         
   2  -3   2       1297.19       1243.05        35.50 o                         
   3  -3   2       2637.40       2700.76        51.37 o                         
   4  -3   2       1574.58       1634.43        49.78 o                         
   5  -3   2        201.43        179.31        26.54 o                         
   6  -3   2        150.96        120.94        26.20 o                         
   7  -3   2         44.59         44.93        14.81 o                         
  -8  -2   2        723.13        906.54        70.52 o                         
  -7  -2   2        703.71        618.25        54.63 o                         
  -6  -2   2       1483.16       1446.78        57.86 o                         
  -5  -2   2       1555.45       1533.69        46.18 o                         
  -4  -2   2        879.25        900.51        24.64 o                         
  -3  -2   2       1633.54       1547.20        28.91 o                         
  -2  -2   2        865.30        887.44        25.84 o                         
  -1  -2   2        865.02        941.44        16.59 o                         
   0  -2   2        197.42        207.56         7.01 o                         
   1  -2   2        817.46        845.58        25.75 o                         
   2  -2   2       1381.91       1395.75        27.20 o                         
   3  -2   2        573.96        549.60        17.01 o                         
   4  -2   2        978.18        967.82        39.37 o                         
   5  -2   2        994.33        950.87        43.33 o                         
   6  -2   2        604.97        593.81        51.75 o                         
   7  -2   2        642.74        705.07        48.53 o                         
  -8  -1   2          4.11         13.83        15.72 o                         
  -7  -1   2         62.38         92.29        23.39 o                         
  -6  -1   2        183.64        208.34        26.19 o                         
  -5  -1   2        198.86        223.74        18.95 o                         
  -4  -1   2       2839.79       2837.54        50.83 o                         
  -3  -1   2       3053.65       2984.72        38.92 o                         
  -2  -1   2        281.49        252.73        13.23 o                         
  -1  -1   2      12908.26      12985.02       121.34 o                         
   0  -1   2       6317.79       6410.86        62.23 o                         
   1  -1   2        127.16        139.46         6.39 o                         
   2  -1   2       2825.09       2749.11        49.27 o                         
   3  -1   2       2538.76       2458.16        67.38 o                         
   4  -1   2        635.30        613.32        37.98 o                         
   5  -1   2        361.73        273.15        29.08 o                         
   6  -1   2        198.34        185.95        26.50 o                         
   7  -1   2         81.55         77.40        18.92 o                         
   8  -1   2         19.38         35.85        27.36 o                         
  -8   0   2        403.96        420.07        48.41 o                         
  -7   0   2       1780.30       1857.26        88.42 o                         
  -6   0   2        630.77        627.14        35.43 o                         
  -5   0   2        364.57        359.44        23.95 o                         
  -4   0   2       4185.09       4230.84        72.51 o                         
  -3   0   2        835.35        804.88        25.94 o                         
  -2   0   2         22.29         23.29         6.44 o                         
  -1   0   2       1340.79       1394.83        29.99 o                         
   0   0   2        110.89        121.61         8.58 o                         
   1   0   2         99.27        107.29         5.80 o                         
   2   0   2         12.51          8.91         6.20 o                         
   3   0   2       1694.34       1677.67        38.54 o                         
   4   0   2        130.00        126.54        13.28 o                         
   5   0   2        818.68        804.61        35.63 o                         
   6   0   2       1450.03       1497.27        53.54 o                         
   7   0   2        436.79        408.91        55.51 o                         
   8   0   2        319.39        318.85        63.57 o                         
  -8   1   2          4.12          6.03        23.65 o                         
  -7   1   2         62.56         68.51        21.16 o                         
  -6   1   2        183.54        170.32        16.85 o                         
  -5   1   2        198.79        202.60        21.15 o                         
  -4   1   2       2839.64       2739.76        59.50 o                         
  -3   1   2       3051.02       2876.44        61.23 o                         
  -2   1   2        281.61        225.82        13.08 o                         
  -1   1   2      12908.94      12798.87        95.44 o                         
   0   1   2       6318.68       6266.90       130.45 o                         
   1   1   2        122.91        128.71         6.44 o                         
   2   1   2       2821.67       2762.53        34.02 o                         
   3   1   2       2543.20       2553.68        47.39 o                         
   4   1   2        635.20        617.51        26.40 o                         
   5   1   2        362.34        354.46        24.95 o                         
   6   1   2        199.03        222.49        22.34 o                         
   7   1   2         81.31         75.24        19.09 o                         
   8   1   2         19.39         41.70        28.31 o                         
  -8   2   2        723.50        759.85        65.23 o                         
  -7   2   2        703.71        687.86        41.48 o                         
  -6   2   2       1482.33       1459.08        47.62 o                         
  -5   2   2       1555.42       1531.36        48.09 o                         
  -4   2   2        879.75        894.78        34.77 o                         
  -3   2   2       1637.62       1615.39        41.81 o                         
  -2   2   2        863.01        857.90        24.09 o                         
  -1   2   2        863.91        924.19        28.20 o                         
   0   2   2        197.08        211.64         9.98 o                         
   1   2   2        820.28        827.86        14.47 o                         
   2   2   2       1382.35       1385.16        33.40 o                         
   3   2   2        572.16        550.52        13.78 o                         
   4   2   2        977.75        963.13        41.97 o                         
   5   2   2        993.04       1068.85        48.68 o                         
   6   2   2        605.26        625.66        43.46 o                         
   7   2   2        643.10        598.30        38.87 o                         
  -8   3   2         15.16        -14.06        15.79 o                         
  -7   3   2         96.05        116.40        18.58 o                         
  -6   3   2         20.30         13.91         9.97 o                         
  -5   3   2       1953.03       1890.66        48.76 o                         
  -4   3   2        933.34        918.56        40.78 o                         
  -3   3   2        433.59        418.16        22.14 o                         
  -2   3   2       7070.71       7358.61       163.58 o                         
  -1   3   2        190.42        195.35        11.92 o                         
   0   3   2       2347.76       2331.68        31.05 o                         
   1   3   2      10250.77      10418.94        69.45 o                         
   2   3   2       1295.45       1301.26        24.69 o                         
   3   3   2       2637.47       2585.50        42.34 o                         
   4   3   2       1578.27       1469.56        52.46 o                         
   5   3   2        202.08        190.43        22.60 o                         
   6   3   2        150.50        126.92        18.95 o                         
   7   3   2         44.81         68.28        15.01 o                         
  -8   4   2        669.03        689.19        49.16 o                         
  -7   4   2        803.04        824.73        46.26 o                         
  -6   4   2        804.27        847.46        37.19 o                         
  -5   4   2       2539.79       2494.15        61.39 o                         
  -4   4   2        919.17        924.56        31.24 o                         
  -3   4   2        587.04        583.05        26.43 o                         
  -2   4   2        655.17        641.99        18.36 o                         
  -1   4   2        521.31        544.34        20.48 o                         
   0   4   2        475.40        470.48        17.22 o                         
   1   4   2       1513.02       1563.55        23.19 o                         
   2   4   2        138.45        126.93         8.09 o                         
   3   4   2       1393.47       1369.86        49.85 o                         
   4   4   2       1405.50       1398.59        68.27 o                         
   5   4   2        386.77        380.60        36.19 o                         
   6   4   2        808.93        832.23        42.87 o                         
   7   4   2        393.06        440.38        34.45 o                         
  -8   5   2         32.91         24.05        13.98 o                         
  -7   5   2         30.52         32.30        11.51 o                         
  -6   5   2        733.58        730.38        34.74 o                         
  -5   5   2        203.62        193.02        17.32 o                         
  -4   5   2       1083.61       1077.61        30.81 o                         
  -3   5   2       4658.61       4579.81        57.03 o                         
  -2   5   2       1685.67       1627.66        35.92 o                         
  -1   5   2       4629.11       4586.12        53.21 o                         
   0   5   2       3865.48       3931.01        51.50 o                         
   1   5   2       2443.37       2523.73        31.55 o                         
   2   5   2       4476.84       4546.04        70.58 o                         
   3   5   2        922.45        905.74        25.02 o                         
   4   5   2        581.81        564.38        35.26 o                         
   5   5   2        568.06        594.72        39.43 o                         
   6   5   2         65.45         51.85        18.36 o                         
   7   5   2         49.43         53.45        19.21 o                         
  -8   6   2        204.16        181.87        48.49 o                         
  -7   6   2        672.83        742.31        68.10 o                         
  -6   6   2       1108.99        994.87        56.49 o                         
  -5   6   2        520.01        502.35        24.08 o                         
  -4   6   2       1850.54       1834.56        40.44 o                         
  -3   6   2        855.59        787.19        22.18 o                         
  -2   6   2        829.28        829.39        17.42 o                         
  -1   6   2        599.81        611.87        22.53 o                         
   0   6   2        178.94        214.45        14.42 o                         
   1   6   2        278.65        281.42        12.59 o                         
   2   6   2        527.36        504.46        20.54 o                         
   3   6   2        351.36        325.89        16.51 o                         
   4   6   2        487.16        458.67        32.47 o                         
   5   6   2       1207.74       1208.20        56.45 o                         
   6   6   2        380.10        411.61        31.28 o                         
   7   6   2        381.41        402.56        33.80 o                         
  -8   7   2          8.92          7.36        15.50 o                         
  -7   7   2         97.08        111.63        25.91 o                         
  -6   7   2        119.67        130.87        19.91 o                         
  -5   7   2        551.47        524.56        35.56 o                         
  -4   7   2        773.64        750.25        41.22 o                         
  -3   7   2       1883.96       1856.55        55.56 o                         
  -2   7   2       5265.83       5193.49        57.46 o                         
  -1   7   2       3869.70       3966.10        50.52 o                         
   0   7   2       2547.22       2631.99        48.38 o                         
   1   7   2       3712.10       3884.64        53.36 o                         
   2   7   2       1553.57       1599.86        32.74 o                         
   3   7   2        892.50        933.42        29.21 o                         
   4   7   2        926.62        995.90        48.09 o                         
   5   7   2        293.21        307.45        29.92 o                         
   6   7   2        117.40        114.74        21.73 o                         
   7   7   2         31.36         99.01        35.36 o                         
  -7   8   2        349.30        302.63        63.27 o                         
  -6   8   2        782.43        712.33        54.87 o                         
  -5   8   2        874.84        898.71        60.51 o                         
  -4   8   2        512.88        510.44        33.55 o                         
  -3   8   2       1649.93       1586.86        54.21 o                         
  -2   8   2        447.62        427.82        22.80 o                         
  -1   8   2        827.64        863.06        31.20 o                         
   0   8   2        317.28        320.56        18.53 o                         
   1   8   2        518.65        516.05        19.99 o                         
   2   8   2        522.94        502.45        21.88 o                         
   3   8   2        494.42        496.24        22.74 o                         
   4   8   2        610.49        687.53        54.18 o                         
   5   8   2        775.84        776.80        61.64 o                         
   6   8   2        353.44        328.49        45.78 o                         
  -7   9   2         59.13         22.24        16.95 o                         
  -6   9   2         80.17         28.44        16.63 o                         
  -5   9   2        294.68        333.60        30.76 o                         
  -4   9   2        645.18        612.01        38.36 o                         
  -3   9   2        999.01       1055.53        39.57 o                         
  -2   9   2       1754.41       1790.01        47.93 o                         
  -1   9   2       1614.91       1664.20        43.14 o                         
   0   9   2       2804.55       2912.78        57.65 o                         
   1   9   2       2296.11       2342.00        44.47 o                         
   2   9   2       1350.13       1367.51        37.46 o                         
   3   9   2       1465.30       1633.47        48.83 o                         
   4   9   2        483.77        496.13        47.99 o                         
   5   9   2        166.23        171.74        31.97 o                         
   6   9   2        116.02        116.79        29.33 o                         
  -7  10   2        366.61        334.91        64.86 o                         
  -6  10   2        390.16        368.99        42.83 o                         
  -5  10   2        670.70        698.46        66.84 o                         
  -4  10   2        614.49        571.10        38.39 o                         
  -3  10   2        448.74        441.87        27.36 o                         
  -2  10   2        204.21        187.94        17.40 o                         
  -1  10   2        245.82        242.63        21.89 o                         
   0  10   2        287.63        317.90        21.38 o                         
   1  10   2        222.73        218.86        17.03 o                         
   2  10   2        250.80        242.88        18.46 o                         
   3  10   2        560.23        596.55        31.63 o                         
   4  10   2        647.15        668.35       104.57 o                         
   5  10   2        155.53        135.86        28.44 o                         
  -6  11   2        133.09        108.72        21.63 o                         
  -5  11   2        265.93        259.95        29.40 o                         
  -4  11   2        478.25        477.69        37.85 o                         
  -3  11   2        839.42        910.66        46.24 o                         
  -2  11   2       1082.99       1091.84        53.79 o                         
  -1  11   2       1308.84       1298.76        58.97 o                         
   0  11   2       1587.75       1694.34        49.15 o                         
   1  11   2       1585.78       1708.76        59.30 o                         
   2  11   2       1193.29       1280.02        52.78 o                         
   3  11   2        669.14        737.40        36.94 o                         
   4  11   2        343.83        367.87        82.15 o                         
   5  11   2        127.75        131.61        30.38 o                         
  -6  12   2        332.64        243.05        51.42 o                         
  -5  12   2        307.02        288.26        39.02 o                         
  -4  12   2        336.93        317.60        52.14 o                         
  -3  12   2        362.88        358.39        31.83 o                         
  -2  12   2        164.00        170.03        22.20 o                         
  -1  12   2         90.30         68.73        21.63 o                         
   0  12   2          4.53         33.63        15.49 o                         
   1  12   2         23.07         31.05        10.48 o                         
   2  12   2        282.13        290.31        26.91 o                         
   3  12   2        179.27        199.05        23.23 o                         
   4  12   2        151.25        131.14        29.14 o                         
  -5  13   2        130.24         93.60        33.72 o                         
  -4  13   2        232.91        260.44        36.90 o                         
  -3  13   2        587.92        665.38        44.69 o                         
  -2  13   2        891.34        864.80        48.94 o                         
  -1  13   2       1192.63       1223.49        56.04 o                         
   0  13   2        813.65        913.82        60.97 o                         
   1  13   2        808.22        841.52        56.57 o                         
   2  13   2        585.57        626.51        54.06 o                         
   3  13   2        198.13        170.13        23.04 o                         
   4  13   2        238.66        198.94        52.26 o                         
  -4  14   2        297.80        255.92        37.78 o                         
  -3  14   2        136.37        156.74        22.99 o                         
  -2  14   2        109.66        109.61        21.03 o                         
  -1  14   2        155.34        154.94        30.95 o                         
   0  14   2         73.16         82.28        21.87 o                         
   1  14   2         67.39         70.99        19.56 o                         
   2  14   2         35.63         47.49        17.07 o                         
   3  14   2        168.88        225.84        47.71 o                         
  -3  15   2        281.56        209.62        49.14 o                         
  -1  15   2        456.44        472.89        98.43 o                         
   0  15   2        609.38        623.71        54.68 o                         
   1  15   2        341.80        368.78        42.14 o                         
   2  15   2        319.95        323.47        40.12 o                         
  -3 -15   3        270.03        231.31        50.05 o                         
  -2 -15   3        365.00        367.31        61.08 o                         
  -1 -15   3        207.68        271.40        51.61 o                         
  -4 -14   3          5.56        -24.56        24.56 o                         
  -3 -14   3         56.15         28.72        13.81 o                         
  -2 -14   3        213.24        178.02        29.98 o                         
  -1 -14   3        201.91        185.32        30.17 o                         
   0 -14   3        162.97        176.79        31.01 o                         
   1 -14   3        316.10        300.84        39.05 o                         
   2 -14   3        352.77        384.43        67.64 o                         
  -5 -13   3        327.79        382.06        48.29 o                         
  -4 -13   3        518.06        518.11        44.11 o                         
  -3 -13   3        623.66        687.28        48.58 o                         
  -2 -13   3        430.51        449.77        36.27 o                         
  -1 -13   3        537.60        510.75        38.20 o                         
   0 -13   3        430.19        408.53        42.40 o                         
   1 -13   3         62.34         23.47        23.86 o                         
   2 -13   3        107.20         86.64        18.86 o                         
   3 -13   3         31.21         32.34        18.89 o                         
  -6 -12   3         46.89         23.90        21.85 o                         
  -5 -12   3         30.70         25.16        14.07 o                         
  -4 -12   3         23.66         36.34        13.47 o                         
  -3 -12   3         58.81         68.53        15.21 o                         
  -2 -12   3         61.85         23.49        17.14 o                         
  -1 -12   3        207.15        167.87        27.58 o                         
   0 -12   3        660.18        669.21        50.97 o                         
   1 -12   3        331.55        330.67        32.72 o                         
   2 -12   3        461.16        480.64        41.63 o                         
   3 -12   3        822.08        850.41        54.86 o                         
   4 -12   3        295.57        339.61        63.12 o                         
  -6 -11   3        339.78        371.78        37.42 o                         
  -5 -11   3        532.66        534.43        36.92 o                         
  -4 -11   3        540.77        550.52        35.39 o                         
  -3 -11   3        668.00        703.83        44.94 o                         
  -2 -11   3        592.61        636.57        59.61 o                         
  -1 -11   3        737.16        776.78        51.78 o                         
   0 -11   3        668.72        661.83        47.82 o                         
   1 -11   3        312.59        322.13        34.15 o                         
   2 -11   3        178.58        169.76        22.94 o                         
   3 -11   3         11.79         19.05        21.14 o                         
   4 -11   3         14.05         24.62        15.82 o                         
  -7 -10   3        127.18        174.52        32.17 o                         
  -6 -10   3         94.83        100.47        19.74 o                         
  -5 -10   3         29.05         41.88        11.73 o                         
  -4 -10   3          5.31         11.24        10.57 o                         
  -3 -10   3         54.76         47.58        10.15 o                         
  -2 -10   3        291.25        292.84        22.15 o                         
  -1 -10   3        313.20        320.00        32.07 o                         
   0 -10   3        488.26        506.60        34.24 o                         
   1 -10   3       1791.12       1744.57        65.60 o                         
   2 -10   3       1271.48       1245.88        57.24 o                         
   3 -10   3        595.70        600.67        42.71 o                         
   4 -10   3        910.35       1002.15        58.44 o                         
   5 -10   3        439.87        456.58        61.56 o                         
  -7  -9   3        257.43        277.77        46.36 o                         
  -6  -9   3        608.12        609.07        55.09 o                         
  -5  -9   3        543.24        559.47        40.01 o                         
  -4  -9   3        769.58        796.98        39.01 o                         
  -3  -9   3        753.22        735.52        30.92 o                         
  -2  -9   3       1540.88       1547.19        46.03 o                         
  -1  -9   3        732.12        680.46        42.27 o                         
   0  -9   3        694.25        693.37        37.14 o                         
   1  -9   3       1013.01        984.05        45.95 o                         
   2  -9   3        104.95         83.29        15.93 o                         
   3  -9   3         39.35         40.57        13.45 o                         
   4  -9   3          2.64          9.98        16.91 o                         
   5  -9   3         84.84         83.92        29.32 o                         
  -7  -8   3        149.66        166.83        31.97 o                         
  -6  -8   3         68.58         74.40        41.08 o                         
  -5  -8   3        309.81        301.12        29.02 o                         
  -4  -8   3         18.38         15.99         8.05 o                         
  -3  -8   3        891.54        874.17        28.21 o                         
  -2  -8   3        271.71        272.18        20.88 o                         
  -1  -8   3        782.78        745.01        34.17 o                         
   0  -8   3       1841.59       1823.49        55.85 o                         
   1  -8   3       1233.91       1216.22        55.33 o                         
   2  -8   3       1349.20       1311.28        42.54 o                         
   3  -8   3       1008.94        996.96        48.56 o                         
   4  -8   3       1217.62       1238.55        50.36 o                         
   5  -8   3        652.79        652.46        62.22 o                         
   6  -8   3        297.14        336.77        37.14 o                         
  -8  -7   3        143.02         72.77        38.91 o                         
  -7  -7   3        309.53        330.84        43.29 o                         
  -6  -7   3        686.40        719.99        56.97 o                         
  -5  -7   3        882.76        946.46        64.33 o                         
  -4  -7   3       1321.48       1402.77        45.55 o                         
  -3  -7   3       3030.66       3033.44        72.45 o                         
  -2  -7   3       2261.69       2279.00        44.74 o                         
  -1  -7   3       2000.55       1940.46        45.82 o                         
   0  -7   3       1338.52       1304.30        33.45 o                         
   1  -7   3        335.62        315.20        15.92 o                         
   2  -7   3        762.01        686.68        23.29 o                         
   3  -7   3         45.99         43.61        11.70 o                         
   4  -7   3         51.54         51.90        15.65 o                         
   5  -7   3         15.37         27.71        22.24 o                         
   6  -7   3        159.57        216.32        42.83 o                         
  -8  -6   3        202.84        168.98        95.90 o                         
  -7  -6   3         62.83         92.76        25.68 o                         
  -6  -6   3        352.49        349.13        39.93 o                         
  -5  -6   3        123.77        142.30        24.65 o                         
  -4  -6   3         94.88         88.34        12.96 o                         
  -3  -6   3         54.90         39.68         9.09 o                         
  -2  -6   3       2176.70       2103.35        37.98 o                         
  -1  -6   3        286.01        264.02        16.01 o                         
   0  -6   3       1492.76       1508.08        34.76 o                         
   1  -6   3       2892.79       2883.33        50.30 o                         
   2  -6   3        472.06        441.13        22.35 o                         
   3  -6   3       1820.59       1711.99        55.67 o                         
   4  -6   3       1107.74       1093.51        51.62 o                         
   5  -6   3        783.11        744.18        56.41 o                         
   6  -6   3        531.94        530.45        72.00 o                         
  -8  -5   3        271.22        284.79        43.58 o                         
  -7  -5   3        390.19        323.42        33.38 o                         
  -6  -5   3       1091.84       1053.16        66.03 o                         
  -5  -5   3       2100.27       2191.06        67.24 o                         
  -4  -5   3       1256.83       1273.73        51.38 o                         
  -3  -5   3       4670.36       4634.10        85.74 o                         
  -2  -5   3       3856.01       3810.23        48.11 o                         
  -1  -5   3        736.65        691.95        15.75 o                         
   0  -5   3       4516.59       4428.63        90.97 o                         
   1  -5   3       1548.53       1511.58        39.21 o                         
   2  -5   3        190.46        154.66        15.18 o                         
   3  -5   3        376.88        333.57        20.30 o                         
   4  -5   3        146.88        155.74        24.76 o                         
   5  -5   3        105.46        102.81        24.00 o                         
   6  -5   3         32.34         13.62        15.11 o                         
   7  -5   3        100.48         80.55        34.31 o                         
  -8  -4   3         96.06        162.81        34.44 o                         
  -7  -4   3        486.74        434.93        47.05 o                         
  -6  -4   3        266.73        296.06        36.20 o                         
  -5  -4   3        187.25        192.36        21.19 o                         
  -4  -4   3         16.57          2.52        11.41 o                         
  -3  -4   3         50.90         57.93         9.08 o                         
  -2  -4   3        767.21        761.68        25.38 o                         
  -1  -4   3       2319.87       2213.69        32.58 o                         
   0  -4   3       1461.94       1465.60        23.36 o                         
   1  -4   3       2984.67       2839.37        65.53 o                         
   2  -4   3       4870.77       4825.40        58.37 o                         
   3  -4   3       1021.06        988.16        38.76 o                         
   4  -4   3       1403.45       1385.99       112.08 o                         
   5  -4   3        832.28        796.75        65.66 o                         
   6  -4   3        297.64        277.78        38.12 o                         
   7  -4   3        296.78        340.25        55.33 o                         
  -8  -3   3        152.54        187.84        35.55 o                         
  -7  -3   3       1287.97       1328.74        62.50 o                         
  -6  -3   3       1173.79       1144.62        65.39 o                         
  -5  -3   3       1072.52       1127.81        47.68 o                         
  -4  -3   3       7545.69       7513.48       145.35 o                         
  -3  -3   3       1307.27       1283.48        44.00 o                         
  -2  -3   3       1860.51       1766.68        36.80 o                         
  -1  -3   3       9225.80       9014.13       144.76 o                         
   0  -3   3        919.31        879.82        17.13 o                         
   1  -3   3       1541.63       1495.61        24.02 o                         
   2  -3   3       1090.35       1086.53        24.45 o                         
   3  -3   3         14.33          7.69         7.64 o                         
   4  -3   3         40.98         27.78        10.72 o                         
   5  -3   3         65.75         67.60        14.84 o                         
   6  -3   3         53.81         60.01        22.69 o                         
   7  -3   3         64.46        117.43        28.78 o                         
  -8  -2   3        486.76        545.26        54.98 o                         
  -7  -2   3        482.76        497.77        48.28 o                         
  -6  -2   3         32.16         13.27        15.32 o                         
  -5  -2   3        551.24        515.42        25.74 o                         
  -4  -2   3         98.55         90.08        11.22 o                         
  -3  -2   3        339.59        319.41        17.87 o                         
  -2  -2   3        292.78        292.11        18.17 o                         
  -1  -2   3       5840.30       5978.64        69.62 o                         
   0  -2   3       3109.79       3034.01        26.85 o                         
   1  -2   3       1312.84       1299.06        33.76 o                         
   2  -2   3       3517.05       3299.72        57.88 o                         
   3  -2   3       2688.66       2729.61        53.03 o                         
   4  -2   3        713.88        688.77        30.28 o                         
   5  -2   3        777.64        825.99        42.27 o                         
   6  -2   3        619.45        594.53        42.71 o                         
   7  -2   3        184.73        181.36        34.94 o                         
  -8  -1   3        492.06        457.63        49.79 o                         
  -7  -1   3        473.19        452.87        35.59 o                         
  -6  -1   3       1166.26       1133.74        62.94 o                         
  -5  -1   3       4117.00       4206.00        72.74 o                         
  -4  -1   3       3629.16       3741.09        64.10 o                         
  -3  -1   3       6565.13       6428.41        78.09 o                         
  -2  -1   3       7866.87       7974.44        52.08 o                         
  -1  -1   3       4408.24       4512.57        53.82 o                         
   0  -1   3       3243.79       3223.98        38.70 o                         
   1  -1   3        901.26        878.93        16.83 o                         
   2  -1   3        791.91        747.37        21.40 o                         
   3  -1   3        216.37        221.07        16.05 o                         
   4  -1   3        242.35        225.84        18.08 o                         
   5  -1   3        112.61        113.13        15.33 o                         
   6  -1   3        141.49        153.35        28.32 o                         
   7  -1   3        133.00        152.55        32.23 o                         
  -8   0   3        317.62        255.20        56.47 o                         
  -7   0   3        101.68        116.35        19.44 o                         
  -6   0   3        817.91        828.97        40.76 o                         
  -5   0   3          5.08          7.91         8.25 o                         
  -4   0   3          7.33          9.86         6.10 o                         
  -3   0   3        100.71        106.22        12.06 o                         
  -2   0   3       3685.70       3729.22        55.31 o                         
  -1   0   3       1197.13       1243.75        32.09 o                         
   0   0   3       2920.75       3013.55        67.65 o                         
   1   0   3       1408.11       1327.38        22.43 o                         
   2   0   3        426.98        417.46        15.99 o                         
   3   0   3       2148.60       2247.65        42.67 o                         
   4   0   3       1523.10       1451.05        69.84 o                         
   5   0   3        592.82        604.81        37.68 o                         
   6   0   3        556.95        602.92        49.45 o                         
   7   0   3        344.19        384.88        52.61 o                         
  -9   1   3        111.38        132.28        71.61 o                         
  -8   1   3        491.74        488.61        49.86 o                         
  -7   1   3        472.80        437.75        34.44 o                         
  -6   1   3       1167.04       1147.20        68.89 o                         
  -5   1   3       4116.07       4172.94       129.27 o                         
  -4   1   3       3628.99       3542.22        63.89 o                         
  -3   1   3       6566.90       6494.45       104.82 o                         
  -2   1   3       7863.86       7950.31        80.31 o                         
  -1   1   3       4398.95       4435.52        88.84 o                         
   0   1   3       3241.60       3275.59        49.74 o                         
   1   1   3        900.93        894.71        20.20 o                         
   2   1   3        789.61        793.17        23.73 o                         
   3   1   3        216.95        194.20        13.23 o                         
   4   1   3        242.15        243.71        18.79 o                         
   5   1   3        113.13        138.82        19.74 o                         
   6   1   3        141.62        107.41        19.02 o                         
   7   1   3        132.49        144.60        31.75 o                         
  -9   2   3        109.41         64.97        22.06 o                         
  -8   2   3        486.36        497.02        50.20 o                         
  -7   2   3        483.75        500.42        30.48 o                         
  -6   2   3         32.00         14.32        10.15 o                         
  -5   2   3        551.24        550.96        32.06 o                         
  -4   2   3         98.56         98.01        13.94 o                         
  -3   2   3        339.10        323.61        18.87 o                         
  -2   2   3        294.57        287.10        18.13 o                         
  -1   2   3       5849.26       5972.69        69.95 o                         
   0   2   3       3109.39       3068.00        47.80 o                         
   1   2   3       1313.23       1282.15        24.12 o                         
   2   2   3       3520.26       3502.34        37.43 o                         
   3   2   3       2687.45       2640.49        50.88 o                         
   4   2   3        715.46        659.69        37.55 o                         
   5   2   3        777.17        833.70        56.85 o                         
   6   2   3        619.43        702.87        40.06 o                         
   7   2   3        185.26        174.78        23.02 o                         
  -9   3   3        116.81        147.41        30.14 o                         
  -8   3   3        152.48        150.52        27.99 o                         
  -7   3   3       1288.11       1365.10        58.71 o                         
  -6   3   3       1173.02       1134.00        65.30 o                         
  -5   3   3       1070.76       1118.44        50.30 o                         
  -4   3   3       7549.82       7781.42       107.88 o                         
  -3   3   3       1306.67       1381.89        48.05 o                         
  -2   3   3       1851.84       1840.25        37.83 o                         
  -1   3   3       9223.74       9300.40        88.46 o                         
   0   3   3        917.95        975.19        27.34 o                         
   1   3   3       1537.61       1502.22        27.23 o                         
   2   3   3       1087.65       1051.67        22.07 o                         
   3   3   3         14.49         18.80        10.31 o                         
   4   3   3         41.02         46.76        13.57 o                         
   5   3   3         66.13         64.04        14.97 o                         
   6   3   3         53.78         45.27        14.66 o                         
   7   3   3         64.47         86.24        17.50 o                         
  -8   4   3         96.09        114.86        20.42 o                         
  -7   4   3        487.28        495.97        33.80 o                         
  -6   4   3        266.79        260.17        24.34 o                         
  -5   4   3        186.39        193.25        20.21 o                         
  -4   4   3         16.59         14.76         9.48 o                         
  -3   4   3         50.95         63.83        11.59 o                         
  -2   4   3        770.10        773.85        31.13 o                         
  -1   4   3       2320.84       2309.49        43.49 o                         
   0   4   3       1462.91       1523.28        34.99 o                         
   1   4   3       2983.35       3023.73        35.83 o                         
   2   4   3       4872.54       5072.84        61.56 o                         
   3   4   3       1023.89       1005.83        37.22 o                         
   4   4   3       1400.32       1306.32        83.63 o                         
   5   4   3        832.44        867.34        48.65 o                         
   6   4   3        298.21        317.57        28.03 o                         
   7   4   3        296.66        272.72        35.33 o                         
  -8   5   3        271.27        225.84        35.80 o                         
  -7   5   3        389.68        342.26        31.47 o                         
  -6   5   3       1091.16       1118.86        46.73 o                         
  -5   5   3       2101.97       2224.61        55.70 o                         
  -4   5   3       1254.23       1320.53        45.66 o                         
  -3   5   3       4671.88       4626.83        81.65 o                         
  -2   5   3       3853.73       3894.82        55.39 o                         
  -1   5   3        733.94        714.79        20.01 o                         
   0   5   3       4522.09       4629.57        61.24 o                         
   1   5   3       1544.38       1530.98        27.37 o                         
   2   5   3        188.97        179.28        10.72 o                         
   3   5   3        376.42        364.06        23.74 o                         
   4   5   3        146.90        172.22        21.91 o                         
   5   5   3        105.47        121.76        20.52 o                         
   6   5   3         32.50         16.51        21.33 o                         
   7   5   3        100.29         97.85        22.11 o                         
  -8   6   3        202.98        205.46        35.22 o                         
  -7   6   3         62.79         62.41        16.64 o                         
  -6   6   3        352.97        360.67        40.54 o                         
  -5   6   3        123.42        116.99        14.72 o                         
  -4   6   3         94.89         88.36        15.99 o                         
  -3   6   3         54.73         40.94         8.14 o                         
  -2   6   3       2179.25       2081.97        42.02 o                         
  -1   6   3        286.08        281.33        12.66 o                         
   0   6   3       1491.09       1495.65        36.86 o                         
   1   6   3       2898.80       3030.83        45.69 o                         
   2   6   3        470.62        473.35        18.10 o                         
   3   6   3       1819.12       1781.11        51.18 o                         
   4   6   3       1109.92       1225.51        55.41 o                         
   5   6   3        781.90        780.15        55.66 o                         
   6   6   3        531.89        598.39        39.55 o                         
   7   6   3        157.80        144.43        43.44 o                         
  -8   7   3        142.78        163.30        31.64 o                         
  -7   7   3        308.62        271.41        30.95 o                         
  -6   7   3        687.44        618.20        53.74 o                         
  -5   7   3        882.12        950.72        48.23 o                         
  -4   7   3       1320.92       1346.69        52.34 o                         
  -3   7   3       3030.06       2990.27        76.07 o                         
  -2   7   3       2261.25       2296.94        45.93 o                         
  -1   7   3       1997.41       2009.76        45.71 o                         
   0   7   3       1333.30       1322.06        36.76 o                         
   1   7   3        336.07        343.53        16.67 o                         
   2   7   3        760.62        743.53        23.74 o                         
   3   7   3         45.66         45.97        11.87 o                         
   4   7   3         51.48         36.56        13.39 o                         
   5   7   3         15.47         33.45        18.71 o                         
   6   7   3        159.41        178.20        27.14 o                         
  -7   8   3        150.00        108.37        20.59 o                         
  -6   8   3         68.08         62.40        20.54 o                         
  -5   8   3        310.52        324.48        30.11 o                         
  -4   8   3         18.40         18.76        10.78 o                         
  -3   8   3        892.56        860.49        40.23 o                         
  -2   8   3        270.63        251.17        17.91 o                         
  -1   8   3        785.31        740.40        29.41 o                         
   0   8   3       1846.65       1902.63        46.23 o                         
   1   8   3       1232.07       1260.54        32.79 o                         
   2   8   3       1350.04       1370.89        37.04 o                         
   3   8   3       1009.43        969.87        40.11 o                         
   4   8   3       1217.30       1247.05        58.47 o                         
   5   8   3        653.29        649.56        59.28 o                         
   6   8   3        297.08        282.15        33.36 o                         
  -7   9   3        258.06        255.09        31.08 o                         
  -6   9   3        607.09        670.41        46.32 o                         
  -5   9   3        543.07        621.76        41.68 o                         
  -4   9   3        771.39        779.90        43.12 o                         
  -3   9   3        751.78        699.09        37.98 o                         
  -2   9   3       1540.70       1557.34        55.80 o                         
  -1   9   3        731.29        763.50        31.22 o                         
   0   9   3        691.70        690.97        29.66 o                         
   1   9   3       1011.65       1052.12        31.38 o                         
   2   9   3        105.42         97.15        12.13 o                         
   3   9   3         39.40         53.36        13.57 o                         
   4   9   3          2.63          3.43        12.87 o                         
   5   9   3         84.68         89.53        36.14 o                         
  -7  10   3        126.99         90.54        36.37 o                         
  -6  10   3         95.26        100.76        20.49 o                         
  -5  10   3         28.90         49.83        15.40 o                         
  -4  10   3          5.32          7.56        16.23 o                         
  -3  10   3         54.41         38.95        15.95 o                         
  -2  10   3        292.06        304.04        26.47 o                         
  -1  10   3        313.49        313.64        25.88 o                         
   0  10   3        487.92        495.01        33.01 o                         
   1  10   3       1791.52       1815.01        50.37 o                         
   2  10   3       1271.11       1349.58        54.13 o                         
   3  10   3        595.80        560.26        38.41 o                         
   4  10   3        909.94       1035.41        73.75 o                         
   5  10   3        439.86        459.92        57.13 o                         
  -6  11   3        339.97        406.25       151.44 o                         
  -5  11   3        532.92        547.66        52.11 o                         
  -4  11   3        539.56        580.43        51.53 o                         
  -3  11   3        669.74        691.14        53.70 o                         
  -2  11   3        592.25        618.28        38.80 o                         
  -1  11   3        737.56        778.71        41.91 o                         
   0  11   3        670.21        670.06        27.87 o                         
   1  11   3        312.21        279.55        20.77 o                         
   2  11   3        178.48        188.47        18.19 o                         
   3  11   3         11.85         -7.01        21.14 o                         
   4  11   3         14.06         31.35        20.87 o                         
  -5  12   3         30.63         20.40        14.67 o                         
  -4  12   3         23.65         46.89        18.97 o                         
  -3  12   3         58.64         63.35        18.83 o                         
  -2  12   3         61.79         64.68        15.15 o                         
  -1  12   3        206.87        193.39        27.07 o                         
   0  12   3        659.33        716.05        50.47 o                         
   1  12   3        331.70        354.98        29.41 o                         
   2  12   3        461.43        462.16        36.91 o                         
   3  12   3        822.00        898.22        96.46 o                         
   4  12   3        295.33        274.48        57.10 o                         
  -4  13   3        518.87        495.49        51.50 o                         
  -3  13   3        622.54        721.66        59.36 o                         
  -2  13   3        430.96        452.40        36.64 o                         
  -1  13   3        538.22        555.57        66.26 o                         
   0  13   3        429.98        414.49        41.13 o                         
   1  13   3         62.54         46.30        21.42 o                         
   2  13   3        107.31        120.30        25.93 o                         
   3  13   3         31.12         -2.24        19.75 o                         
  -3  14   3         56.42         34.20        25.12 o                         
  -2  14   3        212.72        222.44        28.40 o                         
  -1  14   3        201.89        201.58        30.93 o                         
   0  14   3        163.65        164.67        27.65 o                         
   1  14   3        315.43        408.20        44.36 o                         
   2  14   3        353.01        404.62        41.74 o                         
  -3  15   3        270.46        215.69        51.18 o                         
   0  15   3        184.53        223.69        48.12 o                         
  -2 -14   4        269.47        361.48        47.31 o                         
  -1 -14   4        490.29        554.78        45.77 o                         
   0 -14   4        224.45        189.28        40.41 o                         
   1 -14   4        251.00        227.93        37.34 o                         
  -4 -13   4        180.12        126.46        97.88 o                         
  -3 -13   4        144.74        127.86        37.75 o                         
  -2 -13   4        186.09        211.80        28.40 o                         
  -1 -13   4         24.23         28.25        13.17 o                         
   0 -13   4          4.57         10.81        13.48 o                         
   1 -13   4         24.16        -30.77        30.77 o                         
   2 -13   4         56.72         25.55        21.76 o                         
  -5 -12   4        187.47        126.83        28.59 o                         
  -4 -12   4        212.85        240.33        39.00 o                         
  -3 -12   4        314.15        350.70        44.00 o                         
  -2 -12   4        801.42        746.25        57.59 o                         
  -1 -12   4        307.89        286.81        30.57 o                         
   0 -12   4        454.74        393.46        42.73 o                         
   1 -12   4        714.37        721.38        63.05 o                         
   2 -12   4        163.68        177.28        45.65 o                         
   3 -12   4        269.23        241.25        41.57 o                         
  -6 -11   4        395.98        385.91        38.79 o                         
  -5 -11   4        469.00        492.44        55.63 o                         
  -4 -11   4        261.42        247.42        26.58 o                         
  -3 -11   4        249.38        236.03        22.87 o                         
  -2 -11   4        626.98        669.06        32.19 o                         
  -1 -11   4         41.43         37.73        12.65 o                         
   0 -11   4         31.77         26.83        12.34 o                         
   1 -11   4        121.26         98.50        22.19 o                         
   2 -11   4         99.84         95.92        24.86 o                         
   3 -11   4        104.77        122.40        27.85 o                         
   4 -11   4        177.00        156.74        44.85 o                         
  -7 -10   4         48.01         47.18        21.82 o                         
  -6 -10   4         58.46         83.64        25.52 o                         
  -5 -10   4        159.05        168.92        20.57 o                         
  -4 -10   4        342.92        337.59        46.85 o                         
  -3 -10   4        495.85        504.16        30.95 o                         
  -2 -10   4        299.28        331.19        22.23 o                         
  -1 -10   4       1354.55       1370.69        47.75 o                         
   0 -10   4       1210.83       1300.72        69.84 o                         
   1 -10   4        515.76        424.64        44.50 o                         
   2 -10   4        974.31        948.74        68.58 o                         
   3 -10   4        343.19        309.41        42.05 o                         
   4 -10   4        107.39        129.39        31.81 o                         
  -7  -9   4        312.43        292.28        65.92 o                         
  -6  -9   4        743.44        769.00        63.11 o                         
  -5  -9   4        315.25        367.22        29.23 o                         
  -4  -9   4        429.76        401.17        24.94 o                         
  -3  -9   4        488.86        468.09        25.03 o                         
  -2  -9   4        107.06        102.87        12.43 o                         
  -1  -9   4        204.33        182.24        21.31 o                         
   0  -9   4         46.03         38.04         9.18 o                         
   1  -9   4         48.00         43.14        11.84 o                         
   2  -9   4         58.23         40.56        17.32 o                         
   3  -9   4        455.85        388.66        55.33 o                         
   4  -9   4        123.63        124.47        54.12 o                         
   5  -9   4        233.68        319.42        72.93 o                         
  -7  -8   4         45.56          3.24        22.94 o                         
  -6  -8   4        118.01         63.38        19.45 o                         
  -5  -8   4        407.52        439.18        44.94 o                         
  -4  -8   4        445.14        438.90        25.32 o                         
  -3  -8   4       1179.66       1219.68        41.65 o                         
  -2  -8   4       1577.48       1588.60        42.32 o                         
  -1  -8   4        642.44        638.10        28.99 o                         
   0  -8   4       1623.43       1604.42        42.49 o                         
   1  -8   4       1152.40       1152.11        41.26 o                         
   2  -8   4        586.33        532.73        29.61 o                         
   3  -8   4        809.07        812.07        51.68 o                         
   4  -8   4        271.75        298.09        31.51 o                         
   5  -8   4        128.77        150.60        31.36 o                         
  -7  -7   4        667.31        656.96        59.75 o                         
  -6  -7   4        605.15        718.50        72.51 o                         
  -5  -7   4        562.62        617.12        51.59 o                         
  -4  -7   4        813.99        859.52        37.45 o                         
  -3  -7   4        812.67        759.94        29.61 o                         
  -2  -7   4        273.95        238.45        16.18 o                         
  -1  -7   4         68.81         54.69         8.13 o                         
   0  -7   4        208.39        181.70        15.44 o                         
   1  -7   4        230.73        221.01        14.10 o                         
   2  -7   4        233.83        239.56        15.96 o                         
   3  -7   4         38.76         38.49        11.54 o                         
   4  -7   4        948.04        945.41        49.49 o                         
   5  -7   4        410.90        434.55        37.84 o                         
   6  -7   4        140.95        127.16        29.95 o                         
  -8  -6   4         17.00         17.40        15.97 o                         
  -7  -6   4         44.30         36.97        18.90 o                         
  -6  -6   4        201.11        187.85        36.32 o                         
  -5  -6   4        197.88        158.79        26.19 o                         
  -4  -6   4       1409.41       1449.41        56.99 o                         
  -3  -6   4       1667.54       1645.93        41.33 o                         
  -2  -6   4       2196.30       2131.25        44.21 o                         
  -1  -6   4       2447.59       2370.31        41.13 o                         
   0  -6   4        898.28        882.43        25.72 o                         
   1  -6   4       2640.07       2584.47        46.81 o                         
   2  -6   4       1051.51       1018.53        35.21 o                         
   3  -6   4        437.97        453.84        31.01 o                         
   4  -6   4        867.77        823.06        56.12 o                         
   5  -6   4        111.76        107.60        20.81 o                         
   6  -6   4         52.60         75.08        18.64 o                         
  -8  -5   4        433.35        406.63       100.40 o                         
  -7  -5   4        717.78        824.36        63.77 o                         
  -6  -5   4        516.77        466.08        46.00 o                         
  -5  -5   4       1342.19       1383.94        58.07 o                         
  -4  -5   4       1060.48        998.63        46.84 o                         
  -3  -5   4        200.99        206.13        16.88 o                         
  -2  -5   4       1647.70       1594.17        32.20 o                         
  -1  -5   4        219.90        216.00         9.81 o                         
   0  -5   4        370.04        354.35        16.69 o                         
   1  -5   4          7.84          0.19         4.88 o                         
   2  -5   4        653.41        621.22        24.68 o                         
   3  -5   4        739.72        712.91        34.87 o                         
   4  -5   4        360.02        358.62        31.34 o                         
   5  -5   4        434.92        417.84        36.20 o                         
   6  -5   4        384.35        408.20        75.85 o                         
  -8  -4   4         28.29          9.16        29.47 o                         
  -7  -4   4         83.99         63.76        20.96 o                         
  -6  -4   4        200.53        203.13        32.75 o                         
  -5  -4   4        267.54        276.59        26.86 o                         
  -4  -4   4        791.02        758.20        52.10 o                         
  -3  -4   4       2087.43       2068.43        61.27 o                         
  -2  -4   4       2366.84       2269.18        55.24 o                         
  -1  -4   4       3303.68       3174.47        42.46 o                         
   0  -4   4       6260.80       6103.67        68.63 o                         
   1  -4   4       3628.76       3555.65        59.54 o                         
   2  -4   4       2455.72       2429.89        46.38 o                         
   3  -4   4       1087.11       1053.55        44.79 o                         
   4  -4   4        359.27        311.26        28.46 o                         
   5  -4   4        545.15        505.08        60.28 o                         
   6  -4   4         45.90         74.13        24.00 o                         
  -8  -3   4        453.63        392.02        68.68 o                         
  -7  -3   4        321.45        388.43        44.01 o                         
  -6  -3   4       1923.00       1857.73        68.63 o                         
  -5  -3   4        589.09        594.20        28.97 o                         
  -4  -3   4        550.38        539.32        34.19 o                         
  -3  -3   4       2537.73       2466.22        66.15 o                         
  -2  -3   4        338.96        308.37        17.13 o                         
  -1  -3   4         97.30         88.48         6.20 o                         
   0  -3   4        258.66        264.66         9.80 o                         
   1  -3   4        842.16        819.37        21.29 o                         
   2  -3   4        485.39        420.38        23.10 o                         
   3  -3   4        726.79        676.44        36.36 o                         
   4  -3   4        489.05        435.28        52.76 o                         
   5  -3   4        376.83        375.77        33.73 o                         
   6  -3   4        408.22        419.94        47.90 o                         
  -8  -2   4         67.90         77.40        24.63 o                         
  -7  -2   4         40.45         67.61        30.23 o                         
  -6  -2   4        138.15        117.81        19.97 o                         
  -5  -2   4       1340.09       1417.93        45.00 o                         
  -4  -2   4        623.17        631.58        29.08 o                         
  -3  -2   4       3381.32       3422.08        62.37 o                         
  -2  -2   4       4392.07       4545.57        61.88 o                         
  -1  -2   4       4608.18       4366.37       127.48 o                         
   0  -2   4       7802.08       7804.72        62.52 o                         
   1  -2   4       3574.13       3472.89        42.29 o                         
   2  -2   4       2672.60       2704.12        64.62 o                         
   3  -2   4       1672.91       1692.33        40.94 o                         
   4  -2   4        626.15        553.78        35.29 o                         
   5  -2   4        177.39        161.82        29.66 o                         
   6  -2   4        114.23         97.48        26.73 o                         
  -8  -1   4        513.83        573.10        55.86 o                         
  -7  -1   4        877.83        899.76        67.38 o                         
  -6  -1   4        386.37        387.75        25.67 o                         
  -5  -1   4       1730.78       1790.37        51.20 o                         
  -4  -1   4       2422.57       2507.05        57.18 o                         
  -3  -1   4        802.04        803.23        31.12 o                         
  -2  -1   4       1109.06       1026.09        52.01 o                         
  -1  -1   4        161.57        174.46        11.15 o                         
   0  -1   4        505.73        474.44        15.80 o                         
   1  -1   4        117.36        113.71         8.18 o                         
   2  -1   4       1235.54       1203.49        29.20 o                         
   3  -1   4        720.50        753.35        39.65 o                         
   4  -1   4        598.46        595.41        30.44 o                         
   5  -1   4        774.58        758.82        54.45 o                         
   6  -1   4        501.48        447.51        50.79 o                         
  -8   0   4         41.41         27.31        18.56 o                         
  -7   0   4        203.55        143.79        36.96 o                         
  -6   0   4         33.60         17.99         9.93 o                         
  -5   0   4        319.57        341.19        23.66 o                         
  -4   0   4       7008.93       7129.45       125.23 o                         
  -3   0   4        442.39        460.78        23.67 o                         
  -2   0   4       5557.94       5619.74        91.68 o                         
  -1   0   4      15124.04      14957.30       225.92 o                         
   0   0   4        617.71        591.04        21.31 o                         
   1   0   4       2735.72       2774.57        39.78 o                         
   2   0   4       4307.32       4410.78        56.36 o                         
   3   0   4       1406.45       1427.16        38.08 o                         
   4   0   4        536.52        583.13        30.62 o                         
   5   0   4        273.42        267.23        27.71 o                         
   6   0   4        121.48        108.31        21.06 o                         
  -9   1   4        166.16        174.46        48.51 o                         
  -8   1   4        514.48        546.01        56.59 o                         
  -7   1   4        877.49        879.11        60.51 o                         
  -6   1   4        386.63        449.29        32.54 o                         
  -5   1   4       1731.59       1798.92        52.23 o                         
  -4   1   4       2425.34       2433.12        86.19 o                         
  -3   1   4        800.25        796.97        30.91 o                         
  -2   1   4       1106.68       1068.41        41.70 o                         
  -1   1   4        161.83        159.40        19.72 o                         
   0   1   4        506.03        506.12        23.40 o                         
   1   1   4        117.04        127.09        11.94 o                         
   2   1   4       1234.67       1227.85        33.36 o                         
   3   1   4        720.95        700.83        32.23 o                         
   4   1   4        597.92        569.85        36.08 o                         
   5   1   4        774.57        846.21        47.54 o                         
   6   1   4        501.60        513.97        35.75 o                         
  -9   2   4         41.98         70.28        25.35 o                         
  -8   2   4         67.84         80.33        36.61 o                         
  -7   2   4         40.24         40.27        14.16 o                         
  -6   2   4        137.84        126.72        18.62 o                         
  -5   2   4       1339.62       1294.15        50.58 o                         
  -4   2   4        619.69        619.49        29.55 o                         
  -3   2   4       3383.35       3376.88        70.37 o                         
  -2   2   4       4392.02       4266.15        82.74 o                         
  -1   2   4       4605.87       4608.29        70.43 o                         
   0   2   4       7804.21       7725.97       102.07 o                         
   1   2   4       3571.28       3639.56        54.97 o                         
   2   2   4       2674.26       2606.31        49.19 o                         
   3   2   4       1673.85       1691.06        57.75 o                         
   4   2   4        625.63        604.40        37.86 o                         
   5   2   4        177.62        168.11        34.27 o                         
   6   2   4        113.74        137.00        20.02 o                         
   7   2   4         32.22          8.24        20.86 o                         
  -9   3   4        406.72        320.77        62.11 o                         
  -8   3   4        453.29        457.15        49.11 o                         
  -7   3   4        321.38        353.16        41.19 o                         
  -6   3   4       1924.16       1985.78        67.30 o                         
  -5   3   4        589.22        594.60        34.94 o                         
  -4   3   4        552.10        550.39        33.55 o                         
  -3   3   4       2540.98       2496.89        53.19 o                         
  -2   3   4        337.76        312.36        24.24 o                         
  -1   3   4         97.38         89.22        11.78 o                         
   0   3   4        258.86        248.99        16.68 o                         
   1   3   4        843.19        822.29        22.96 o                         
   2   3   4        485.07        474.74        21.67 o                         
   3   3   4        726.74        702.44        33.07 o                         
   4   3   4        489.66        499.95        35.63 o                         
   5   3   4        376.53        413.41        35.02 o                         
   6   3   4        408.53        443.76        60.08 o                         
  -8   4   4         28.26         35.57        13.63 o                         
  -7   4   4         83.80         74.50        15.50 o                         
  -6   4   4        200.70        194.18        22.24 o                         
  -5   4   4        266.64        268.83        31.28 o                         
  -4   4   4        789.62        800.65        39.71 o                         
  -3   4   4       2085.57       2012.98        47.27 o                         
  -2   4   4       2368.08       2348.47        53.63 o                         
  -1   4   4       3301.64       3273.23        59.85 o                         
   0   4   4       6261.69       6430.82        80.17 o                         
   1   4   4       3630.77       3796.34        63.77 o                         
   2   4   4       2448.99       2469.57        57.96 o                         
   3   4   4       1086.98       1141.44        42.69 o                         
   4   4   4        359.77        358.20        31.40 o                         
   5   4   4        543.22        555.34        41.50 o                         
   6   4   4         46.07         56.94        17.05 o                         
  -8   5   4        433.37        378.29        49.55 o                         
  -7   5   4        718.69        724.16        56.74 o                         
  -6   5   4        515.71        524.04        52.78 o                         
  -5   5   4       1342.42       1393.43        61.72 o                         
  -4   5   4       1062.70       1019.06        34.06 o                         
  -3   5   4        202.00        195.82        19.96 o                         
  -2   5   4       1650.48       1660.62        38.14 o                         
  -1   5   4        220.59        220.73        16.80 o                         
   0   5   4        369.74        347.36        19.97 o                         
   1   5   4          7.74         18.89         6.61 o                         
   2   5   4        656.11        600.74        29.75 o                         
   3   5   4        739.51        790.97        36.40 o                         
   4   5   4        360.04        355.47        32.34 o                         
   5   5   4        435.54        413.12        45.33 o                         
   6   5   4        383.94        365.69        37.63 o                         
  -8   6   4         17.00         16.00        11.09 o                         
  -7   6   4         44.15         20.75        12.88 o                         
  -6   6   4        200.64        168.96        40.47 o                         
  -5   6   4        197.23        230.74        34.49 o                         
  -4   6   4       1409.74       1473.87        54.61 o                         
  -3   6   4       1665.46       1659.31        43.25 o                         
  -2   6   4       2192.81       2171.00        44.03 o                         
  -1   6   4       2452.54       2448.28        62.05 o                         
   0   6   4        898.45        932.62        37.74 o                         
   1   6   4       2635.25       2709.02        88.60 o                         
   2   6   4       1052.82       1029.38        39.64 o                         
   3   6   4        437.14        470.88        29.26 o                         
   4   6   4        865.93        877.84        72.35 o                         
   5   6   4        111.86        115.98        21.58 o                         
   6   6   4         52.56         73.70        19.18 o                         
  -8   7   4        175.44        106.97        22.28 o                         
  -7   7   4        668.13        626.55        46.17 o                         
  -6   7   4        605.17        552.47        40.95 o                         
  -5   7   4        562.63        612.30        39.82 o                         
  -4   7   4        815.70        793.53        41.92 o                         
  -3   7   4        813.74        791.31        39.44 o                         
  -2   7   4        273.22        228.27        24.85 o                         
  -1   7   4         69.15         68.52        13.23 o                         
   0   7   4        208.64        207.10        19.50 o                         
   1   7   4        231.41        234.41        15.06 o                         
   2   7   4        233.56        231.84        16.45 o                         
   3   7   4         39.16         35.34        10.60 o                         
   4   7   4        948.08       1012.44        54.87 o                         
   5   7   4        410.92        462.82        40.62 o                         
  -8   8   4         38.80          8.47        17.87 o                         
  -7   8   4         45.34         26.50        14.16 o                         
  -6   8   4        117.34         95.04        21.92 o                         
  -5   8   4        408.03        403.33        33.69 o                         
  -4   8   4        443.24        373.00        40.17 o                         
  -3   8   4       1179.21       1194.51        65.86 o                         
  -2   8   4       1578.73       1632.58        54.14 o                         
  -1   8   4        640.48        687.17        35.58 o                         
   0   8   4       1623.91       1694.75        46.35 o                         
   1   8   4       1152.33       1174.47        33.94 o                         
   2   8   4        586.46        589.75        33.02 o                         
   3   8   4        809.70        830.18        40.23 o                         
   4   8   4        271.38        332.47        33.72 o                         
   5   8   4        128.57        106.44        28.38 o                         
  -7   9   4        311.84        306.99        95.34 o                         
  -6   9   4        745.23        779.67        62.65 o                         
  -5   9   4        314.91        334.75        41.32 o                         
  -4   9   4        430.04        439.06        44.70 o                         
  -3   9   4        490.10        440.69       123.53 o                         
  -2   9   4        106.30        106.04        21.97 o                         
  -1   9   4        204.31        190.82        20.25 o                         
   0   9   4         46.15         23.33         7.99 o                         
   1   9   4         47.98         51.36         8.64 o                         
   2   9   4         57.82         59.46        12.68 o                         
   3   9   4        455.88        461.10        38.41 o                         
   4   9   4        123.94        108.29        28.50 o                         
  -6  10   4         58.39         40.40        20.11 o                         
  -5  10   4        158.22        173.79        29.99 o                         
  -4  10   4        343.64        275.49        36.79 o                         
  -3  10   4        495.72        494.15        51.78 o                         
  -2  10   4        299.00        293.20        34.59 o                         
  -1  10   4       1354.87       1521.57        71.24 o                         
   0  10   4       1210.33       1250.51        38.26 o                         
   1  10   4        516.47        584.56        43.88 o                         
   2  10   4        974.21       1036.59        66.48 o                         
   3  10   4        342.53        385.33        42.80 o                         
   4  10   4        107.39        140.63        30.82 o                         
  -6  11   4        394.83        453.54        71.48 o                         
  -5  11   4        470.57        454.90        49.27 o                         
  -4  11   4        260.86        256.54        35.95 o                         
  -3  11   4        248.49        267.49        71.30 o                         
  -2  11   4        628.94        570.72        48.26 o                         
  -1  11   4         41.28         14.35        28.69 o                         
   0  11   4         31.80         19.69        11.05 o                         
   1  11   4        120.88        111.08        14.43 o                         
   2  11   4        100.15        128.41        18.46 o                         
   3  11   4        105.30         72.45        37.16 o                         
   4  11   4        177.08        111.23        42.92 o                         
  -5  12   4        187.28        145.75        30.17 o                         
  -4  12   4        213.00        167.99        51.35 o                         
  -3  12   4        314.44        348.47        41.13 o                         
  -2  12   4        801.03        892.08        62.74 o                         
  -1  12   4        308.07        282.09        27.97 o                         
   0  12   4        454.92        477.92        33.04 o                         
   1  12   4        714.69        814.02        38.07 o                         
   2  12   4        163.47        192.45        43.80 o                         
   3  12   4        268.71        330.75        62.12 o                         
  -4  13   4        179.96        207.79        35.77 o                         
  -3  13   4        145.16        161.78        28.62 o                         
  -2  13   4        185.68        172.58        34.80 o                         
  -1  13   4         24.39         -6.39        19.14 o                         
   0  13   4          4.56        -14.29        23.02 o                         
   1  13   4         24.36         14.69        11.18 o                         
   2  13   4         56.69         20.55        19.78 o                         
  -3  14   4        311.06        222.99        50.61 o                         
  -2  14   4        270.02        249.47        99.53 o                         
  -1  14   4        489.82        542.03        72.30 o                         
   0  14   4        224.65        225.44        36.18 o                         
   1  14   4        251.23        269.15        34.78 o                         
  -2 -14   5        268.30        272.30        55.81 o                         
  -3 -13   5         42.95         29.82        90.44 o                         
  -2 -13   5         75.55         81.11        19.99 o                         
  -1 -13   5        210.73        212.32        24.69 o                         
   0 -13   5        185.39        185.08        26.00 o                         
   1 -13   5        124.77         85.56        26.14 o                         
  -5 -12   5        428.63        450.25        73.61 o                         
  -4 -12   5        772.41        824.89        69.47 o                         
  -3 -12   5        421.35        367.72        36.97 o                         
  -2 -12   5        453.21        451.58        39.70 o                         
  -1 -12   5        830.94        854.05        56.60 o                         
   0 -12   5         68.18         59.59        14.58 o                         
   1 -12   5        186.66        205.76        25.93 o                         
   2 -12   5        116.00         78.01        39.18 o                         
  -5 -11   5        165.57        136.75        23.99 o                         
  -4 -11   5        120.60        139.76        28.47 o                         
  -3 -11   5         34.75         20.48        13.29 o                         
  -2 -11   5        159.13        147.25        19.62 o                         
  -1 -11   5        415.27        459.97        32.91 o                         
   0 -11   5        489.91        453.36        33.32 o                         
   1 -11   5        336.35        288.74        27.89 o                         
   2 -11   5        360.32        351.32        37.18 o                         
   3 -11   5        291.30        264.18        42.42 o                         
  -6 -10   5        495.57        499.37        49.01 o                         
  -5 -10   5        593.64        618.12        69.38 o                         
  -4 -10   5        432.23        427.74        37.04 o                         
  -3 -10   5       1099.49       1097.11        57.44 o                         
  -2 -10   5       1134.08       1174.64        49.49 o                         
  -1 -10   5        343.45        311.87        23.60 o                         
   0 -10   5        875.09        898.65        44.50 o                         
   1 -10   5        192.00        208.25        23.37 o                         
   2 -10   5         45.88         22.21        16.70 o                         
   3 -10   5         85.64         90.48        20.55 o                         
   4 -10   5          6.42        -16.84        20.20 o                         
  -7  -9   5        115.07         56.48        31.96 o                         
  -6  -9   5         57.38         70.00        19.54 o                         
  -5  -9   5        143.55        109.02        20.56 o                         
  -4  -9   5        105.57        106.65        20.12 o                         
  -3  -9   5         41.20         57.32        14.68 o                         
  -2  -9   5        327.76        278.68        23.59 o                         
  -1  -9   5        424.65        459.29        27.17 o                         
   0  -9   5        576.40        578.26        31.25 o                         
   1  -9   5       1237.18       1224.57        50.60 o                         
   2  -9   5        270.68        199.43        26.17 o                         
   3  -9   5        422.41        379.28        43.99 o                         
   4  -9   5        596.95        585.92        57.27 o                         
  -7  -8   5        441.05        511.35        54.81 o                         
  -6  -8   5        531.37        581.61       104.19 o                         
  -5  -8   5        880.27        888.47        67.04 o                         
  -4  -8   5       1239.30       1208.18        49.73 o                         
  -3  -8   5       1252.25       1206.73        55.55 o                         
  -2  -8   5       1347.65       1258.57        47.15 o                         
  -1  -8   5        814.86        814.32        34.08 o                         
   0  -8   5        347.21        328.22        22.69 o                         
   1  -8   5        720.00        668.82        36.11 o                         
   2  -8   5        174.37        194.73        34.76 o                         
   3  -8   5          8.73         -4.41        17.53 o                         
   4  -8   5          6.34        -22.71        30.30 o                         
  -7  -7   5        103.29        141.10        31.23 o                         
  -6  -7   5        157.33        180.15        40.11 o                         
  -5  -7   5         65.10         30.68        18.77 o                         
  -4  -7   5         41.17         24.02        12.59 o                         
  -3  -7   5        254.87        298.78        27.81 o                         
  -2  -7   5         17.95         15.39         8.98 o                         
  -1  -7   5        329.27        296.87        20.35 o                         
   0  -7   5        977.38        990.91        36.57 o                         
   1  -7   5        240.98        232.90        18.24 o                         
   2  -7   5       1040.62       1057.71        48.73 o                         
   3  -7   5       1020.79       1067.33        52.84 o                         
   4  -7   5        399.93        386.98        42.56 o                         
   5  -7   5        511.07        410.67        49.43 o                         
  -8  -6   5        142.42        134.44        42.78 o                         
  -7  -6   5        330.78        336.17        42.97 o                         
  -6  -6   5       1182.89       1252.75        77.68 o                         
  -5  -6   5        609.10        659.42        43.61 o                         
  -4  -6   5       1735.68       1748.90        56.16 o                         
  -3  -6   5       2665.99       2603.28        74.97 o                         
  -2  -6   5        623.51        596.25        29.44 o                         
  -1  -6   5       1200.15       1222.94        37.94 o                         
   0  -6   5       1129.89       1083.23        36.44 o                         
   1  -6   5        246.81        231.14        17.01 o                         
   2  -6   5        248.73        219.53        19.10 o                         
   3  -6   5         74.97         56.09        12.04 o                         
   4  -6   5          6.92         -7.55        12.70 o                         
   5  -6   5         16.84        -18.57        18.57 o                         
  -8  -5   5         89.87         41.45        20.63 o                         
  -7  -5   5        456.77        401.95        47.03 o                         
  -6  -5   5        137.18        138.99        30.59 o                         
  -5  -5   5         69.64         62.41        15.32 o                         
  -4  -5   5        486.03        496.26        56.85 o                         
  -3  -5   5         94.01         79.90        14.48 o                         
  -2  -5   5        574.43        560.24        26.89 o                         
  -1  -5   5        585.35        571.00        25.09 o                         
   0  -5   5        998.47       1003.47        36.67 o                         
   1  -5   5       1537.91       1558.86        50.89 o                         
   2  -5   5        801.23        789.50        31.86 o                         
   3  -5   5        800.91        806.93        47.26 o                         
   4  -5   5        948.56        984.74        54.02 o                         
   5  -5   5        393.52        408.48        38.13 o                         
  -8  -4   5        308.55        272.28        40.39 o                         
  -7  -4   5        428.50        415.72        47.45 o                         
  -6  -4   5        422.57        434.77        36.38 o                         
  -5  -4   5       1046.04        995.52        51.70 o                         
  -4  -4   5       1084.46       1126.04        52.32 o                         
  -3  -4   5       1409.60       1374.08        44.30 o                         
  -2  -4   5       1729.65       1731.29        44.08 o                         
  -1  -4   5       2528.12       2401.46        43.28 o                         
   0  -4   5       1556.49       1531.24        33.02 o                         
   1  -4   5        385.02        334.64        17.60 o                         
   2  -4   5        312.99        288.73        19.30 o                         
   3  -4   5        141.94        124.54        16.31 o                         
   4  -4   5         15.64         -7.46        12.42 o                         
   5  -4   5         46.09         47.46        15.70 o                         
  -8  -3   5        490.95        544.65        55.54 o                         
  -7  -3   5         64.33         25.61        18.14 o                         
  -6  -3   5         95.41        105.89        19.43 o                         
  -5  -3   5        258.46        299.70        29.23 o                         
  -4  -3   5        126.39         95.85        17.05 o                         
  -3  -3   5         29.19         22.49        12.71 o                         
  -2  -3   5        439.63        438.16        21.23 o                         
  -1  -3   5       1903.87       1837.49        39.63 o                         
   0  -3   5        910.17        851.04        24.29 o                         
   1  -3   5       2360.72       2322.12        39.46 o                         
   2  -3   5       1823.29       1743.57        67.12 o                         
   3  -3   5        841.72        893.79        39.75 o                         
   4  -3   5        733.51        796.79        49.74 o                         
   5  -3   5        568.73        662.84        57.90 o                         
   6  -3   5        344.27        443.13        74.75 o                         
  -8  -2   5        194.79        162.75        32.26 o                         
  -7  -2   5        642.08        693.75        67.56 o                         
  -6  -2   5        174.40        182.24        30.57 o                         
  -5  -2   5       1542.21       1639.87        57.46 o                         
  -4  -2   5       1751.96       1781.98        52.19 o                         
  -3  -2   5        232.77        234.53        23.43 o                         
  -2  -2   5       3702.31       3557.08        66.96 o                         
  -1  -2   5       1847.68       1823.63        59.45 o                         
   0  -2   5        990.53        978.09        35.58 o                         
   1  -2   5       1220.63       1229.09        32.50 o                         
   2  -2   5        145.53        134.69        16.33 o                         
   3  -2   5        431.32        418.05        27.20 o                         
   4  -2   5         20.16         19.09        10.75 o                         
   5  -2   5         67.31         27.69        20.03 o                         
   6  -2   5        120.20        121.23        41.12 o                         
  -8  -1   5        115.22        114.13        27.42 o                         
  -7  -1   5        186.34        197.13        31.99 o                         
  -6  -1   5        158.05        147.83        17.69 o                         
  -5  -1   5          6.11         -4.72         8.82 o                         
  -4  -1   5         21.82         13.15         8.70 o                         
  -3  -1   5        181.11        191.55        18.12 o                         
  -2  -1   5        752.93        685.62        26.03 o                         
  -1  -1   5        564.87        532.89        40.06 o                         
   0  -1   5       1220.69       1206.15        34.64 o                         
   1  -1   5       1205.76       1199.53        34.07 o                         
   2  -1   5       2362.54       2408.21        45.51 o                         
   3  -1   5       1809.31       1837.65        68.96 o                         
   4  -1   5        910.11        889.53        48.46 o                         
   5  -1   5        710.64        721.51        56.88 o                         
   6  -1   5        366.44        380.74        70.45 o                         
  -8   0   5        223.55        212.18        38.97 o                         
  -7   0   5         28.01         11.98        51.66 o                         
  -6   0   5       2062.28       2233.98        64.18 o                         
  -5   0   5        740.73        776.48        36.87 o                         
  -4   0   5        736.26        790.57        35.29 o                         
  -3   0   5       4744.33       4967.33        82.23 o                         
  -2   0   5        293.51        280.92        33.01 o                         
  -1   0   5       1384.62       1374.75        63.01 o                         
   0   0   5       1893.51       1943.32        48.12 o                         
   1   0   5        202.03        193.65        14.50 o                         
   2   0   5        322.96        340.19        19.78 o                         
   3   0   5         16.45         14.85        11.25 o                         
   4   0   5          0.25          9.30        12.21 o                         
   5   0   5        101.39         95.33        24.26 o                         
   6   0   5        117.30        126.39        40.27 o                         
  -8   1   5        115.38        126.72        54.22 o                         
  -7   1   5        186.67        194.97        24.76 o                         
  -6   1   5        158.19        161.16        21.68 o                         
  -5   1   5          6.05         -4.93         8.10 o                         
  -4   1   5         21.79         14.33        10.62 o                         
  -3   1   5        180.48        156.69        16.35 o                         
  -2   1   5        755.93        723.43        40.59 o                         
  -1   1   5        564.17        525.04        40.66 o                         
   0   1   5       1217.08       1239.37        38.69 o                         
   1   1   5       1209.16       1174.52        33.53 o                         
   2   1   5       2360.51       2367.59        50.80 o                         
   3   1   5       1810.62       1873.26        63.57 o                         
   4   1   5        910.44        939.34        49.00 o                         
   5   1   5        709.73        842.63        63.86 o                         
   6   1   5        366.96        362.88        53.84 o                         
  -8   2   5        194.64        218.10        31.23 o                         
  -7   2   5        642.84        671.20        55.53 o                         
  -6   2   5        173.25        176.17        22.57 o                         
  -5   2   5       1542.64       1559.64        52.49 o                         
  -4   2   5       1753.24       1781.76        69.10 o                         
  -3   2   5        231.09        272.34        26.25 o                         
  -2   2   5       3699.83       3710.51        85.40 o                         
  -1   2   5       1847.59       1733.74        48.71 o                         
   0   2   5        995.03        956.90        41.09 o                         
   1   2   5       1221.33       1239.67        33.19 o                         
   2   2   5        145.73        152.16        14.26 o                         
   3   2   5        432.12        443.78        33.31 o                         
   4   2   5         20.16         18.47        11.44 o                         
   5   2   5         67.56         43.47        20.70 o                         
   6   2   5        119.88         98.80        32.53 o                         
  -8   3   5        491.30        422.37        38.35 o                         
  -7   3   5         64.40         66.83        16.65 o                         
  -6   3   5         95.00         87.06        18.95 o                         
  -5   3   5        258.58        241.82        23.55 o                         
  -4   3   5        125.97        129.34        21.58 o                         
  -3   3   5         29.17         34.10        14.99 o                         
  -2   3   5        439.38        411.96        25.46 o                         
  -1   3   5       1903.48       1770.20        49.40 o                         
   0   3   5        907.82        904.64        39.01 o                         
   1   3   5       2358.91       2336.95        46.27 o                         
   2   3   5       1826.23       1790.10        52.42 o                         
   3   3   5        840.71        836.39        38.47 o                         
   4   3   5        733.06        718.71        44.68 o                         
   5   3   5        569.08        651.44        46.09 o                         
   6   3   5        344.10        407.47        47.65 o                         
  -8   4   5        309.09        341.92        42.25 o                         
  -7   4   5        428.34        342.03        40.55 o                         
  -6   4   5        422.47        480.70        41.12 o                         
  -5   4   5       1046.27       1131.84        67.86 o                         
  -4   4   5       1086.93       1094.58        44.95 o                         
  -3   4   5       1409.37       1273.78        45.87 o                         
  -2   4   5       1729.65       1721.62        50.73 o                         
  -1   4   5       2534.65       2336.05        56.50 o                         
   0   4   5       1557.13       1573.75        55.76 o                         
   1   4   5        384.18        377.21        19.72 o                         
   2   4   5        314.03        308.29        23.63 o                         
   3   4   5        141.88        159.55        18.87 o                         
   4   4   5         15.65         22.90        12.64 o                         
   5   4   5         45.98         51.56        15.40 o                         
   6   4   5         27.56         45.91        26.05 o                         
  -8   5   5         89.34         98.56        32.75 o                         
  -7   5   5        457.11        467.66        49.42 o                         
  -6   5   5        136.50         90.94        23.99 o                         
  -5   5   5         69.34         66.42        21.18 o                         
  -4   5   5        486.25        467.79        32.92 o                         
  -3   5   5         93.72         86.19        16.16 o                         
  -2   5   5        573.29        609.16        30.85 o                         
  -1   5   5        582.45        566.53        32.63 o                         
   0   5   5        998.98        988.66        36.10 o                         
   1   5   5       1537.99       1545.65        54.25 o                         
   2   5   5        800.15        765.41        50.33 o                         
   3   5   5        801.82        808.01        39.82 o                         
   4   5   5        948.10        955.26        63.80 o                         
   5   5   5        393.52        382.76        66.83 o                         
  -8   6   5        142.25        133.74        23.40 o                         
  -7   6   5        330.71        303.96        43.33 o                         
  -6   6   5       1184.45       1268.54       240.29 o                         
  -5   6   5        607.88        562.79        64.96 o                         
  -4   6   5       1735.08       1727.40        81.73 o                         
  -3   6   5       2669.10       2685.79        73.99 o                         
  -2   6   5        624.00        604.08        35.58 o                         
  -1   6   5       1201.41       1178.58        47.33 o                         
   0   6   5       1132.33       1164.25        45.72 o                         
   1   6   5        247.05        252.07        21.83 o                         
   2   6   5        248.47        233.38        25.09 o                         
   3   6   5         75.16         66.11        13.51 o                         
   4   6   5          6.91         14.67        12.48 o                         
   5   6   5         16.87         11.84        12.32 o                         
  -8   7   5        167.28        119.32        39.47 o                         
  -7   7   5        102.81        107.69        26.05 o                         
  -6   7   5        157.60        136.63        27.39 o                         
  -5   7   5         65.09         86.09        24.15 o                         
  -4   7   5         41.13         24.13        16.59 o                         
  -3   7   5        254.58        212.10        53.55 o                         
  -2   7   5         17.75         22.34        11.84 o                         
  -1   7   5        328.70        315.87        26.09 o                         
   0   7   5        977.26        998.95        43.83 o                         
   1   7   5        240.99        245.63        22.22 o                         
   2   7   5       1039.83       1050.78        61.74 o                         
   3   7   5       1021.36       1085.86        47.99 o                         
   4   7   5        400.42        408.23        39.62 o                         
   5   7   5        510.56        631.12        60.39 o                         
  -7   8   5        441.62        563.30        57.96 o                         
  -6   8   5        530.52        565.44        54.64 o                         
  -5   8   5        881.17        845.98       100.30 o                         
  -4   8   5       1238.95       1133.47        70.84 o                         
  -3   8   5       1250.93       1279.06        70.85 o                         
  -2   8   5       1349.07       1419.54        55.25 o                         
  -1   8   5        813.91        775.46        40.78 o                         
   0   8   5        348.04        360.05        31.35 o                         
   1   8   5        721.74        690.49        37.20 o                         
   2   8   5        174.94        205.13        29.62 o                         
   3   8   5          8.84         50.14        20.75 o                         
   4   8   5          6.33        -12.33        12.33 o                         
  -6   9   5         57.25         37.16        19.64 o                         
  -5   9   5        143.82        116.27        25.79 o                         
  -4   9   5        105.60         68.93        21.45 o                         
  -3   9   5         41.18         29.59        15.28 o                         
  -2   9   5        327.04        297.85        34.54 o                         
  -1   9   5        425.79        425.22        31.25 o                         
   0   9   5        575.22        600.08        33.14 o                         
   1   9   5       1236.29       1312.41        52.83 o                         
   2   9   5        271.49        264.55        41.55 o                         
   3   9   5        422.26        502.96       105.57 o                         
   4   9   5        596.80        678.70        62.82 o                         
  -6  10   5        495.84        487.46        76.68 o                         
  -5  10   5        593.37        574.84        75.47 o                         
  -4  10   5        432.57        392.96        44.62 o                         
  -3  10   5       1099.75       1138.66        70.93 o                         
  -2  10   5       1133.64       1184.77        68.97 o                         
  -1  10   5        344.44        326.23        28.14 o                         
   0  10   5        874.98        854.60        38.01 o                         
   1  10   5        192.13        198.86        29.23 o                         
   2  10   5         46.17         22.67        25.14 o                         
   3  10   5         85.56         85.25        23.00 o                         
  -5  11   5        165.16        186.80        76.02 o                         
  -4  11   5        120.57        152.86        29.91 o                         
  -3  11   5         34.70         -2.39        13.13 o                         
  -2  11   5        159.58        145.89        26.77 o                         
  -1  11   5        413.94        372.46        39.28 o                         
   0  11   5        490.35        473.46        34.16 o                         
   1  11   5        336.57        353.36        67.14 o                         
   2  11   5        360.08        360.54        40.47 o                         
   3  11   5        291.21        267.70        37.88 o                         
  -4  12   5        772.33        856.03        68.45 o                         
  -3  12   5        421.50        447.78        48.66 o                         
  -2  12   5        453.48        446.57        45.60 o                         
  -1  12   5        831.18        906.29        61.47 o                         
   0  12   5         68.01         51.91        16.07 o                         
   1  12   5        186.31        183.94        29.11 o                         
   2  12   5        115.82        136.38        26.82 o                         
  -3  13   5         42.86         49.80        19.87 o                         
  -2  13   5         75.25        103.52        38.21 o                         
  -1  13   5        211.54        211.69        45.86 o                         
   0  13   5        185.06        222.91        45.40 o                         
  -3 -13   6        305.74        253.85        58.38 o                         
  -2 -13   6        378.13        287.14        57.88 o                         
  -1 -13   6        201.38        186.22        33.40 o                         
   0 -13   6        469.25        513.30        78.76 o                         
  -4 -12   6        126.29        177.58        45.37 o                         
  -3 -12   6        296.18        308.20        34.45 o                         
  -2 -12   6         26.33         -3.14         8.42 o                         
  -1 -12   6         30.45         24.52        12.33 o                         
   0 -12   6         19.63         22.36        18.76 o                         
   1 -12   6        129.06        136.75        49.34 o                         
  -5 -11   6         96.01         38.85        23.31 o                         
  -4 -11   6        268.35        257.30        32.33 o                         
  -3 -11   6        508.78        484.20        41.66 o                         
  -2 -11   6        642.51        687.62        41.54 o                         
  -1 -11   6        731.42        677.17        42.18 o                         
   0 -11   6        684.59        726.64        39.35 o                         
   1 -11   6        444.30        414.68        41.74 o                         
   2 -11   6        316.90        360.75        79.37 o                         
  -6 -10   6        231.16        204.81        50.99 o                         
  -5 -10   6        297.48        235.85        36.96 o                         
  -4 -10   6        439.25        420.17        66.81 o                         
  -3 -10   6         97.70         99.44        20.05 o                         
  -2 -10   6        205.79        227.42        24.01 o                         
  -1 -10   6         75.59         81.94        13.52 o                         
   0 -10   6         91.09         88.79        14.60 o                         
   1 -10   6          3.05        -11.70        12.81 o                         
   2 -10   6        152.18        158.38        28.11 o                         
  -6  -9   6         63.61         32.41        19.73 o                         
  -5  -9   6        144.68        124.50        27.58 o                         
  -4  -9   6        536.18        483.56        44.49 o                         
  -3  -9   6        631.38        633.44        44.08 o                         
  -2  -9   6        738.89        733.04        39.80 o                         
  -1  -9   6       1655.87       1689.87        53.70 o                         
   0  -9   6        756.55        783.99        37.38 o                         
   1  -9   6        640.08        590.54        61.38 o                         
   2  -9   6        739.69        733.15        62.02 o                         
   3  -9   6        176.33        207.97        32.51 o                         
  -7  -8   6        506.74        357.70        65.19 o                         
  -6  -8   6        373.65        328.46        57.90 o                         
  -5  -8   6        432.20        395.96        39.45 o                         
  -4  -8   6        667.94        692.58        45.89 o                         
  -3  -8   6        398.18        333.03        31.33 o                         
  -2  -8   6        138.09        131.52        22.99 o                         
  -1  -8   6        115.51         83.94        13.24 o                         
   0  -8   6         15.74          8.65         9.35 o                         
   1  -8   6        154.46        168.72        26.88 o                         
   2  -8   6         80.26         88.75        20.26 o                         
   3  -8   6        157.44        140.70        26.27 o                         
   4  -8   6        289.86        155.71        48.51 o                         
  -7  -7   6         11.71         39.44        22.95 o                         
  -6  -7   6        232.50        234.08        37.57 o                         
  -5  -7   6        288.32        279.04        26.02 o                         
  -4  -7   6        416.50        357.68        32.89 o                         
  -3  -7   6       1155.19       1168.06        55.34 o                         
  -2  -7   6        805.37        800.92        43.72 o                         
  -1  -7   6        513.06        504.65        40.64 o                         
   0  -7   6       1613.15       1695.29        60.84 o                         
   1  -7   6        996.24        906.59        46.09 o                         
   2  -7   6        466.17        449.06        36.88 o                         
   3  -7   6        612.36        584.87        43.69 o                         
   4  -7   6        199.50        186.89        26.93 o                         
  -7  -6   6        325.99        376.43        52.37 o                         
  -6  -6   6        631.79        692.35        60.08 o                         
  -5  -6   6        929.24        937.15        45.74 o                         
  -4  -6   6        273.29        252.47        26.94 o                         
  -3  -6   6        617.68        580.27        37.68 o                         
  -2  -6   6        173.44        126.50        24.82 o                         
  -1  -6   6         88.44        107.50        16.02 o                         
   0  -6   6          6.67          2.36        10.52 o                         
   1  -6   6         82.81         63.82        13.37 o                         
   2  -6   6         62.25         59.33        12.56 o                         
   3  -6   6        347.04        376.40        35.61 o                         
   4  -6   6        324.36        302.45        33.50 o                         
  -8  -5   6          3.95         -1.91        20.36 o                         
  -7  -5   6        237.48        291.06        42.18 o                         
  -6  -5   6         12.00         32.08        15.26 o                         
  -5  -5   6        450.52        425.30        37.05 o                         
  -4  -5   6        941.10        917.99        48.37 o                         
  -3  -5   6        558.74        509.76        47.82 o                         
  -2  -5   6       1427.12       1326.01        86.55 o                         
  -1  -5   6       1209.70       1136.14        52.21 o                         
   0  -5   6       1128.03       1057.09        51.71 o                         
   1  -5   6       1117.02       1140.02        47.03 o                         
   2  -5   6        583.74        602.35        35.37 o                         
   3  -5   6        415.52        430.89        37.45 o                         
   4  -5   6        248.15        216.99        28.14 o                         
   5  -5   6        129.36        229.14       146.85 o                         
  -8  -4   6        262.67        271.61        60.97 o                         
  -7  -4   6        658.49        748.80        77.51 o                         
  -6  -4   6        623.78        610.91        46.77 o                         
  -5  -4   6        567.43        566.56        41.77 o                         
  -4  -4   6        635.07        582.38        44.85 o                         
  -3  -4   6        275.23        287.75        35.68 o                         
  -2  -4   6        764.85        759.08        56.11 o                         
  -1  -4   6          9.76         14.47        15.19 o                         
   0  -4   6         53.10         47.79        10.82 o                         
   1  -4   6        222.01        238.04        23.17 o                         
   2  -4   6        222.46        214.03        21.44 o                         
   3  -4   6        170.16        192.82        21.85 o                         
   4  -4   6        154.77        143.87        45.44 o                         
   5  -4   6        286.21        287.67        61.09 o                         
  -8  -3   6          2.09         -7.68        22.54 o                         
  -7  -3   6          6.22         -3.97        11.89 o                         
  -6  -3   6        552.74        582.08        51.52 o                         
  -5  -3   6         52.07         79.47        18.41 o                         
  -4  -3   6        472.21        503.29        37.73 o                         
  -3  -3   6       2113.94       2125.12        93.72 o                         
  -2  -3   6        622.67        609.32        50.23 o                         
  -1  -3   6       2378.85       2373.88        64.71 o                         
   0  -3   6       1815.01       1917.36        59.13 o                         
   1  -3   6        635.56        629.35        29.41 o                         
   2  -3   6        769.53        789.13        39.43 o                         
   3  -3   6        504.11        473.90        31.99 o                         
   4  -3   6        297.98        333.76        41.80 o                         
   5  -3   6         72.22         65.00        21.36 o                         
  -8  -2   6        343.19        305.99        64.59 o                         
  -7  -2   6        687.33        644.30        47.01 o                         
  -6  -2   6        980.22       1032.16        57.22 o                         
  -5  -2   6        311.14        350.18        32.12 o                         
  -4  -2   6       1054.12       1023.16        87.95 o                         
  -3  -2   6       1084.86       1027.29        65.71 o                         
  -2  -2   6          4.91         21.02        31.06 o                         
  -1  -2   6        316.29        299.98        24.61 o                         
   0  -2   6         43.79         29.75         9.69 o                         
   1  -2   6        329.61        329.67        30.87 o                         
   2  -2   6         54.36         36.50        12.58 o                         
   3  -2   6        150.43        131.32        17.61 o                         
   4  -2   6        257.15        250.10        34.59 o                         
   5  -2   6        281.65        262.30        58.58 o                         
  -8  -1   6          0.79        -13.11        34.61 o                         
  -7  -1   6         33.66         35.33        13.82 o                         
  -6  -1   6         64.88         65.22        13.95 o                         
  -5  -1   6        996.27       1051.79        44.91 o                         
  -4  -1   6        612.79        602.94        33.41 o                         
  -3  -1   6        280.82        298.81        37.78 o                         
  -2  -1   6       2080.16       2190.59       134.71 o                         
  -1  -1   6       1041.67       1081.92        62.17 o                         
   0  -1   6        591.21        599.98        30.26 o                         
   1  -1   6       1276.11       1345.33        47.01 o                         
   2  -1   6       1150.04       1194.25        45.95 o                         
   3  -1   6        615.78        604.62        79.60 o                         
   4  -1   6        217.37        179.83        30.02 o                         
   5  -1   6        121.45        119.82        36.86 o                         
  -8   0   6        975.14        871.51        68.00 o                         
  -7   0   6        397.03        461.73        47.93 o                         
  -6   0   6        470.25        538.89        34.20 o                         
  -5   0   6       2388.92       2584.37        69.69 o                         
  -4   0   6        218.02        227.94        25.20 o                         
  -3   0   6        284.78        287.09        27.52 o                         
  -2   0   6        732.42        801.43        56.08 o                         
  -1   0   6          0.66         -2.61        15.54 o                         
   0   0   6        143.44        143.02        17.61 o                         
   1   0   6         18.53         28.91        12.87 o                         
   2   0   6        328.47        331.46        24.96 o                         
   3   0   6        154.70        167.78        29.14 o                         
   4   0   6        287.09        299.74        39.15 o                         
   5   0   6        332.11        300.16        40.23 o                         
  -8   1   6          0.79        -17.67        17.67 o                         
  -7   1   6         33.65         19.08        17.40 o                         
  -6   1   6         65.25         76.97        16.99 o                         
  -5   1   6        995.76       1041.73        44.87 o                         
  -4   1   6        614.11        627.45        33.94 o                         
  -3   1   6        281.80        280.17        28.57 o                         
  -2   1   6       2077.53       2158.83        90.37 o                         
  -1   1   6       1045.74       1090.08        50.60 o                         
   0   1   6        589.13        588.11        30.13 o                         
   1   1   6       1276.81       1296.35        46.98 o                         
   2   1   6       1152.91       1254.00        56.21 o                         
   3   1   6        614.04        614.34        52.50 o                         
   4   1   6        218.19        149.99        28.96 o                         
   5   1   6        121.33         65.48        23.39 o                         
  -8   2   6        343.00        290.29        41.00 o                         
  -7   2   6        687.41        723.55        52.21 o                         
  -6   2   6        979.68       1047.68        47.06 o                         
  -5   2   6        310.85        310.15        25.25 o                         
  -4   2   6       1053.20       1108.50        54.56 o                         
  -3   2   6       1081.66       1116.60        53.24 o                         
  -2   2   6          5.08         -2.67        11.65 o                         
  -1   2   6        316.52        276.27        27.62 o                         
   0   2   6         43.91         32.98        10.54 o                         
   1   2   6        328.85        338.97        24.91 o                         
   2   2   6         54.34         48.29        15.73 o                         
   3   2   6        150.89        130.68        20.23 o                         
   4   2   6        256.64        263.33        37.93 o                         
   5   2   6        281.74        323.10        44.57 o                         
  -8   3   6          2.09         12.66        22.41 o                         
  -7   3   6          6.22          8.15        20.04 o                         
  -6   3   6        553.68        655.26        64.05 o                         
  -5   3   6         51.93         51.24        12.40 o                         
  -4   3   6        472.39        467.10        37.24 o                         
  -3   3   6       2116.23       2111.15        89.22 o                         
  -2   3   6        622.28        626.18        34.14 o                         
  -1   3   6       2377.20       2305.82        72.69 o                         
   0   3   6       1817.71       1827.34        56.97 o                         
   1   3   6        635.26        609.90        37.49 o                         
   2   3   6        768.63        783.78        45.10 o                         
   3   3   6        506.24        524.65        33.39 o                         
   4   3   6        297.62        325.85        48.47 o                         
   5   3   6         72.10         60.40        35.40 o                         
  -8   4   6        262.48        255.69        52.83 o                         
  -7   4   6        658.45        725.53        60.37 o                         
  -6   4   6        623.42        695.51        56.79 o                         
  -5   4   6        566.21        606.74        52.36 o                         
  -4   4   6        635.23        635.45        42.97 o                         
  -3   4   6        275.54        275.45        24.37 o                         
  -2   4   6        763.48        758.03        42.94 o                         
  -1   4   6          9.94         33.64        11.54 o                         
   0   4   6         53.09         44.09        11.98 o                         
   1   4   6        222.77        226.21        23.17 o                         
   2   4   6        222.23        209.77        25.01 o                         
   3   4   6        169.59        193.62        22.11 o                         
   4   4   6        155.10        152.74        24.24 o                         
   5   4   6        286.15        412.77        71.46 o                         
  -8   5   6          3.95          1.75        10.47 o                         
  -7   5   6        237.73        195.23        32.79 o                         
  -6   5   6         11.81         16.23        15.60 o                         
  -5   5   6        451.87        464.83        99.07 o                         
  -4   5   6        941.37        938.82        60.28 o                         
  -3   5   6        557.86        518.92        28.97 o                         
  -2   5   6       1428.46       1501.28        51.61 o                         
  -1   5   6       1209.86       1225.50        45.25 o                         
   0   5   6       1127.36       1163.81        42.08 o                         
   1   5   6       1115.33       1171.04        69.89 o                         
   2   5   6        584.21        610.42        41.96 o                         
   3   5   6        416.19        481.84        40.28 o                         
   4   5   6        248.29        261.80        32.03 o                         
   5   5   6        129.67        108.04        37.67 o                         
  -7   6   6        325.40        282.87        40.28 o                         
  -6   6   6        630.27        677.82        58.87 o                         
  -5   6   6        929.90       1004.82        68.98 o                         
  -4   6   6        272.41        308.53        52.52 o                         
  -3   6   6        616.94        561.40        38.17 o                         
  -2   6   6        173.38        204.33        21.21 o                         
  -1   6   6         88.27         97.59        14.54 o                         
   0   6   6          6.65         -4.13        11.62 o                         
   1   6   6         83.07         99.82        22.06 o                         
   2   6   6         62.25         64.99        19.62 o                         
   3   6   6        346.66        374.03        35.25 o                         
   4   6   6        324.24        315.97        36.36 o                         
  -7   7   6         11.64         59.70        18.84 o                         
  -6   7   6        233.02        279.18        40.06 o                         
  -5   7   6        288.53        220.96        39.23 o                         
  -4   7   6        417.39        428.00        46.28 o                         
  -3   7   6       1154.71       1101.94        52.91 o                         
  -2   7   6        805.30        862.97        45.96 o                         
  -1   7   6        515.09        498.98        34.60 o                         
   0   7   6       1611.16       1667.10        59.72 o                         
   1   7   6        996.95       1002.29        61.66 o                         
   2   7   6        467.59        524.07        77.07 o                         
   3   7   6        612.22        779.66        60.96 o                         
   4   7   6        199.67        214.10        49.04 o                         
  -6   8   6        373.37        355.06        45.67 o                         
  -5   8   6        430.44        469.23        50.45 o                         
  -4   8   6        668.48        581.68        54.25 o                         
  -3   8   6        396.45        409.02        43.50 o                         
  -2   8   6        137.35        162.66        21.94 o                         
  -1   8   6        115.79         96.91        16.58 o                         
   0   8   6         15.76         29.47        14.53 o                         
   1   8   6        154.16        181.69        29.32 o                         
   2   8   6         80.01         98.80        34.38 o                         
   3   8   6        157.43        175.31        45.92 o                         
  -6   9   6         63.75         55.67        19.82 o                         
  -5   9   6        145.20        110.93        27.47 o                         
  -4   9   6        535.72        451.98        48.68 o                         
  -3   9   6        632.68        547.23        56.35 o                         
  -2   9   6        738.61        712.97       109.16 o                         
  -1   9   6       1654.54       1786.05        67.02 o                         
   0   9   6        757.96        716.35        35.96 o                         
   1   9   6        640.08        678.55        53.49 o                         
   2   9   6        739.75        723.89       117.96 o                         
   3   9   6        176.61        146.12        29.50 o                         
  -5  10   6        297.68        290.53        41.63 o                         
  -4  10   6        438.08        369.33        45.52 o                         
  -3  10   6         98.19         89.31        25.49 o                         
  -2  10   6        205.81        271.09        64.20 o                         
  -1  10   6         75.33         76.67        19.93 o                         
   0  10   6         91.07         98.84        17.30 o                         
   1  10   6          3.02          0.44        56.13 o                         
   2  10   6        152.29        167.16        30.02 o                         
  -4  11   6        269.28        270.93        48.90 o                         
  -3  11   6        507.88        483.69        49.92 o                         
  -2  11   6        642.58        755.39        59.49 o                         
  -1  11   6        731.69        700.64        54.80 o                         
   0  11   6        683.68        651.42        66.70 o                         
   1  11   6        444.50        437.05        45.51 o                         
   2  11   6        316.44        436.61        47.34 o                         
  -3  12   6        296.63        239.51        49.07 o                         
  -2  12   6         26.50         32.48        17.55 o                         
  -1  12   6         30.29         29.35        13.38 o                         
   0  12   6         19.62        -16.16        16.16 o                         
   1  12   6        129.09        131.75        27.07 o                         
  -2  13   6        377.97        298.99        55.93 o                         
  -1  13   6        200.89        154.03        26.73 o                         
   0  13   6        469.81        477.90        63.33 o                         
  -4 -11   7        261.04        337.21        67.95 o                         
  -3 -11   7        330.68        256.55        58.70 o                         
  -2 -11   7        414.87        333.14        47.74 o                         
  -1 -11   7        204.53        132.04        30.14 o                         
  -4 -10   7          5.39         -3.69        15.43 o                         
  -3 -10   7         58.89         75.64        25.09 o                         
  -2 -10   7        138.21        155.52        66.35 o                         
  -1 -10   7         72.37         79.18        19.48 o                         
   0 -10   7        353.02        322.04        45.46 o                         
   1 -10   7        279.54        226.99        58.30 o                         
  -5  -9   7        213.21        136.83        31.99 o                         
  -4  -9   7        331.27        341.16        46.45 o                         
  -3  -9   7        929.04       1070.74        89.16 o                         
  -2  -9   7        256.45        272.40        40.90 o                         
  -1  -9   7        367.04        369.68        36.83 o                         
   0  -9   7        424.67        423.88        45.73 o                         
   1  -9   7         76.81         50.78        32.21 o                         
   2  -9   7         80.04         87.49        45.84 o                         
  -5  -8   7         42.82         23.79        22.10 o                         
  -4  -8   7        100.29         81.23        25.93 o                         
  -3  -8   7         61.13         43.85        18.66 o                         
  -2  -8   7         98.42         67.07        22.54 o                         
  -1  -8   7        268.77        285.81        39.70 o                         
   0  -8   7        459.55        546.34        44.93 o                         
   1  -8   7        274.31        241.93        32.22 o                         
   2  -8   7        485.17        491.18        46.77 o                         
  -6  -7   7        203.96        186.66        37.81 o                         
  -5  -7   7        626.90        637.37        62.30 o                         
  -4  -7   7        797.26        805.78        68.05 o                         
  -3  -7   7        346.64        401.66        47.49 o                         
  -2  -7   7        908.97        962.37        70.61 o                         
  -1  -7   7        400.69        347.64        54.41 o                         
   0  -7   7        246.52        243.88        30.28 o                         
   1  -7   7        442.62        473.53        36.33 o                         
   2  -7   7         17.68         21.01        14.81 o                         
   3  -7   7          2.06         41.05        29.30 o                         
  -6  -6   7         20.47         38.27        15.47 o                         
  -5  -6   7         72.37         64.28        21.42 o                         
  -4  -6   7         49.27         50.52        20.99 o                         
  -3  -6   7        172.17        128.85        29.36 o                         
  -2  -6   7          8.45        -20.28        20.28 o                         
  -1  -6   7        467.45        444.75        52.61 o                         
   0  -6   7        406.09        379.19        44.03 o                         
   1  -6   7        570.91        520.08        42.18 o                         
   2  -6   7        650.06        677.63        47.97 o                         
   3  -6   7        359.22        323.20        35.19 o                         
  -7  -5   7        359.20        381.27       115.16 o                         
  -6  -5   7        595.75        658.76        50.01 o                         
  -5  -5   7        370.85        339.14        52.90 o                         
  -4  -5   7       1530.31       1477.98        88.89 o                         
  -3  -5   7       1071.57       1138.60        76.30 o                         
  -2  -5   7        434.63        415.07        45.76 o                         
  -1  -5   7       1169.47       1221.81        75.06 o                         
   0  -5   7        588.98        498.64        70.86 o                         
   1  -5   7        102.08         80.60        18.96 o                         
   2  -5   7        174.50        157.38        21.69 o                         
   3  -5   7         17.81          1.77        13.66 o                         
   4  -5   7          5.47         -4.63        15.98 o                         
  -7  -4   7        107.38         91.73        28.75 o                         
  -6  -4   7        112.97        100.14        20.80 o                         
  -5  -4   7        105.04         91.10        28.84 o                         
  -4  -4   7         78.26        115.78        28.44 o                         
  -3  -4   7        114.56        133.73        29.62 o                         
  -2  -4   7        641.39        698.44        57.82 o                         
  -1  -4   7        311.85        340.20        49.28 o                         
   0  -4   7        813.98        872.26        64.45 o                         
   1  -4   7        554.50        585.04        42.38 o                         
   2  -4   7        251.13        237.83        28.67 o                         
   3  -4   7        551.17        559.26        37.92 o                         
   4  -4   7        306.91        418.20        68.95 o                         
  -7  -3   7        153.98        121.08        23.60 o                         
  -6  -3   7        435.22        428.57        39.91 o                         
  -5  -3   7       1978.33       2082.97       106.47 o                         
  -4  -3   7        535.71        493.29        51.83 o                         
  -3  -3   7       1682.13       1670.35        90.72 o                         
  -2  -3   7       2035.97       2066.01       170.32 o                         
  -1  -3   7        511.94        509.19        53.95 o                         
   0  -3   7        702.90        743.10        37.02 o                         
   1  -3   7        257.46        224.71        22.14 o                         
   2  -3   7        111.07        132.30        23.38 o                         
   3  -3   7         57.50         39.89        20.19 o                         
   4  -3   7          0.01         63.54        30.17 o                         
  -7  -2   7         80.92         39.81        16.38 o                         
  -6  -2   7        230.49        272.75        31.88 o                         
  -5  -2   7         99.90         82.04        19.07 o                         
  -4  -2   7         60.46         26.31        18.38 o                         
  -3  -2   7         60.20         52.92        20.15 o                         
  -2  -2   7        565.63        486.15        48.91 o                         
  -1  -2   7        914.62        952.94        46.79 o                         
   0  -2   7        342.09        338.85        25.66 o                         
   1  -2   7        654.71        625.53        35.90 o                         
   2  -2   7        710.35        707.79        47.66 o                         
   3  -2   7        298.47        361.09        43.38 o                         
   4  -2   7        319.78        327.40        74.29 o                         
  -8  -1   7        103.52        128.47        29.61 o                         
  -7  -1   7        545.26        505.92        42.91 o                         
  -6  -1   7       1045.61       1100.04        50.32 o                         
  -5  -1   7        878.42        945.09        72.55 o                         
  -4  -1   7       1757.50       1941.88        99.31 o                         
  -3  -1   7       1343.68       1334.48        80.33 o                         
  -2  -1   7       1157.33       1221.45        74.68 o                         
  -1  -1   7       1081.51       1128.52        45.77 o                         
   0  -1   7        664.30        718.62        36.54 o                         
   1  -1   7        459.36        464.81        32.84 o                         
   2  -1   7         93.71        106.40        20.60 o                         
   3  -1   7         53.35         85.27        22.90 o                         
   4  -1   7        106.50         90.55        27.10 o                         
  -8   0   7        143.58        125.13        29.67 o                         
  -7   0   7        394.96        410.67        39.14 o                         
  -6   0   7         13.65         11.31        10.67 o                         
  -5   0   7         45.17         45.21        15.35 o                         
  -4   0   7         12.03         -8.18        30.85 o                         
  -3   0   7        167.45        130.67        50.68 o                         
  -2   0   7        138.85        108.48        25.50 o                         
  -1   0   7        322.54        327.33        32.91 o                         
   0   0   7        611.10        717.48        36.62 o                         
   1   0   7        791.30        813.90        47.14 o                         
   2   0   7        769.14        949.12        58.79 o                         
   3   0   7        519.28        624.06        72.67 o                         
   4   0   7        318.88        294.99        41.05 o                         
  -8   1   7        103.55        102.70        25.88 o                         
  -7   1   7        545.07        516.52        40.37 o                         
  -6   1   7       1045.48       1013.11        48.66 o                         
  -5   1   7        878.32        926.18        54.59 o                         
  -4   1   7       1756.92       1995.02        76.93 o                         
  -3   1   7       1343.66       1412.92       135.57 o                         
  -2   1   7       1155.85       1187.96        83.11 o                         
  -1   1   7       1082.37       1063.08        54.95 o                         
   0   1   7        666.10        654.47        34.68 o                         
   1   1   7        458.02        480.42        36.98 o                         
   2   1   7         93.96        114.60        27.48 o                         
   3   1   7         53.50         39.20        21.14 o                         
   4   1   7        106.55        120.70        31.17 o                         
  -7   2   7         81.04        107.77        20.33 o                         
  -6   2   7        230.41        230.82        23.94 o                         
  -5   2   7         99.58        103.38        22.10 o                         
  -4   2   7         60.43         45.64        15.56 o                         
  -3   2   7         60.44         73.83        19.52 o                         
  -2   2   7        566.80        489.18        62.81 o                         
  -1   2   7        913.03        923.78        51.21 o                         
   0   2   7        342.57        359.22        26.06 o                         
   1   2   7        655.55        721.60        44.45 o                         
   2   2   7        710.04        706.43        46.17 o                         
   3   2   7        298.62        381.55        46.75 o                         
   4   2   7        319.26        352.13        46.45 o                         
  -7   3   7        153.48        182.91        33.06 o                         
  -6   3   7        434.57        451.03        59.62 o                         
  -5   3   7       1979.83       2051.86       104.53 o                         
  -4   3   7        535.06        634.50        44.88 o                         
  -3   3   7       1680.00       1598.98        59.50 o                         
  -2   3   7       2035.68       1895.73        74.50 o                         
  -1   3   7        512.63        536.68        39.24 o                         
   0   3   7        701.13        747.17        44.58 o                         
   1   3   7        256.90        280.75        41.55 o                         
   2   3   7        111.24        124.96        21.56 o                         
   3   3   7         57.32         49.47        21.88 o                         
   4   3   7          0.01        -34.81        34.81 o                         
  -7   4   7        107.22        124.63        47.30 o                         
  -6   4   7        112.72        119.20        44.54 o                         
  -5   4   7        105.40        130.89        22.58 o                         
  -4   4   7         78.32         91.40        16.71 o                         
  -3   4   7        114.71        116.31        21.23 o                         
  -2   4   7        641.52        584.69        36.10 o                         
  -1   4   7        313.40        300.31        31.39 o                         
   0   4   7        813.34        815.57        46.63 o                         
   1   4   7        554.91        562.25        48.91 o                         
   2   4   7        251.87        270.42        36.71 o                         
   3   4   7        550.40        579.14        44.93 o                         
  -7   5   7        359.62        375.15        46.86 o                         
  -6   5   7        595.80        669.34        60.47 o                         
  -5   5   7        369.97        424.02        57.48 o                         
  -4   5   7       1532.18       1513.28        59.36 o                         
  -3   5   7       1069.90       1093.87        49.42 o                         
  -2   5   7        434.31        470.79        32.29 o                         
  -1   5   7       1168.16       1183.47        56.28 o                         
   0   5   7        586.54        595.83        39.97 o                         
   1   5   7        101.56         76.40        23.06 o                         
   2   5   7        174.07        233.54        67.01 o                         
   3   5   7         17.87         -5.47        12.55 o                         
  -6   6   7         20.21        -22.62        30.16 o                         
  -5   6   7         72.43         81.56        23.46 o                         
  -4   6   7         49.25         61.90        20.16 o                         
  -3   6   7        172.72        171.20        23.86 o                         
  -2   6   7          8.51         22.20         9.43 o                         
  -1   6   7        467.71        468.48        42.08 o                         
   0   6   7        407.73        373.70        39.71 o                         
   1   6   7        570.04        591.39        51.93 o                         
   2   6   7        649.97        699.07        57.91 o                         
   3   6   7        359.72        398.92        86.13 o                         
  -6   7   7        204.06        212.23        37.20 o                         
  -5   7   7        626.72        587.23        57.54 o                         
  -4   7   7        796.26        833.27        86.50 o                         
  -3   7   7        348.09        350.46        32.53 o                         
  -2   7   7        907.06        875.00        63.92 o                         
  -1   7   7        399.99        471.31        36.02 o                         
   0   7   7        247.04        277.34        35.01 o                         
   1   7   7        441.68        440.57        45.08 o                         
   2   7   7         17.66         41.73        22.97 o                         
  -5   8   7         42.64         13.63        16.35 o                         
  -4   8   7        100.32         55.62        39.08 o                         
  -3   8   7         60.85         42.08        36.08 o                         
  -2   8   7         99.07        101.51        19.79 o                         
  -1   8   7        269.19        264.83        27.61 o                         
   0   8   7        459.00        452.85        49.42 o                         
   1   8   7        274.75        304.33        38.09 o                         
   2   8   7        485.17        465.72        63.75 o                         
  -5   9   7        213.67        246.21       100.76 o                         
  -4   9   7        331.13        263.61        39.80 o                         
  -3   9   7        928.08        983.31        70.03 o                         
  -2   9   7        257.12        249.04        35.03 o                         
  -1   9   7        366.82        363.46        32.79 o                         
   0   9   7        424.32        486.85        47.17 o                         
   1   9   7         77.14         41.90        17.62 o                         
  -4  10   7          5.42         -2.88        28.89 o                         
  -3  10   7         59.04         81.93        23.94 o                         
  -2  10   7        138.07        152.29        34.69 o                         
  -1  10   7         72.35         49.46        38.06 o                         
   0  10   7        353.16        338.86        46.92 o                         
   1  10   7        279.57        320.07        45.52 o                         
  -3  11   7        330.94        312.70        42.67 o                         
  -2  11   7        414.64        423.76        47.64 o                         
  -1  11   7        204.42        187.24        30.33 o                         
   0  11   7        167.64        102.89        38.54 o                         
  -2 -10   8        448.54        320.30        67.16 o                         
  -4  -9   8         99.58        179.58        53.00 o                         
  -3  -9   8         89.17        126.22        32.17 o                         
  -2  -9   8        147.80        113.09        31.12 o                         
  -5  -8   8         88.53        126.99        44.67 o                         
  -4  -8   8        240.46        230.47        42.37 o                         
  -3  -8   8        257.93        241.88        40.36 o                         
  -2  -8   8        288.30        274.10        43.20 o                         
  -1  -8   8        439.67        540.86        83.78 o                         
   0  -8   8        395.70        415.72        51.53 o                         
   1  -8   8        347.57        358.00        73.01 o                         
  -6  -7   8        344.67        301.01        67.58 o                         
  -5  -7   8        183.86        164.34        43.43 o                         
  -4  -7   8        418.79        394.43        77.68 o                         
  -3  -7   8        114.70         83.76        78.64 o                         
  -2  -7   8        100.00         95.01        25.99 o                         
  -1  -7   8        173.23        177.30        33.92 o                         
   0  -7   8         47.19          2.16        24.76 o                         
   1  -7   8         30.18         25.72        16.05 o                         
  -6  -6   8         64.33         30.82        26.93 o                         
  -5  -6   8        202.55        243.31        43.65 o                         
  -4  -6   8        138.90        154.03        33.87 o                         
  -3  -6   8        548.05        537.82        58.34 o                         
  -2  -6   8        372.72        388.42        65.81 o                         
  -1  -6   8        490.89        540.58        55.50 o                         
   0  -6   8        958.61        948.11        74.53 o                         
   1  -6   8        310.64        266.87        40.79 o                         
   2  -6   8        364.86        381.01        74.16 o                         
  -6  -5   8        500.43        506.30        59.85 o                         
  -5  -5   8        386.71        501.98        59.34 o                         
  -4  -5   8        135.60        143.84        33.10 o                         
  -3  -5   8        431.27        421.36        51.33 o                         
  -2  -5   8        178.55        184.97        34.39 o                         
  -1  -5   8         42.52         51.32        18.44 o                         
   0  -5   8         30.30         40.75        16.30 o                         
   1  -5   8         14.70        -20.57        20.57 o                         
   2  -5   8        174.02        169.42        37.65 o                         
  -7  -4   8         42.83        127.75        44.31 o                         
  -6  -4   8         26.92         33.42        21.20 o                         
  -5  -4   8        166.08        105.69        39.59 o                         
  -4  -4   8        707.27        780.87        69.81 o                         
  -3  -4   8        488.86        503.69        99.72 o                         
  -2  -4   8        959.90        955.52       120.34 o                         
  -1  -4   8        982.51       1049.96        74.72 o                         
   0  -4   8        463.56        440.53        53.11 o                         
   1  -4   8        747.42        788.26        67.33 o                         
   2  -4   8        334.31        302.63        40.33 o                         
  -7  -3   8        577.49        529.20        84.20 o                         
  -6  -3   8        150.24        222.89        54.77 o                         
  -5  -3   8        394.36        397.26        51.27 o                         
  -4  -3   8        662.77        654.06        63.88 o                         
  -3  -3   8        111.35        134.13        31.46 o                         
  -2  -3   8        130.49        183.61        36.89 o                         
  -1  -3   8         54.48         88.04        25.39 o                         
   0  -3   8          2.18        -18.21        18.21 o                         
   1  -3   8         36.02         32.32        17.64 o                         
   2  -3   8         57.33         36.72        17.21 o                         
   3  -3   8        107.60        176.64        50.66 o                         
  -7  -2   8         58.49         81.50        23.56 o                         
  -6  -2   8        140.94         82.45        30.54 o                         
  -5  -2   8        116.18         52.47        29.70 o                         
  -4  -2   8        583.96        587.64        60.92 o                         
  -3  -2   8        881.23       1008.79        75.50 o                         
  -2  -2   8        950.48        962.48        51.30 o                         
  -1  -2   8       1006.68       1042.31        47.92 o                         
   0  -2   8        967.49       1035.24        55.69 o                         
   1  -2   8        633.33        688.42        46.65 o                         
   2  -2   8        461.29        506.19        53.32 o                         
   3  -2   8        318.29        280.32        58.37 o                         
  -7  -1   8        187.01        208.40        30.49 o                         
  -6  -1   8        568.46        511.87        73.52 o                         
  -5  -1   8        470.29        457.41        59.13 o                         
  -4  -1   8        401.28        491.13        56.24 o                         
  -3  -1   8        333.02        309.80        43.54 o                         
  -2  -1   8        188.05        183.59        34.70 o                         
  -1  -1   8         81.28         77.30        19.90 o                         
   0  -1   8         36.65         31.74        12.35 o                         
   1  -1   8        141.13        166.54        23.80 o                         
   2  -1   8        166.47        240.86        57.85 o                         
   3  -1   8        130.92        187.80        49.70 o                         
  -7   0   8         10.01         14.50        15.65 o                         
  -6   0   8        107.27        131.71        40.78 o                         
  -5   0   8        540.89        577.60        60.67 o                         
  -4   0   8         37.01         32.60        20.72 o                         
  -3   0   8        746.16        711.79        63.47 o                         
  -2   0   8       1285.96       1259.61        66.53 o                         
  -1   0   8        776.77        806.38        42.03 o                         
   0   0   8        972.80        965.00        53.92 o                         
   1   0   8       1056.32       1168.98        67.18 o                         
   2   0   8        607.09        720.81        60.09 o                         
   3   0   8        155.34        180.81        48.74 o                         
  -7   1   8        186.57        134.99        24.94 o                         
  -6   1   8        568.56        712.15        51.33 o                         
  -5   1   8        471.00        509.48        43.43 o                         
  -4   1   8        399.92        415.44        49.06 o                         
  -3   1   8        333.66        277.49        40.93 o                         
  -2   1   8        188.75        171.09        31.47 o                         
  -1   1   8         81.18         78.39        15.44 o                         
   0   1   8         36.67         39.67        18.13 o                         
   1   1   8        141.01        140.48        28.80 o                         
   2   1   8        166.83        139.92        30.73 o                         
   3   1   8        130.98        132.60        43.15 o                         
  -7   2   8         58.68         61.77        26.62 o                         
  -6   2   8        140.56        164.96        27.12 o                         
  -5   2   8        115.72        154.65        25.15 o                         
  -4   2   8        585.22        615.94        61.63 o                         
  -3   2   8        879.79        876.47        57.14 o                         
  -2   2   8        950.85        938.38        56.97 o                         
  -1   2   8       1007.70       1007.10        47.65 o                         
   0   2   8        966.97       1062.74        57.27 o                         
   1   2   8        634.04        717.49        58.64 o                         
   2   2   8        460.57        558.29        54.02 o                         
  -7   3   8        578.29        694.57        85.10 o                         
  -6   3   8        149.98        158.98        26.38 o                         
  -5   3   8        394.77        404.90        38.88 o                         
  -4   3   8        663.66        723.32        44.13 o                         
  -3   3   8        111.11         82.93        29.96 o                         
  -2   3   8        131.08        125.35        37.41 o                         
  -1   3   8         54.60         48.86        18.78 o                         
   0   3   8          2.18          2.68        11.39 o                         
   1   3   8         36.08         48.40        19.82 o                         
   2   3   8         57.40         36.50        16.59 o                         
  -6   4   8         26.99         18.98        52.65 o                         
  -5   4   8        165.57        201.91        28.94 o                         
  -4   4   8        706.25        723.32        44.12 o                         
  -3   4   8        490.12        507.04        49.90 o                         
  -2   4   8        958.31        961.38        48.65 o                         
  -1   4   8        982.60       1046.23        56.98 o                         
   0   4   8        464.38        514.37        61.10 o                         
   1   4   8        745.45        831.40        64.33 o                         
   2   4   8        335.11        339.60        45.21 o                         
  -6   5   8        501.51        511.46        64.16 o                         
  -5   5   8        387.40        422.05        50.19 o                         
  -4   5   8        136.41        141.67        19.53 o                         
  -3   5   8        431.84        405.73        32.74 o                         
  -2   5   8        178.17        140.80        23.12 o                         
  -1   5   8         42.73         28.18        12.94 o                         
   0   5   8         30.30         39.78        17.27 o                         
   1   5   8         14.81         30.80        18.36 o                         
   2   5   8        173.69        171.62        34.55 o                         
  -5   6   8        202.74        205.54        54.51 o                         
  -4   6   8        138.41         87.21        25.43 o                         
  -3   6   8        546.74        575.71        38.95 o                         
  -2   6   8        374.56        336.76        35.37 o                         
  -1   6   8        490.49        501.97        40.61 o                         
   0   6   8        957.16        978.91        68.05 o                         
   1   6   8        311.73        288.15        41.01 o                         
  -5   7   8        184.91        269.78        41.42 o                         
  -4   7   8        419.10        471.86        66.11 o                         
  -3   7   8        114.63        139.68        29.00 o                         
  -2   7   8        100.59         64.42        17.76 o                         
  -1   7   8        173.29        157.94        50.53 o                         
   0   7   8         47.19         61.21        20.81 o                         
   1   7   8         30.11         14.59        30.22 o                         
  -4   8   8        240.50        231.21        44.21 o                         
  -3   8   8        258.13        269.55        38.14 o                         
  -2   8   8        287.89        281.75        36.26 o                         
  -1   8   8        440.22        468.65        48.18 o                         
   0   8   8        396.15        403.68        45.93 o                         
  -3   9   8         89.40         87.53        23.91 o                         
  -2   9   8        147.93        136.53        27.55 o                         
  -1   9   8         20.50        -27.10        27.10 o                         
   0   9   8         18.26         -4.49        22.47 o                         
  -2  10   8        448.48        349.76        60.35 o                         
  -3  -7   9         19.70        -31.93        31.93 o                         
  -2  -7   9        116.16        104.54        39.62 o                         
  -4  -6   9        376.45        338.74        69.76 o                         
  -3  -6   9        234.15        239.78        75.21 o                         
  -2  -6   9        501.13        491.90        58.48 o                         
  -1  -6   9        261.65        275.57        63.92 o                         
   0  -6   9        171.12        175.00        48.51 o                         
  -4  -5   9         28.08         13.37        19.63 o                         
  -3  -5   9         81.19         69.21        33.09 o                         
  -2  -5   9         39.61         -5.70        18.72 o                         
  -1  -5   9         77.24         53.68        22.14 o                         
   0  -5   9        361.83        402.32        67.14 o                         
  -5  -4   9        344.91        380.87        54.22 o                         
  -4  -4   9        525.13        586.34        64.05 o                         
  -3  -4   9        450.36        546.32       134.88 o                         
  -2  -4   9        387.51        423.18        54.55 o                         
  -1  -4   9        451.66        474.44        57.60 o                         
   0  -4   9        145.48         57.91        26.05 o                         
   1  -4   9        128.52        112.02        34.72 o                         
  -5  -3   9          4.82         -6.89        17.34 o                         
  -4  -3   9          4.96        -23.79        27.47 o                         
  -3  -3   9         49.64         59.94        23.34 o                         
  -2  -3   9         70.36         62.55        23.71 o                         
  -1  -3   9        131.55        134.68        32.47 o                         
   0  -3   9        136.78         87.82        27.77 o                         
   1  -3   9        228.81        246.77        49.48 o                         
  -5  -2   9        312.05        316.35        57.06 o                         
  -4  -2   9        237.40        319.82        48.42 o                         
  -3  -2   9        610.60        598.69        63.28 o                         
  -2  -2   9        398.55        384.92        40.91 o                         
  -1  -2   9        361.19        341.55        90.07 o                         
   0  -2   9        244.31        259.92        57.58 o                         
   1  -2   9        139.11        147.77        37.39 o                         
  -5  -1   9         38.82         34.21        26.09 o                         
  -4  -1   9         46.07         75.04        24.70 o                         
  -3  -1   9        118.94        124.76        30.28 o                         
  -2  -1   9        161.18        159.94        22.50 o                         
  -1  -1   9        142.60         96.94        21.14 o                         
   0  -1   9        284.61        267.96        31.86 o                         
   1  -1   9        398.64        476.53        49.89 o                         
  -5   0   9        273.16        323.98        74.34 o                         
  -4   0   9        486.30        598.49        63.01 o                         
  -3   0   9        203.77        214.94        32.72 o                         
  -2   0   9        441.91        404.00        33.62 o                         
  -1   0   9        385.90        453.36        40.50 o                         
   0   0   9        243.23        306.60        34.55 o                         
   1   0   9         57.89         67.62        22.18 o                         
  -5   1   9         38.94         86.86        29.65 o                         
  -4   1   9         45.98         34.47        19.43 o                         
  -3   1   9        119.42         97.78        26.04 o                         
  -2   1   9        160.46        138.46        20.96 o                         
  -1   1   9        142.41        144.61        24.20 o                         
   0   1   9        285.06        323.27        36.74 o                         
   1   1   9        398.45        389.99        47.59 o                         
  -5   2   9        311.57        380.27        52.71 o                         
  -4   2   9        237.63        157.81        36.36 o                         
  -3   2   9        610.99        543.03        58.61 o                         
  -2   2   9        398.95        382.25        32.37 o                         
  -1   2   9        362.84        377.97        41.15 o                         
   0   2   9        243.94        272.13        38.84 o                         
   1   2   9        139.01        155.36        31.13 o                         
  -5   3   9          4.78          8.38        14.76 o                         
  -4   3   9          4.97         16.48        13.69 o                         
  -3   3   9         49.50         43.57        20.35 o                         
  -2   3   9         70.52         74.20        20.46 o                         
  -1   3   9        130.90        123.25        22.29 o                         
   0   3   9        136.81        162.85        68.31 o                         
  -5   4   9        346.05        404.32        50.31 o                         
  -4   4   9        524.27        573.54        57.95 o                         
  -3   4   9        449.92        454.33        37.46 o                         
  -2   4   9        389.14        411.51        51.25 o                         
  -1   4   9        450.87        473.23        50.46 o                         
   0   4   9        145.77        144.82        30.26 o                         
  -4   5   9         28.14         14.88        12.23 o                         
  -3   5   9         81.08         57.59        18.81 o                         
  -2   5   9         39.42         39.09        21.02 o                         
  -1   5   9         77.59         17.05        15.03 o                         
   0   5   9        361.24        494.52        80.52 o                         
  -4   6   9        377.26        264.26        61.41 o                         
  -3   6   9        234.22        257.31        32.71 o                         
  -2   6   9        500.50        462.54       100.18 o                         
  -1   6   9        262.52        228.54        59.64 o                         
  -3   7   9         19.82         40.14        27.89 o                         
  -2   7   9        116.03        160.87        47.40 o                         
  -1   7   9        248.35        247.52        58.73 o                         
  -3  -3  10        193.16        175.26        56.26 o                         
  -3  -2  10         81.16        120.15        45.50 o                         
  -3  -1  10        288.35        325.66        69.58 o                         
  -3   0  10        132.36         69.48        39.84 o                         
  -1   0  10         10.11         83.23        37.12 o                         
  -3   1  10        288.04        144.30        50.21 o                         
  -2   1  10        305.62        286.30        41.22 o                         
  -1   1  10        303.01        360.28        45.79 o                         
  -3   2  10         81.69        -37.22        37.22 o                         
  -2   2  10         90.59         52.59        39.15 o                         
  -1   2  10         46.28         63.23        34.18 o                         
  -3   3  10        192.98        211.22        51.49 o                         
                                                                                
