# Supplementary material for: Protonated oxalyl chloride and the ClCO+ cation
Source: Acta Crystallogr C Struct Chem. 2024 Nov 20;80(Pt 12):792–7. doi: 10.1107/S2053229624010714 (PMC11619778; doi:10.1107/S2053229624010714)
Supplement: Supplementary file 3 [file c-80-00792-5sup3.hkl]

data_5
#data_xi095                                                                     
_shelx_title ' shelxt_a.res in P3(1)'                                           
_shelx_refln_list_code          4                                               
_shelx_F_calc_maximum      382.39                                               
_exptl_crystal_F_000       984.00                                               
_reflns_d_resolution_high  0.6704                                               
                                                                                
loop_                                                                           
 _space_group_symop_operation_xyz                                               
 'x, y, z'                                                                      
 '-y, x-y, z+1/3'                                                               
 '-x+y, -x, z+2/3'                                                              
                                                                                
_cell_length_a     8.0824                                                       
_cell_length_b     8.0824                                                       
_cell_length_c    18.3341                                                       
_cell_angle_alpha  90.000                                                       
_cell_angle_beta   90.000                                                       
_cell_angle_gamma 120.000                                                       
                                                                                
_shelx_F_squared_multiplier     1.000                                           
                                                                                
loop_                                                                           
 _refln_index_h                                                                 
 _refln_index_k                                                                 
 _refln_index_l                                                                 
 _refln_F_squared_calc                                                          
 _refln_F_squared_meas                                                          
 _refln_F_squared_sigma                                                         
 _refln_observed_status                                                         
  -5   6 -23       1021.87       1301.46       270.78 o                         
  -5   6 -22       1001.31       1200.96       271.21 o                         
  -5   5 -21        945.14        838.68       200.18 o                         
  -6   6 -21        476.41        667.93       197.62 o                         
  -5   6 -21        289.76        348.53       148.56 o                         
  -6   7 -21       1901.31       1876.17       336.57 o                         
  -5   7 -21       1083.70       1018.06       250.77 o                         
  -5   5 -20       2614.41       2186.03       319.92 o                         
  -6   6 -20       1639.01       1473.96       277.90 o                         
  -5   6 -20       1742.97       1608.63       283.84 o                         
  -7   7 -20        421.25        242.15       143.02 o                         
  -6   7 -20        333.99        467.58       176.72 o                         
  -5   7 -20        302.12         97.48       109.68 o                         
  -5   4 -19       4230.11       4044.21       396.05 o                         
  -6   5 -19        583.56        656.46       186.43 o                         
  -5   5 -19       2914.29       2668.56       339.19 o                         
  -7   6 -19       1229.03       1260.55       271.84 o                         
  -6   6 -19       2931.33       3134.78       394.93 o                         
  -5   6 -19        111.71        189.45       118.83 o                         
  -7   7 -19         32.56         54.08       108.29 o                         
  -6   7 -19       1618.38       1735.92       306.15 o                         
  -5   7 -19       1791.53       1987.15       328.33 o                         
  -5   8 -19       1896.63       1950.31       344.67 o                         
  -5   4 -18       4877.64       4726.59       419.37 o                         
  -6   5 -18        216.24        290.03       144.86 o                         
  -5   5 -18        992.13       1156.13       231.79 o                         
  -7   6 -18        755.02        497.76       192.16 o                         
  -6   6 -18       2344.21       2635.93       357.08 o                         
  -5   6 -18        739.52        588.65       180.07 o                         
  -8   7 -18        290.40        431.94       169.60 o                         
  -7   7 -18         61.81        275.23       162.31 o                         
  -6   7 -18        329.52        504.32       180.97 o                         
  -5   7 -18       3290.65       3049.70       393.29 o                         
  -7   8 -18        254.06        146.50       127.34 o                         
  -6   8 -18       1556.83       1533.84       300.96 o                         
  -5   8 -18        168.26        414.71       183.90 o                         
   2   2 -17        600.55        817.06       142.89 o                         
  -5   3 -17       2280.01       2714.34       289.44 o                         
  -6   4 -17        367.48        212.09       124.80 o                         
  -5   4 -17       3606.67       3995.65       383.39 o                         
  -7   5 -17       3251.01       3549.23       394.70 o                         
  -6   5 -17       1285.84        952.20       209.42 o                         
  -5   5 -17       1852.00       2124.99       297.44 o                         
  -8   6 -17       1337.94       1167.43       244.75 o                         
  -7   6 -17        382.76        308.38       146.92 o                         
  -6   6 -17       3330.35       3562.46       406.69 o                         
  -5   6 -17       1757.31       1720.74       285.59 o                         
  -8   7 -17       1076.86       1008.48       248.67 o                         
  -7   7 -17       2117.10       2226.33       345.40 o                         
  -6   7 -17        938.53        702.97       216.65 o                         
  -5   7 -17        757.77       1218.60       254.16 o                         
  -7   8 -17        599.37        460.90       189.81 o                         
  -6   8 -17        932.83       1273.19       282.35 o                         
  -5   8 -17        858.97        826.54       245.22 o                         
   2   2 -16        423.69        456.66       116.72 o                         
  -5   3 -16        154.48        171.56        99.26 o                         
  -6   4 -16       3466.66       3713.69       366.83 o                         
  -5   4 -16        684.23        831.46       177.69 o                         
  -7   5 -16       1435.80       1425.27       253.60 o                         
  -6   5 -16        294.73        288.84       143.25 o                         
  -5   5 -16       2170.79       1948.65       272.57 o                         
  -8   6 -16        720.95        982.08       239.88 o                         
  -7   6 -16       2953.71       3006.27       376.46 o                         
  -6   6 -16        551.85        696.81       192.51 o                         
  -5   6 -16        507.45        711.30       179.71 o                         
  -9   7 -16       2144.31       2527.30       383.63 o                         
  -8   7 -16        975.95       1406.67       293.97 o                         
  -7   7 -16         38.75         16.50       110.61 o                         
  -6   7 -16       1333.92       1237.19       264.35 o                         
  -5   7 -16       2354.29       2450.87       337.33 o                         
  -8   8 -16       1379.97       1427.68       305.05 o                         
  -7   8 -16       1420.74       1784.08       336.03 o                         
  -6   8 -16        262.08        322.00       193.28 o                         
  -5   8 -16        680.66        593.10       208.53 o                         
  -6   9 -16       1357.69       1668.90       336.17 o                         
  -5   9 -16       1101.77       1452.03       305.97 o                         
   2   2 -15       5074.69       4954.52       334.20 o                         
  -5   3 -15        809.12        840.43       164.08 o                         
   3   3 -15       7336.36       8116.37       490.47 o                         
  -7   4 -15        981.91       1002.28       195.38 o                         
  -6   4 -15       2521.10       2911.26       317.23 o                         
  -5   4 -15       4817.80       5344.53       411.47 o                         
  -8   5 -15        540.00        734.56       200.18 o                         
  -7   5 -15       1253.79       1288.10       240.75 o                         
  -6   5 -15       1063.78        731.91       192.03 o                         
  -5   5 -15      10457.01      11350.53       628.72 o                         
  -8   6 -15        200.31        247.67       142.79 o                         
  -7   6 -15       1697.41       1808.83       297.13 o                         
  -6   6 -15       1216.75       1192.10       233.85 o                         
  -5   6 -15       1351.06       1484.90       259.31 o                         
  -9   7 -15        600.87        594.58       194.08 o                         
  -8   7 -15         67.96        235.68       146.78 o                         
  -7   7 -15        422.49        818.30       232.48 o                         
  -6   7 -15       2850.44       3708.69       420.64 o                         
  -5   7 -15       2013.62       2181.91       326.62 o                         
  -9   8 -15        960.81       1000.83       258.22 o                         
  -8   8 -15       1774.12       1872.11       331.72 o                         
  -7   8 -15        231.85        245.81       158.80 o                         
  -6   8 -15       1370.62       1682.47       309.61 o                         
  -5   8 -15       1538.59       1726.56       311.82 o                         
  -7   9 -15       2262.10       2496.89       406.18 o                         
  -6   9 -15        246.82        394.39       165.36 o                         
  -5   9 -15       3388.16       3785.51       463.57 o                         
   2   2 -14       1937.84       2197.13       219.68 o                         
  -5   3 -14       2925.87       3190.67       294.91 o                         
   1   3 -14        672.27        517.74        97.77 o                         
   2   3 -14       1747.58       2015.43       219.26 o                         
   3   3 -14        498.72        583.41       142.32 o                         
  -7   4 -14       5658.19       5790.32       450.64 o                         
  -6   4 -14       2592.31       3192.85       333.61 o                         
  -5   4 -14       1967.02       2124.74       259.36 o                         
  -8   5 -14        297.78        302.84       145.13 o                         
  -7   5 -14       1841.22       1384.54       252.77 o                         
  -6   5 -14       1598.63       1339.04       232.96 o                         
  -5   5 -14       9333.04      10265.87       589.22 o                         
   5   5 -14         93.24       -174.93       174.93 o                         
 -10   6 -14        323.14        476.48       196.87 o                         
  -9   6 -14        791.64        832.19       221.50 o                         
  -8   6 -14       2083.27       1967.16       313.32 o                         
  -7   6 -14       1127.79       1433.71       263.57 o                         
  -6   6 -14       1391.68       1566.94       273.60 o                         
  -5   6 -14       1460.23       1496.13       248.69 o                         
 -10   7 -14       1805.34       1818.19       327.55 o                         
  -9   7 -14       1070.22       1356.70       290.00 o                         
  -8   7 -14        993.35        965.22       236.85 o                         
  -7   7 -14       1660.94       2266.87       343.85 o                         
  -6   7 -14       3041.35       2875.47       369.29 o                         
  -5   7 -14       1188.63       1611.14       286.91 o                         
  -9   8 -14       1328.23       1323.32       302.85 o                         
  -8   8 -14        198.90       -135.09       136.96 o                         
  -7   8 -14       1123.64       1573.37       306.48 o                         
  -6   8 -14        710.66        651.88       207.06 o                         
  -5   8 -14       1299.97       1367.48       281.93 o                         
  -8   9 -14        710.04       1070.98       267.86 o                         
  -7   9 -14        271.70        241.49       127.18 o                         
  -6   9 -14       1285.57       1636.42       320.30 o                         
  -5   9 -14       1053.92       1062.38       252.92 o                         
  -4   9 -14        190.51        156.33       112.01 o                         
   2   2 -13       4245.38       4204.74       293.73 o                         
  -5   3 -13       4168.67       4285.96       333.51 o                         
  -4   3 -13       1759.51       1680.42       210.90 o                         
   0   3 -13       2380.63       2184.14       166.03 o                         
   1   3 -13      14159.89      13423.67       473.43 o                         
   2   3 -13       3340.63       3298.90       275.63 o                         
   3   3 -13       2642.52       2515.46       271.47 o                         
  -7   4 -13        876.51       1179.54       218.49 o                         
  -6   4 -13       9001.15      10640.76       582.80 o                         
  -5   4 -13       3282.72       3123.66       307.23 o                         
  -8   5 -13       5444.50       6418.23       513.26 o                         
  -7   5 -13       1929.76       2322.14       311.58 o                         
  -6   5 -13       1188.56        904.31       196.77 o                         
  -5   5 -13       7929.74       7939.83       514.02 o                         
   5   5 -13        180.80        116.84       141.85 o                         
 -10   6 -13        738.14        637.96       261.65 o                         
  -9   6 -13        599.69        396.03       151.70 o                         
  -8   6 -13        423.51        359.30       152.80 o                         
  -7   6 -13       8244.07       8217.88       594.40 o                         
  -6   6 -13       2709.17       3028.85       353.78 o                         
  -5   6 -13        145.85         20.35       117.40 o                         
   4   6 -13        502.64        547.05       266.75 o                         
 -10   7 -13        748.55        405.44       181.05 o                         
  -9   7 -13       1733.11       2465.42       366.16 o                         
  -8   7 -13       2218.40       2814.52       379.03 o                         
  -7   7 -13        273.36        175.19       132.75 o                         
  -6   7 -13       4638.12       4042.24       431.52 o                         
  -5   7 -13       1036.25        953.07       212.63 o                         
  -9   8 -13        537.34        506.51       151.89 o                         
  -8   8 -13       1048.91       1239.61       273.64 o                         
  -7   8 -13       1371.29       1630.86       302.74 o                         
  -6   8 -13        199.74        198.69       152.50 o                         
  -5   8 -13       4124.30       4483.65       465.44 o                         
  -8   9 -13        573.30        656.02       191.86 o                         
  -7   9 -13       1610.05       2128.08       358.51 o                         
  -6   9 -13        225.60        105.40       113.21 o                         
  -5   9 -13        398.52        705.53       215.65 o                         
  -4   9 -13       4049.74       4291.84       483.49 o                         
  -7  10 -13        367.19        331.80       209.59 o                         
  -6  10 -13       1623.80       1506.14       351.19 o                         
  -5  10 -13        160.20        109.18       108.25 o                         
  -4  10 -13       1143.81        730.62       234.41 o                         
   2   2 -12       3964.04       3881.57       276.56 o                         
  -5   3 -12       2900.45       2911.28       272.35 o                         
  -4   3 -12       1296.21       1427.00       187.64 o                         
   0   3 -12       3473.02       3051.80       189.95 o                         
   1   3 -12       8405.69       7431.28       348.82 o                         
   2   3 -12        822.58        552.43       115.37 o                         
   3   3 -12       1758.30       1903.98       232.01 o                         
  -7   4 -12       1268.72       1561.07       240.75 o                         
  -6   4 -12        853.99       1024.29       186.81 o                         
  -5   4 -12       2976.22       3056.09       301.10 o                         
   2   4 -12       4086.99       4016.01       308.31 o                         
   3   4 -12       1859.55       2183.03       258.63 o                         
   4   4 -12       1585.10       1785.41       263.09 o                         
  -9   5 -12       1689.33       1584.67       277.34 o                         
  -8   5 -12       2895.13       3007.84       354.57 o                         
  -7   5 -12        584.40        742.33       210.32 o                         
  -6   5 -12        989.38       1215.10       224.47 o                         
  -5   5 -12         24.89         71.05        98.11 o                         
   5   5 -12       1474.66       1443.69       326.75 o                         
 -10   6 -12       1235.80       1037.47       188.84 o                         
  -9   6 -12       1182.71       1201.24       259.51 o                         
  -8   6 -12       1266.74       1428.27       266.18 o                         
  -7   6 -12       1143.86       1488.17       263.75 o                         
  -6   6 -12       1575.27       1626.54       270.81 o                         
  -5   6 -12        800.50        630.53       174.98 o                         
   4   6 -12       1070.71       1187.01       303.63 o                         
 -10   7 -12       1476.58       1652.83       245.24 o                         
  -9   7 -12       1591.70       2107.49       267.13 o                         
  -8   7 -12         66.31        194.66       179.18 o                         
  -7   7 -12        700.29        658.28       209.97 o                         
  -6   7 -12       2643.54       2472.25       337.74 o                         
  -5   7 -12       3343.18       3132.91       364.03 o                         
 -10   8 -12       1077.41       1022.63       265.51 o                         
  -9   8 -12       1387.69       1653.10       247.00 o                         
  -8   8 -12       1918.93       1963.86       335.07 o                         
  -7   8 -12        485.05        555.77       183.46 o                         
  -6   8 -12       1300.84        944.32       223.53 o                         
  -5   8 -12       2591.81       2557.45       349.84 o                         
  -9   9 -12        283.99        469.31       193.16 o                         
  -8   9 -12       1132.04       1250.32       220.81 o                         
  -7   9 -12       2767.37       3937.60       469.08 o                         
  -6   9 -12       1675.56       2412.07       376.20 o                         
  -5   9 -12       1912.98       1867.04       321.11 o                         
  -4   9 -12       1201.09       1487.81       282.77 o                         
  -7  10 -12       1181.54       1457.95       340.30 o                         
  -6  10 -12        621.35        711.03       172.57 o                         
  -5  10 -12       1125.99       1036.07       186.15 o                         
  -4  10 -12        320.86        140.25       120.41 o                         
   1   2 -11       1352.12       1210.62       135.34 o                         
   2   2 -11       2652.36       2551.70       222.45 o                         
  -5   3 -11       9164.87       9412.79       474.45 o                         
  -4   3 -11       3719.01       3831.03       291.65 o                         
  -1   3 -11        481.03        391.47        51.99 o                         
   0   3 -11       7099.88       6885.23       269.88 o                         
   1   3 -11       8379.63       8406.20       361.96 o                         
   2   3 -11       4718.57       4940.21       320.49 o                         
   3   3 -11       1816.31       1977.12       232.65 o                         
  -7   4 -11       1578.48       1577.97       235.69 o                         
  -6   4 -11       3794.10       4030.02       348.97 o                         
  -5   4 -11       2393.27       2136.52       245.69 o                         
   1   4 -11        184.55        142.80        60.80 o                         
   2   4 -11        641.52        787.13       140.40 o                         
   3   4 -11       5114.92       5500.26       402.70 o                         
   4   4 -11       2926.63       2988.15       328.36 o                         
  -9   5 -11       1848.87       2175.75       312.91 o                         
  -8   5 -11        322.81        430.93       154.81 o                         
  -7   5 -11       4026.55       4461.72       405.38 o                         
  -6   5 -11       5988.15       5974.52       450.21 o                         
  -5   5 -11       5477.86       5212.18       405.75 o                         
   4   5 -11        772.03        764.98       238.71 o                         
   5   5 -11       1152.54       1376.53       353.51 o                         
 -10   6 -11        249.27        347.10       119.37 o                         
  -9   6 -11       2126.66       2247.14       258.54 o                         
  -8   6 -11        481.30        413.26       169.25 o                         
  -7   6 -11        458.97        399.07       138.96 o                         
  -6   6 -11        891.65        804.31       194.99 o                         
  -5   6 -11       7409.62       7560.25       513.05 o                         
   3   6 -11       2644.64       3077.13       420.84 o                         
   4   6 -11       1237.03       1884.00       365.64 o                         
   5   6 -11        819.57        893.08       276.71 o                         
 -10   7 -11        242.38        208.21       107.40 o                         
  -9   7 -11        135.82         21.42       104.43 o                         
  -8   7 -11       1255.52       1241.78       247.64 o                         
  -7   7 -11       2608.23       3299.92       391.20 o                         
  -6   7 -11       1497.05       1501.07       268.01 o                         
  -5   7 -11        629.81        500.69       175.45 o                         
 -10   8 -11       1510.64       1709.19       336.95 o                         
  -9   8 -11        923.85       1038.63       195.45 o                         
  -8   8 -11        156.23        -51.94       108.25 o                         
  -7   8 -11        428.69        469.59       189.36 o                         
  -6   8 -11       2418.57       2464.08       353.94 o                         
  -5   8 -11        921.57        760.15       211.40 o                         
  -4   8 -11       3139.83       3467.08       393.88 o                         
  -9   9 -11       2287.14       3067.25       343.80 o                         
  -8   9 -11       2148.35       2616.51       300.07 o                         
  -7   9 -11        233.76        106.98       147.85 o                         
  -6   9 -11        952.13        928.79       253.86 o                         
  -5   9 -11       1953.38       1785.79       309.11 o                         
  -4   9 -11       1235.97       1329.78       261.32 o                         
  -8  10 -11       1518.43       2003.30       430.24 o                         
  -7  10 -11       1777.15       2134.70       274.81 o                         
  -6  10 -11        366.63        378.00       133.87 o                         
  -5  10 -11       1988.90       1810.18       243.48 o                         
  -4  10 -11       1583.63       2137.94       355.38 o                         
  -3  10 -11       1834.51       1974.23       342.32 o                         
   1   2 -10       5829.17       5510.33       267.99 o                         
   2   2 -10        764.61        655.77       118.23 o                         
  -5   3 -10       3711.49       3714.76       298.41 o                         
  -4   3 -10       2002.36       1826.52       198.70 o                         
  -1   3 -10      11425.64      10596.13       240.02 o                         
   0   3 -10       5746.69       5598.07       236.48 o                         
   1   3 -10       8109.28       7793.01       339.92 o                         
   2   3 -10       1518.91       1470.88       177.40 o                         
   3   3 -10       3470.54       3555.53       303.97 o                         
  -7   4 -10       1173.69       1395.24       227.01 o                         
  -6   4 -10       4113.03       4184.82       353.01 o                         
  -5   4 -10       3539.50       4050.16       332.44 o                         
  -4   4 -10      13695.16      12708.11       553.84 o                         
   0   4 -10      13410.01      12789.89       370.75 o                         
   1   4 -10       5347.01       5592.08       305.49 o                         
   2   4 -10       2030.68       1800.05       205.59 o                         
   3   4 -10       1218.15       1081.22       184.23 o                         
   4   4 -10       6149.26       6562.62       477.78 o                         
  -9   5 -10       1401.98       1135.81       186.84 o                         
  -8   5 -10       3613.14       4321.38       413.93 o                         
  -7   5 -10       2913.52       2889.44       330.35 o                         
  -6   5 -10       2882.81       2944.24       320.40 o                         
  -5   5 -10       7422.01       7260.76       467.94 o                         
   3   5 -10        477.99        642.48       154.05 o                         
   4   5 -10         92.23        114.80        81.61 o                         
   5   5 -10       2982.82       3226.64       473.31 o                         
 -11   6 -10        650.78        191.69       151.29 o                         
 -10   6 -10        311.59        296.17       118.12 o                         
  -9   6 -10       3769.49       4395.90       344.61 o                         
  -8   6 -10       2294.69       2845.36       354.70 o                         
  -7   6 -10       5326.92       5459.87       469.91 o                         
  -6   6 -10       5941.18       6517.37       492.89 o                         
  -5   6 -10       6051.55       5686.32       441.43 o                         
   3   6 -10       3549.81       4247.17       489.23 o                         
   4   6 -10        411.90        597.05       222.97 o                         
   5   6 -10        226.45         91.16       143.34 o                         
 -11   7 -10        825.99        810.18       223.67 o                         
 -10   7 -10       1328.43       1257.35       206.51 o                         
  -9   7 -10       2730.05       3241.03       416.94 o                         
  -8   7 -10       3980.05       4558.97       459.46 o                         
  -7   7 -10       1592.17       1652.31       286.42 o                         
  -6   7 -10       2806.51       2992.84       357.30 o                         
  -5   7 -10       4718.30       4720.50       431.70 o                         
 -10   8 -10       1427.85       1448.45       233.16 o                         
  -9   8 -10       1534.59       1648.84       237.20 o                         
  -8   8 -10       2771.83       3571.51       328.29 o                         
  -7   8 -10       4954.95       4866.83       493.21 o                         
  -6   8 -10       1227.13       1008.80       239.68 o                         
  -5   8 -10        522.90        560.55       195.84 o                         
  -4   8 -10       5057.95       5576.29       482.78 o                         
  -9   9 -10       1714.83       1818.09       260.47 o                         
  -8   9 -10        320.84        340.24       235.52 o                         
  -7   9 -10       1145.33       1213.86       208.72 o                         
  -6   9 -10       2319.83       2232.68       255.11 o                         
  -5   9 -10        155.83        375.42       184.70 o                         
  -4   9 -10        364.82        250.56       178.66 o                         
  -8  10 -10       1122.27       1122.89       218.85 o                         
  -7  10 -10       1018.69       1040.46       202.08 o                         
  -6  10 -10        427.49        254.40       116.59 o                         
  -5  10 -10       1195.06       1430.43       213.23 o                         
  -4  10 -10        266.33        352.59       201.01 o                         
  -3  10 -10        476.93        393.40       170.05 o                         
  -7  11 -10        209.65       -223.11       223.11 o                         
   1   2  -9      16217.41      14801.28       425.23 o                         
   2   2  -9      33869.78      32718.29       749.06 o                         
  -5   3  -9       6092.32       5822.54       363.51 o                         
  -4   3  -9      21892.92      20653.29       639.17 o                         
  -1   3  -9       3538.51       3544.06       127.59 o                         
   0   3  -9      53537.03      51744.60       690.91 o                         
   1   3  -9       8183.62       7828.50       335.05 o                         
   2   3  -9      11102.30      10739.23       457.77 o                         
   3   3  -9       8643.85       9535.19       490.11 o                         
  -7   4  -9       4356.35       5065.44       399.18 o                         
  -6   4  -9       8782.74       9558.67       520.67 o                         
  -5   4  -9      10707.97      10551.95       520.39 o                         
  -4   4  -9       6466.29       6152.92       378.82 o                         
  -1   4  -9       9927.19       9812.05       211.02 o                         
   0   4  -9       4167.75       4033.92       205.31 o                         
   1   4  -9      21077.58      19620.13       567.61 o                         
   2   4  -9       6861.11       7721.67       409.22 o                         
   3   4  -9       4205.80       4028.35       337.37 o                         
   4   4  -9       1531.19       1474.82       238.37 o                         
  -9   5  -9       2054.97       2528.64       258.98 o                         
  -8   5  -9       1607.03       1653.52       256.62 o                         
  -7   5  -9       2339.75       2464.76       311.10 o                         
  -6   5  -9       9116.77       9153.94       545.08 o                         
  -5   5  -9       6671.06       6321.13       432.52 o                         
  -4   5  -9       7073.38       7125.65       437.72 o                         
   1   5  -9       5459.05       5880.69       330.82 o                         
   2   5  -9       3249.11       3291.36       286.95 o                         
   3   5  -9       3459.91       3483.84       332.37 o                         
   4   5  -9        701.87        717.89       138.16 o                         
   5   5  -9        341.88        327.90       116.18 o                         
 -11   6  -9        846.24        810.19       333.92 o                         
 -10   6  -9       1184.78       1616.85       229.85 o                         
  -9   6  -9         72.37        -24.98        68.36 o                         
  -8   6  -9       3669.44       4136.33       422.51 o                         
  -7   6  -9       2895.66       3273.59       368.93 o                         
  -6   6  -9        233.29        311.49       145.01 o                         
  -5   6  -9       4809.52       4438.09       396.00 o                         
  -4   6  -9       2611.52       2460.04       286.78 o                         
   2   6  -9       1334.81       1633.72       283.94 o                         
   3   6  -9        576.06        725.73       224.42 o                         
   4   6  -9        912.24       1368.56       317.53 o                         
   5   6  -9        684.93        889.10       263.48 o                         
 -11   7  -9        647.28        719.41       205.25 o                         
 -10   7  -9        969.96       1076.17       197.79 o                         
  -9   7  -9        792.30       1142.60       203.01 o                         
  -8   7  -9         98.39         67.27        96.75 o                         
  -7   7  -9       3570.97       3577.86       400.25 o                         
  -6   7  -9       2583.72       2350.43       318.41 o                         
  -5   7  -9       1398.61       1955.50       294.17 o                         
  -4   7  -9       5323.98       5422.68       441.84 o                         
 -10   8  -9        675.91        546.41       285.74 o                         
  -9   8  -9        441.40        872.03       281.31 o                         
  -8   8  -9       2107.79       2178.30       260.59 o                         
  -7   8  -9         50.87        146.16       107.81 o                         
  -6   8  -9       6614.88       6892.85       555.47 o                         
  -5   8  -9       1202.96       1032.33       238.75 o                         
  -4   8  -9        176.55         72.09       106.81 o                         
  -9   9  -9        410.12        564.09       637.96 o                         
  -8   9  -9       1100.26       1239.40       226.04 o                         
  -7   9  -9       1002.60        863.36       180.62 o                         
  -6   9  -9         18.28         47.52       114.67 o                         
  -5   9  -9       9096.26      10370.20       511.71 o                         
  -4   9  -9        287.77        176.04        96.36 o                         
  -8  10  -9        332.09        341.89       169.35 o                         
  -7  10  -9       3392.70       4516.78       398.86 o                         
  -6  10  -9        351.31        379.26       145.56 o                         
  -5  10  -9        479.98        465.41       180.80 o                         
  -4  10  -9       3741.84       3465.17       428.90 o                         
  -3  10  -9        133.67        346.10       152.39 o                         
  -7  11  -9        357.61        313.23       176.68 o                         
  -5  11  -9        103.50        164.22       159.45 o                         
  -4  11  -9       1076.66        994.24       283.25 o                         
   1   2  -8       3703.71       3449.94       204.96 o                         
   2   2  -8      11184.60      10841.97       425.26 o                         
  -5   3  -8        107.76        175.22        95.61 o                         
  -4   3  -8       8317.82       8153.15       399.16 o                         
  -1   3  -8      11359.66      10964.82       201.08 o                         
   0   3  -8      19223.50      18519.91       405.07 o                         
   1   3  -8       1737.53       1619.23       153.99 o                         
   2   3  -8       1275.26       1203.71       158.16 o                         
   3   3  -8       5108.11       5005.35       357.59 o                         
  -7   4  -8       3111.13       3440.63       331.87 o                         
  -6   4  -8       1803.32       2167.53       255.89 o                         
  -5   4  -8       2645.52       2710.70       269.05 o                         
  -4   4  -8       1126.15       1027.22       163.64 o                         
  -1   4  -8       2492.77       2608.47       112.06 o                         
   0   4  -8       5974.62       5901.76       252.64 o                         
   1   4  -8      12879.02      12536.21       442.19 o                         
   2   4  -8        983.23       1111.93       160.17 o                         
   3   4  -8       1576.67       1300.46       204.09 o                         
   4   4  -8       2840.17       3205.79       259.05 o                         
  -9   5  -8       4984.92       5690.85       372.61 o                         
  -8   5  -8        725.77       1073.01       173.25 o                         
  -7   5  -8        808.91        884.60       205.12 o                         
  -6   5  -8       1277.49        961.72       190.34 o                         
  -5   5  -8       9024.50      10295.63       540.55 o                         
  -4   5  -8       5848.17       5491.68       383.72 o                         
   0   5  -8       1249.76       1136.98       125.22 o                         
   1   5  -8       3423.92       3067.85       243.38 o                         
   2   5  -8       5226.26       5186.46       360.87 o                         
   3   5  -8       5302.47       5626.08       452.66 o                         
   4   5  -8        738.70        781.75       150.48 o                         
   5   5  -8       1622.95       1788.11       228.65 o                         
 -11   6  -8       1049.14        818.04       337.32 o                         
 -10   6  -8       1382.25       1578.45       217.73 o                         
  -9   6  -8        401.13        674.51       146.09 o                         
  -8   6  -8       4105.17       4416.81       327.38 o                         
  -7   6  -8       1372.66       1431.15       249.22 o                         
  -6   6  -8        805.20       1067.68       210.35 o                         
  -5   6  -8       1995.26       1450.57       230.59 o                         
  -4   6  -8       9481.25       9468.45       534.42 o                         
   2   6  -8       1447.77       2024.87       302.56 o                         
   3   6  -8       3476.66       4666.95       495.12 o                         
   4   6  -8       3909.93       4229.63       501.07 o                         
   5   6  -8        222.80        494.67       226.01 o                         
 -11   7  -8        861.98        931.46       188.73 o                         
 -10   7  -8       1937.64       2180.32       257.85 o                         
  -9   7  -8        635.07        526.64       149.91 o                         
  -8   7  -8         65.77        109.80       111.62 o                         
  -7   7  -8       4938.28       5317.33       477.37 o                         
  -6   7  -8       2914.14       2977.16       352.16 o                         
  -5   7  -8        380.07        394.29       170.23 o                         
  -4   7  -8       1588.20       1641.62       250.86 o                         
 -10   8  -8        866.47       1061.57       202.16 o                         
  -9   8  -8       2966.67       3775.58       337.23 o                         
  -8   8  -8         62.47        111.02       121.25 o                         
  -7   8  -8        340.38        360.73       132.38 o                         
  -6   8  -8       3972.64       4055.88       319.14 o                         
  -5   8  -8       4379.45       3996.17       410.10 o                         
  -4   8  -8       1331.64       1556.38       264.09 o                         
 -10   9  -8        404.15        156.43       471.57 o                         
  -9   9  -8       1144.07       1344.67       221.24 o                         
  -8   9  -8       4001.47       4513.97       470.89 o                         
  -7   9  -8       1557.97       1450.29       219.33 o                         
  -6   9  -8        906.21        799.77       163.85 o                         
  -5   9  -8        968.19        972.43       174.58 o                         
  -4   9  -8       1458.53       1713.94       338.88 o                         
  -3   9  -8        721.83        683.48       188.43 o                         
  -9  10  -8        108.11        -98.37       166.00 o                         
  -8  10  -8        861.55        938.83       190.29 o                         
  -7  10  -8       1289.13       1262.30       206.44 o                         
  -6  10  -8       1168.51       1182.85       198.78 o                         
  -5  10  -8        707.82        491.09       247.07 o                         
  -4  10  -8       1516.50       1908.23       325.06 o                         
  -3  10  -8        275.37        407.87       162.14 o                         
  -2  10  -8        722.54        684.60       197.63 o                         
  -7  11  -8        289.19        483.69       241.42 o                         
  -6  11  -8        549.12        571.36       211.49 o                         
  -5  11  -8         92.07         62.92       172.33 o                         
  -4  11  -8        350.16        540.87       219.61 o                         
  -3  11  -8       1846.16       2030.54       350.79 o                         
  -3   2  -7       1061.12       1067.86       130.79 o                         
   0   2  -7       3552.74       3345.69       150.43 o                         
   1   2  -7       1633.81       1664.66       140.45 o                         
   2   2  -7      11635.53      11490.17       431.13 o                         
  -5   3  -7       1778.04       1828.13       205.99 o                         
  -4   3  -7       8459.71       8021.24       390.70 o                         
  -1   3  -7       5791.73       5788.43       131.12 o                         
   0   3  -7        722.44        652.46        79.11 o                         
   1   3  -7       1840.95       1765.72       157.63 o                         
   2   3  -7       5497.13       5421.53       318.85 o                         
   3   3  -7       2005.12       2456.75       248.81 o                         
  -7   4  -7       1119.98       1199.60       208.31 o                         
  -6   4  -7       9585.56       9780.40       517.61 o                         
  -5   4  -7      12278.10      12402.70       554.15 o                         
  -4   4  -7       7521.84       7117.77       397.68 o                         
  -1   4  -7        740.24        763.91        63.81 o                         
   0   4  -7       1275.31       1294.46       119.76 o                         
   1   4  -7        866.40        849.66       122.81 o                         
   2   4  -7       4543.18       4705.41       316.80 o                         
   3   4  -7       3700.98       3583.54       314.03 o                         
   4   4  -7       1537.77       1728.07       191.38 o                         
  -9   5  -7       1122.10       1023.05       168.15 o                         
  -8   5  -7       7160.93       7992.55       415.08 o                         
  -7   5  -7       1220.47       1105.91       208.52 o                         
  -6   5  -7       3236.78       3397.05       332.27 o                         
  -5   5  -7       6254.73       6464.04       428.63 o                         
  -4   5  -7      13294.03      12881.30       569.57 o                         
  -1   5  -7       4788.88       4249.66       186.25 o                         
   0   5  -7       2237.23       2169.91       172.98 o                         
   1   5  -7       2373.61       2229.65       212.01 o                         
   2   5  -7       1336.80       1741.46       217.25 o                         
   3   5  -7       1200.77       1600.30       189.49 o                         
   4   5  -7       3818.69       4405.58       434.14 o                         
   5   5  -7        966.66        949.54       165.86 o                         
 -11   6  -7       2033.74       2310.28       267.85 o                         
 -10   6  -7       1420.42       1655.79       227.43 o                         
  -9   6  -7        637.50        550.44       147.93 o                         
  -8   6  -7        541.52        841.90       162.82 o                         
  -7   6  -7       5422.69       6217.20       485.58 o                         
  -6   6  -7       1707.58       1609.04       246.85 o                         
  -5   6  -7       3937.57       3559.43       340.98 o                         
  -4   6  -7        862.07       1301.77       212.40 o                         
   1   6  -7       1332.09       1510.91       239.82 o                         
   2   6  -7       3901.98       3915.50       261.18 o                         
   3   6  -7       1220.92       1269.51       219.92 o                         
   4   6  -7       2703.42       3040.89       272.64 o                         
   5   6  -7        216.24        460.18       196.30 o                         
 -11   7  -7        150.76        350.49       144.45 o                         
 -10   7  -7       1189.02        963.95       211.00 o                         
  -9   7  -7       3051.98       3420.06       315.17 o                         
  -8   7  -7        370.18        345.64       126.91 o                         
  -7   7  -7       1780.28       1860.40       221.90 o                         
  -6   7  -7       1101.59       1445.47       252.35 o                         
  -5   7  -7       1394.87       1028.50       221.61 o                         
  -4   7  -7       1544.82       1485.75       238.31 o                         
 -10   8  -7        352.84        325.18       284.62 o                         
  -9   8  -7        644.59        548.04       247.24 o                         
  -8   8  -7       2245.28       2436.14       271.96 o                         
  -7   8  -7       1055.18       1151.24       298.60 o                         
  -6   8  -7       1043.68       1188.12       186.96 o                         
  -5   8  -7       1397.62       1689.68       206.38 o                         
  -4   8  -7       4239.09       4804.94       401.81 o                         
  -3   8  -7       1083.33       1016.58       210.95 o                         
 -10   9  -7       1492.94       1340.84       371.39 o                         
  -9   9  -7        492.84        583.61       166.52 o                         
  -8   9  -7        420.76        262.94       136.50 o                         
  -7   9  -7        385.13        338.54       134.49 o                         
  -6   9  -7        648.98        699.52       153.97 o                         
  -5   9  -7        870.53       1076.66       182.71 o                         
  -4   9  -7       1798.99       1817.47       281.42 o                         
  -3   9  -7       2853.80       2869.38       358.94 o                         
  -9  10  -7       1174.67       1350.44       227.04 o                         
  -8  10  -7        380.02        304.56       138.79 o                         
  -7  10  -7        499.61        338.58       137.67 o                         
  -6  10  -7        450.60        478.22       138.91 o                         
  -5  10  -7       1651.34       1890.21       279.05 o                         
  -4  10  -7       2902.71       3095.60       396.72 o                         
  -3  10  -7       1091.88       1458.18       279.73 o                         
  -2  10  -7       1195.91       1170.12       245.59 o                         
  -8  11  -7        393.57       1239.14       334.42 o                         
  -7  11  -7        812.76        889.12       293.29 o                         
  -6  11  -7       1784.57       1970.15       346.00 o                         
  -5  11  -7        602.86        221.25       166.69 o                         
  -4  11  -7       1296.62       1105.27       280.39 o                         
  -3  11  -7       2439.81       2845.27       403.92 o                         
  -3   2  -6       1431.40       1569.23       152.67 o                         
   0   2  -6       3040.31       2859.46       136.90 o                         
   1   2  -6       5102.55       4696.23       229.04 o                         
   2   2  -6       7359.56       7317.76       340.14 o                         
  -5   3  -6       1846.16       1560.53       193.93 o                         
  -4   3  -6       6117.08       5925.39       332.31 o                         
  -3   3  -6       7011.68       6537.13       326.24 o                         
  -1   3  -6       1666.42       1641.18        68.40 o                         
   0   3  -6       8075.34       8006.45       257.80 o                         
   1   3  -6       5627.66       5289.35       264.51 o                         
   2   3  -6       5376.07       5268.17       312.32 o                         
   3   3  -6       8782.23       8997.02       463.01 o                         
  -7   4  -6       2453.02       2450.76       278.96 o                         
  -6   4  -6       2032.12       2003.92       238.38 o                         
  -5   4  -6       1541.01       1529.32       208.67 o                         
  -4   4  -6       7598.80       7385.91       401.55 o                         
  -1   4  -6       5663.02       5267.28       170.24 o                         
   0   4  -6      10790.60      10850.41       340.75 o                         
   1   4  -6       7635.34       7690.98       350.19 o                         
   2   4  -6        351.77        278.08        95.73 o                         
   3   4  -6       1488.59       1578.86       165.80 o                         
   4   4  -6       3376.86       3555.81       270.87 o                         
  -9   5  -6       1285.51       1551.34       207.33 o                         
  -8   5  -6       1945.12       1876.22       213.11 o                         
  -7   5  -6       1110.32       1120.60       159.89 o                         
  -6   5  -6       3684.36       3641.14       340.21 o                         
  -5   5  -6       5373.44       4958.09       373.38 o                         
  -4   5  -6        706.58        456.22       127.66 o                         
  -1   5  -6       2995.69       2770.90       155.68 o                         
   0   5  -6       6257.84       6052.81       291.51 o                         
   1   5  -6       3878.69       4065.21       282.66 o                         
   2   5  -6       5068.52       5528.18       286.76 o                         
   3   5  -6         94.37        217.29       101.78 o                         
   4   5  -6       1417.72       1580.13       195.48 o                         
   5   5  -6       1207.01        983.51       169.38 o                         
 -11   6  -6       1219.18       1643.27       287.49 o                         
 -10   6  -6       1492.52       1431.11       213.77 o                         
  -9   6  -6       3205.72       3373.13       297.38 o                         
  -8   6  -6       4574.65       5440.59       722.86 o                         
  -7   6  -6       3935.63       4380.38       308.12 o                         
  -6   6  -6        863.23        884.59       198.37 o                         
  -5   6  -6       6364.85       6016.54       439.69 o                         
  -4   6  -6       5547.81       5187.87       386.74 o                         
   0   6  -6       6728.31       6780.67       339.29 o                         
   1   6  -6       4197.63       4813.80       424.35 o                         
   2   6  -6       1576.26       1720.57       260.51 o                         
   3   6  -6        806.11       1196.34       164.38 o                         
   4   6  -6       1063.38       1187.25       175.10 o                         
   5   6  -6        242.99        547.72       144.32 o                         
 -11   7  -6       1446.81       1519.94       228.29 o                         
 -10   7  -6       1454.48       1388.57       211.60 o                         
  -9   7  -6       2443.84       2626.59       273.25 o                         
  -8   7  -6       2018.09       2315.60       253.83 o                         
  -7   7  -6       4802.71       5238.11       350.74 o                         
  -6   7  -6       9029.10       9810.76       455.70 o                         
  -5   7  -6       1887.52       1816.36       266.12 o                         
  -4   7  -6       1159.44       1059.84       213.59 o                         
 -11   8  -6        339.06        137.31       152.74 o                         
 -10   8  -6       1809.73       1963.18       252.14 o                         
  -9   8  -6       3010.76       2925.09       297.85 o                         
  -8   8  -6       7461.60       8409.03       532.72 o                         
  -7   8  -6        242.22        377.33       190.68 o                         
  -6   8  -6       1853.82       2109.48       237.25 o                         
  -5   8  -6       4283.25       3990.97       297.64 o                         
  -4   8  -6        540.40        550.72       138.80 o                         
  -3   8  -6       1010.36        974.99       236.38 o                         
 -10   9  -6       1371.93       1309.29       218.90 o                         
  -9   9  -6        453.86        724.06       176.32 o                         
  -8   9  -6       2585.77       3100.23       308.12 o                         
  -7   9  -6       6749.07       7662.56       456.53 o                         
  -6   9  -6       1465.05       1819.53       227.73 o                         
  -5   9  -6       2185.51       2118.87       233.58 o                         
  -4   9  -6       3883.99       4182.15       306.23 o                         
  -3   9  -6        105.75        134.30       128.57 o                         
  -9  10  -6       1713.30       2021.09       275.05 o                         
  -8  10  -6       2000.63       1961.00       254.65 o                         
  -7  10  -6       1788.40       1872.19       239.75 o                         
  -6  10  -6       1695.72       1964.68       265.85 o                         
  -5  10  -6        908.51       1031.15       201.71 o                         
  -4  10  -6        965.58       1267.45       274.30 o                         
  -3  10  -6       1193.70       1031.60       227.61 o                         
  -2  10  -6        337.21        413.71       154.44 o                         
  -8  11  -6        659.27       1264.63       325.36 o                         
  -7  11  -6       2182.59       2946.35       311.66 o                         
  -6  11  -6       1610.74       2215.72       362.73 o                         
  -5  11  -6        186.36         83.82       120.67 o                         
  -4  11  -6        270.72        -31.93       125.25 o                         
  -3  11  -6        444.49        722.94       222.67 o                         
   1   1  -5       3325.84       3209.47       166.44 o                         
  -3   2  -5      40205.49      39495.69       708.37 o                         
   0   2  -5       5052.96       4787.71       169.61 o                         
   1   2  -5      16647.77      16032.26       410.27 o                         
   2   2  -5       5302.95       5696.13       298.80 o                         
  -5   3  -5      23062.31      24321.98       708.58 o                         
  -4   3  -5      19524.10      19429.29       590.22 o                         
  -3   3  -5       2820.79       2807.79       214.55 o                         
  -1   3  -5      11777.43      11719.17       188.04 o                         
   0   3  -5       6093.94       5723.29       214.63 o                         
   1   3  -5      14387.05      13583.34       424.06 o                         
   2   3  -5      23968.71      24813.13       670.61 o                         
   3   3  -5       2451.00       2366.80       245.52 o                         
  -7   4  -5       5094.57       5255.28       413.87 o                         
  -6   4  -5      11735.56      11947.88       562.41 o                         
  -5   4  -5       1229.10       1041.94       173.82 o                         
  -4   4  -5      24655.51      24297.08       709.39 o                         
  -3   4  -5      18077.56      16932.24       557.68 o                         
  -1   4  -5       6796.51       6663.84       205.87 o                         
   0   4  -5      24948.09      23650.19       524.74 o                         
   1   4  -5       9851.05       9361.99       389.70 o                         
   2   4  -5       5366.31       4997.40       329.47 o                         
   3   4  -5       5172.66       5596.37       325.02 o                         
   4   4  -5       1646.55       1804.10       194.18 o                         
  -9   5  -5       5483.84       6089.50       376.08 o                         
  -8   5  -5        677.53        650.44       231.60 o                         
  -7   5  -5       1351.79       1592.77       184.58 o                         
  -6   5  -5       5493.44       5139.49       396.50 o                         
  -5   5  -5       9932.46       9557.78       512.63 o                         
  -4   5  -5       2635.26       2530.98       258.31 o                         
  -2   5  -5      12530.98       9947.27       151.91 o                         
   0   5  -5       1141.47       1223.37       135.88 o                         
   1   5  -5      10261.40      11040.01       353.60 o                         
   2   5  -5        879.49        978.83       129.14 o                         
   3   5  -5       4434.94       4827.46       299.50 o                         
   4   5  -5        852.71        870.37       150.68 o                         
   5   5  -5        773.21        804.03       154.77 o                         
 -11   6  -5       2341.09       2884.22       294.61 o                         
 -10   6  -5        275.14        471.77       131.28 o                         
  -9   6  -5       1046.30       1403.53       202.27 o                         
  -8   6  -5       1524.43       1647.89       210.44 o                         
  -7   6  -5        504.21        528.26       128.51 o                         
  -6   6  -5       1790.62       1928.46       200.66 o                         
  -5   6  -5       4063.45       3476.41       334.65 o                         
  -4   6  -5      12079.70      10933.42       557.27 o                         
  -1   6  -5       4298.19       4584.79       291.18 o                         
   0   6  -5        516.15        598.19        86.80 o                         
   1   6  -5       2072.30       2633.51       192.17 o                         
   2   6  -5       1647.16       1908.47       183.45 o                         
   3   6  -5        622.59        672.01       130.52 o                         
   4   6  -5       3138.41       3814.88       303.81 o                         
   5   6  -5        655.97        784.31       160.32 o                         
 -11   7  -5       1384.67       1633.01       618.90 o                         
 -10   7  -5       1233.64       1603.61       224.44 o                         
  -9   7  -5        901.05        880.17       173.30 o                         
  -8   7  -5        732.00        877.30       163.61 o                         
  -7   7  -5       1280.13       1337.94       190.43 o                         
  -6   7  -5       2767.57       2745.84       246.74 o                         
  -5   7  -5       3870.43       4460.73       292.65 o                         
  -4   7  -5       2792.97       3117.03       261.06 o                         
  -3   7  -5       2141.55       2299.85       199.44 o                         
  -2   7  -5       4520.55       5542.33       404.94 o                         
 -11   8  -5        829.68        506.11       299.21 o                         
 -10   8  -5       1707.78       1766.82       237.62 o                         
  -9   8  -5        376.21        542.24       151.51 o                         
  -8   8  -5        197.33         76.70        96.77 o                         
  -7   8  -5       3307.79       3641.36       304.87 o                         
  -6   8  -5       1156.19        985.54       169.36 o                         
  -5   8  -5       1479.42       1456.65       188.07 o                         
  -4   8  -5       9240.45      10668.16       844.82 o                         
  -3   8  -5        592.59        660.35       157.11 o                         
 -10   9  -5        789.83        642.11       180.84 o                         
  -9   9  -5       2037.01       2492.79       282.20 o                         
  -8   9  -5        561.67        507.61       190.05 o                         
  -7   9  -5        136.65        -74.76        94.63 o                         
  -6   9  -5       7989.24       8460.74       455.94 o                         
  -5   9  -5       1196.94       1538.64       201.34 o                         
  -4   9  -5        572.54        572.63       126.09 o                         
  -3   9  -5       6052.81       6111.00       497.57 o                         
  -2   9  -5        509.93        378.37       137.17 o                         
  -9  10  -5        462.37        251.88       158.79 o                         
  -8  10  -5       2777.07       3075.45       532.98 o                         
  -7  10  -5        565.87        671.05       187.85 o                         
  -6  10  -5        111.81         13.54        79.53 o                         
  -5  10  -5       6040.44       6296.13       398.60 o                         
  -4  10  -5       1071.68       1226.14       256.84 o                         
  -3  10  -5       1599.08       1768.72       297.12 o                         
  -2  10  -5        453.37        381.71       159.58 o                         
  -8  11  -5        424.73        364.07       140.06 o                         
  -7  11  -5       2299.55       2484.94       286.85 o                         
  -6  11  -5        810.43        804.91       249.76 o                         
  -5  11  -5       1012.60       1290.46       277.82 o                         
  -4  11  -5       1269.86       1131.84       259.71 o                         
  -3  11  -5        439.07        418.62       171.57 o                         
   1   1  -4       1683.36       1735.35       128.90 o                         
  -3   2  -4      13255.09      13523.81       412.85 o                         
   0   2  -4      32300.93      32242.74       422.64 o                         
   1   2  -4       4164.68       3846.71       201.65 o                         
   2   2  -4       2817.77       2633.11       205.88 o                         
  -5   3  -4       5129.14       5425.13       339.83 o                         
  -4   3  -4       4126.77       4061.30       274.49 o                         
  -3   3  -4       7494.80       7835.45       344.36 o                         
  -1   3  -4       5297.04       5194.41       136.75 o                         
   0   3  -4       3225.16       3333.10       169.09 o                         
   1   3  -4       8523.51       8756.42       335.17 o                         
   2   3  -4       2810.05       2912.90       232.72 o                         
   3   3  -4       3592.94       3503.01       222.89 o                         
  -7   4  -4        753.31        706.01       128.27 o                         
  -6   4  -4       6599.14       6505.44       317.00 o                         
  -5   4  -4        582.50        688.26       148.46 o                         
  -4   4  -4      23104.53      23659.92       694.17 o                         
  -3   4  -4      27231.46      27296.13       694.12 o                         
  -1   4  -4      19578.52      19331.86       366.63 o                         
   0   4  -4       3929.88       3860.35       211.70 o                         
   1   4  -4       4348.69       4544.92       275.62 o                         
   2   4  -4       1152.58       1203.80       128.44 o                         
   3   4  -4       6939.29       7236.70       403.13 o                         
   4   4  -4       8378.95       9003.10       955.31 o                         
  -9   5  -4        443.45        720.00       146.50 o                         
  -8   5  -4       2119.88       2483.45       234.75 o                         
  -7   5  -4       4060.61       4426.85       292.47 o                         
  -6   5  -4       7050.50       7586.60       359.69 o                         
  -5   5  -4      14119.44      14219.75       613.47 o                         
  -4   5  -4       1549.08       1628.08       210.33 o                         
  -3   5  -4      25955.49      23809.19       706.23 o                         
  -2   5  -4      14761.74      12795.32       200.21 o                         
   0   5  -4        781.42        874.32        91.50 o                         
   1   5  -4       6340.67       6396.17       288.65 o                         
   2   5  -4       7030.00       6909.16       317.07 o                         
   3   5  -4        524.40        296.05        97.82 o                         
   4   5  -4       2358.30       2569.05       516.44 o                         
   5   5  -4       5439.76       6384.39       401.67 o                         
 -11   6  -4         90.08         35.99        84.48 o                         
 -10   6  -4         33.55        130.97       103.68 o                         
  -9   6  -4       5451.94       5775.88       427.53 o                         
  -8   6  -4        935.50       1043.20       239.56 o                         
  -7   6  -4       5258.55       5418.65       765.04 o                         
  -6   6  -4       2808.16       2630.58       226.86 o                         
  -5   6  -4       8447.23       8823.31       383.81 o                         
  -4   6  -4       4624.40       4374.86       424.03 o                         
  -3   6  -4       3129.64       2966.58       279.54 o                         
  -1   6  -4       8140.43       8678.40       341.17 o                         
   0   6  -4      10945.12      11515.33       339.88 o                         
   1   6  -4        914.38        947.84       119.95 o                         
   2   6  -4       5917.07       5817.72       311.18 o                         
   3   6  -4       5905.37       6683.90       364.45 o                         
   4   6  -4        269.82        282.73       104.98 o                         
   5   6  -4        213.53        372.55       127.57 o                         
 -11   7  -4        690.37        643.08       270.43 o                         
 -10   7  -4        384.51        325.37       117.53 o                         
  -9   7  -4       1109.93       1085.63       295.17 o                         
  -8   7  -4       6413.30       6612.76       523.64 o                         
  -7   7  -4       2015.59       1669.53       206.95 o                         
  -6   7  -4       2974.36       2880.60       251.01 o                         
  -5   7  -4       2413.51       2391.49       221.86 o                         
  -4   7  -4       7709.79       7774.41       363.48 o                         
  -3   7  -4       3983.28       4469.00       422.83 o                         
  -2   7  -4       5187.54       6475.08       429.61 o                         
   1   7  -4       5176.30       5319.71       383.21 o                         
   2   7  -4        110.62        -47.25        60.95 o                         
   3   7  -4       2121.74       1566.70       260.98 o                         
   4   7  -4       2161.38       2417.79       342.26 o                         
 -11   8  -4        178.40        248.86       121.44 o                         
 -10   8  -4       1565.25       1545.07       477.90 o                         
  -9   8  -4        370.36        390.16       130.01 o                         
  -8   8  -4       2472.70       2216.76       494.69 o                         
  -7   8  -4       5771.93       5419.94       738.45 o                         
  -6   8  -4       2226.13       2266.47       234.55 o                         
  -5   8  -4        360.89        394.06       116.94 o                         
  -4   8  -4       1801.47       1666.41       274.50 o                         
  -3   8  -4       3053.01       3679.23       254.65 o                         
 -10   9  -4       1192.11       1208.44       480.77 o                         
  -9   9  -4       3948.27       4218.47       498.27 o                         
  -8   9  -4        370.55        425.25       139.63 o                         
  -7   9  -4        355.54        286.27       113.76 o                         
  -6   9  -4       1420.92       1270.50       191.27 o                         
  -5   9  -4       1550.16       1435.66       221.32 o                         
  -4   9  -4       1180.10       1444.20       183.04 o                         
  -3   9  -4       1647.05       1929.02       289.98 o                         
  -2   9  -4        799.79        952.34       202.30 o                         
  -9  10  -4       1169.78        911.29       246.38 o                         
  -8  10  -4       1593.23       1547.46       407.59 o                         
  -7  10  -4         95.56         71.88       174.81 o                         
  -6  10  -4          6.53        -10.77        93.00 o                         
  -5  10  -4        647.48        919.49       168.03 o                         
  -4  10  -4        240.00          8.35       114.41 o                         
  -3  10  -4        603.46        610.21       178.07 o                         
  -2  10  -4       1177.79        998.38       225.39 o                         
  -8  11  -4        397.40        419.38       145.09 o                         
  -7  11  -4         75.03       -108.99       108.99 o                         
  -6  11  -4         20.67        -76.10       131.36 o                         
  -5  11  -4        100.93       -143.16       143.16 o                         
  -4  11  -4       1635.11       1495.97       298.36 o                         
   0   1  -3       1887.62       2076.09        80.29 o                         
   1   1  -3      17544.40      17665.27       367.49 o                         
  -3   2  -3       4997.84       5008.32       253.33 o                         
  -2   2  -3      16003.66      15714.45       390.91 o                         
   0   2  -3      11735.39      11600.01       251.42 o                         
   1   2  -3       1521.37       1350.44       127.13 o                         
   2   2  -3      15295.70      16063.48       491.90 o                         
  -5   3  -3      23625.73      23371.35       684.38 o                         
  -4   3  -3      22532.92      23091.47       633.51 o                         
  -3   3  -3       2218.83       1938.13       179.48 o                         
   0   3  -3      21068.28      21783.72       432.65 o                         
   1   3  -3      12064.45      11888.10       393.81 o                         
   2   3  -3       3795.51       4059.52       275.35 o                         
   3   3  -3       4755.13       4754.26       256.83 o                         
  -7   4  -3      10425.15      10717.20       426.04 o                         
  -6   4  -3       2187.95       2238.33       190.45 o                         
  -5   4  -3       1320.19       1309.79       166.38 o                         
  -4   4  -3       8375.98       9132.13       437.15 o                         
  -3   4  -3       9883.38      10002.75       418.21 o                         
   0   4  -3       2276.78       2339.90       170.59 o                         
   1   4  -3      13131.60      13633.16       357.18 o                         
   2   4  -3       8375.81       8378.79       725.83 o                         
   3   4  -3       1196.69       1147.87       312.68 o                         
   4   4  -3        222.56        224.40       138.74 o                         
  -9   5  -3       8079.68       9053.40       451.68 o                         
  -8   5  -3        908.72        868.97       202.31 o                         
  -7   5  -3        324.36        236.49       102.06 o                         
  -6   5  -3      10994.20      11577.87       675.35 o                         
  -5   5  -3       6235.26       6328.13       476.00 o                         
  -4   5  -3        918.55       1207.99       180.95 o                         
  -3   5  -3       7736.89       7411.99       394.14 o                         
  -2   5  -3       4766.44       4680.47       424.29 o                         
  -1   5  -3       4452.47       4584.57       238.65 o                         
   0   5  -3       1555.37       1673.94        95.77 o                         
   1   5  -3       4260.92       4438.85       226.32 o                         
   2   5  -3       2674.12       2901.52       209.31 o                         
   3   5  -3       3327.86       3208.34       242.98 o                         
   4   5  -3        367.43        353.63       107.21 o                         
   5   5  -3       2731.31       2762.65       267.04 o                         
 -11   6  -3       1193.28       1522.36       218.05 o                         
 -10   6  -3        208.20        488.52       127.76 o                         
  -9   6  -3       2010.37       2114.52       231.56 o                         
  -8   6  -3       8526.84       9583.76       649.66 o                         
  -7   6  -3        192.31        185.63       159.58 o                         
  -6   6  -3        164.21         46.12       104.80 o                         
  -5   6  -3       2792.30       3333.83       240.17 o                         
  -4   6  -3       1242.27       1275.35       150.06 o                         
  -3   6  -3       1024.26       1102.21       130.00 o                         
  -2   6  -3       6954.62       6634.44       617.78 o                         
  -1   6  -3       9098.21       9322.58       276.63 o                         
   0   6  -3       3372.26       3456.10       188.81 o                         
   1   6  -3       1124.53       1295.10       140.43 o                         
   2   6  -3        953.55       1128.60       143.66 o                         
   3   6  -3        563.03        546.84       130.54 o                         
   4   6  -3       1024.26        749.32       191.84 o                         
   5   6  -3         96.89        265.45       107.87 o                         
 -11   7  -3       2830.33       3307.58       728.36 o                         
 -10   7  -3       2618.97       3177.54       303.36 o                         
  -9   7  -3        174.55        260.11       187.31 o                         
  -8   7  -3        472.26        516.94       139.54 o                         
  -7   7  -3       5163.05       5238.35       342.73 o                         
  -6   7  -3        101.52         50.23        91.53 o                         
  -5   7  -3        372.52        154.28        89.95 o                         
  -4   7  -3       4103.50       4172.80       266.52 o                         
  -3   7  -3       9827.24       9373.17       816.50 o                         
  -2   7  -3        642.64        656.24       142.07 o                         
   1   7  -3        948.25        852.35       164.14 o                         
   2   7  -3       1123.86       1326.60       215.23 o                         
   3   7  -3        237.38        115.33       102.82 o                         
   4   7  -3       2569.02       2273.69       335.86 o                         
 -11   8  -3        652.57        637.97       300.82 o                         
 -10   8  -3       1886.69       2043.30       261.55 o                         
  -9   8  -3       2515.83       2766.43       421.57 o                         
  -8   8  -3        217.58        207.45        99.83 o                         
  -7   8  -3        702.58        611.72       137.86 o                         
  -6   8  -3       3674.33       3752.89       293.32 o                         
  -5   8  -3       1435.17       1535.43       220.85 o                         
  -4   8  -3        524.98        519.80       111.45 o                         
  -3   8  -3       3980.34       4281.07       269.07 o                         
  -2   8  -3       5957.34       6240.35       448.26 o                         
 -10   9  -3        319.94        538.59       159.56 o                         
  -9   9  -3        793.99        791.42       180.86 o                         
  -8   9  -3       1150.81       1524.29       214.67 o                         
  -7   9  -3         56.15         66.91        93.43 o                         
  -6   9  -3       1147.80       1235.36       193.29 o                         
  -5   9  -3       4734.28       4950.83       334.58 o                         
  -4   9  -3       2589.70       3086.39       280.09 o                         
  -3   9  -3       2301.16       2114.13       297.93 o                         
  -2   9  -3       1230.87       1345.53       228.85 o                         
  -1   9  -3       3328.71       3194.54       352.49 o                         
  -9  10  -3         39.41        -19.53       108.04 o                         
  -8  10  -3       1123.43        946.48       191.09 o                         
  -7  10  -3       1116.29       1142.13       188.98 o                         
  -6  10  -3        297.00        211.30       136.69 o                         
  -5  10  -3       2918.12       2779.69       265.61 o                         
  -4  10  -3       2830.36       2723.68       359.63 o                         
  -3  10  -3        996.16        952.21       235.05 o                         
  -8  11  -3        212.58        198.48       212.64 o                         
  -7  11  -3       2583.32       2684.63       289.83 o                         
  -6  11  -3       1408.45       1777.89       322.92 o                         
  -5  11  -3        331.35        -17.28        85.61 o                         
  -4  11  -3       1922.81       2414.52       359.14 o                         
   0   1  -2      24996.80      28207.26       281.69 o                         
   1   1  -2       5004.14       5225.48       203.18 o                         
  -3   2  -2      13615.47      13752.97       410.99 o                         
  -2   2  -2       7571.97       7993.11       279.10 o                         
   0   2  -2       8775.94       8999.25       232.45 o                         
   1   2  -2        308.99        330.46        75.10 o                         
   2   2  -2       2602.51       2717.80       209.33 o                         
  -5   3  -2      11067.79      11438.59       364.32 o                         
  -4   3  -2       2092.25       2306.59       208.36 o                         
  -3   3  -2       8465.05       8722.09       359.67 o                         
  -2   3  -2       4665.27       5028.24       249.12 o                         
   0   3  -2       1720.02       1814.87       132.39 o                         
   1   3  -2      15794.78      16358.20       741.89 o                         
   2   3  -2      11907.00      11615.10       349.37 o                         
   3   3  -2        106.67        190.62        81.22 o                         
  -7   4  -2        353.40        309.81        91.96 o                         
  -6   4  -2       8428.35       8231.34       350.20 o                         
  -5   4  -2        698.93        693.51       109.82 o                         
  -4   4  -2       7491.28       7621.65       295.32 o                         
  -3   4  -2        649.62        691.61       124.24 o                         
  -2   4  -2       7998.45       8248.46       153.49 o                         
  -1   4  -2       6257.34       6570.17       231.93 o                         
   0   4  -2       1328.97       1311.15       194.43 o                         
   1   4  -2       6781.18       6808.57       156.90 o                         
   2   4  -2        422.72        418.46        96.57 o                         
   3   4  -2      10018.75      10238.23       396.92 o                         
   4   4  -2        556.83        580.12       171.81 o                         
  -9   5  -2        968.52        786.02       258.02 o                         
  -8   5  -2       1268.28       1321.43       173.53 o                         
  -7   5  -2        229.67        236.66        88.44 o                         
  -6   5  -2       6172.94       6198.91       323.66 o                         
  -5   5  -2       3895.36       3787.65       244.35 o                         
  -4   5  -2         93.06         62.70        66.96 o                         
  -3   5  -2       6963.09       6821.78       243.21 o                         
  -2   5  -2       2306.94       2180.12       174.60 o                         
  -1   5  -2       6749.01       6493.66       205.01 o                         
   0   5  -2       3388.65       3378.51       130.31 o                         
   1   5  -2       9842.94       9772.79       330.33 o                         
   2   5  -2       2459.69       2195.27       183.03 o                         
   3   5  -2        261.49        235.73        85.52 o                         
   4   5  -2       1323.21       1497.79       188.92 o                         
   5   5  -2       2163.10       2856.23       270.11 o                         
 -11   6  -2        695.12        481.55       138.00 o                         
 -10   6  -2       1603.20       1429.48       206.31 o                         
  -9   6  -2       1538.12       1566.34       202.85 o                         
  -8   6  -2       2394.79       2318.00       230.70 o                         
  -7   6  -2        778.25        777.74       144.53 o                         
  -6   6  -2        636.63        574.92       177.70 o                         
  -5   6  -2       9668.43      10133.74       430.59 o                         
  -4   6  -2      17053.93      17555.63       665.68 o                         
  -3   6  -2        969.30       1041.71       123.25 o                         
  -2   6  -2       4513.37       4172.21       378.94 o                         
  -1   6  -2       5526.54       5602.76       210.76 o                         
   0   6  -2       9329.46       9464.53       400.31 o                         
   1   6  -2        179.89        135.97        81.24 o                         
   2   6  -2       3129.54       3257.73       235.14 o                         
   3   6  -2       5230.90       5521.62       330.40 o                         
   4   6  -2        966.95        780.68       143.11 o                         
   5   6  -2        391.83        541.37       141.49 o                         
   6   6  -2       1867.51       1430.76       334.16 o                         
 -11   7  -2       2010.46       2109.97       258.81 o                         
 -10   7  -2       1014.89       1324.09       291.99 o                         
  -9   7  -2       1630.30       1442.09       197.87 o                         
  -8   7  -2       1690.01       1690.45       216.44 o                         
  -7   7  -2       8344.67       8364.46       425.78 o                         
  -6   7  -2       3138.64       3004.66       392.70 o                         
  -5   7  -2       1919.16       1590.72       181.64 o                         
  -4   7  -2       1757.41       1717.95       178.70 o                         
  -3   7  -2       4031.99       3884.85       241.97 o                         
  -2   7  -2        681.92        586.60        95.26 o                         
   1   7  -2       9812.98      10923.09       559.87 o                         
   2   7  -2        412.78        561.45       163.21 o                         
   3   7  -2        473.30        509.87       170.06 o                         
   4   7  -2       1258.22       1185.91       250.11 o                         
 -11   8  -2        711.74        615.70       196.20 o                         
 -10   8  -2       1542.98       1919.45       249.46 o                         
  -9   8  -2       3916.74       4826.33       566.05 o                         
  -8   8  -2         24.16        104.54       128.36 o                         
  -7   8  -2       1872.15       2073.37       226.44 o                         
  -6   8  -2       9837.24      10290.89       470.42 o                         
  -5   8  -2       3085.50       2973.69       286.51 o                         
  -4   8  -2       1531.29       1543.08       177.30 o                         
  -3   8  -2       1101.80       1192.20       152.02 o                         
  -2   8  -2        555.01        378.62       126.40 o                         
 -10   9  -2        416.04        326.42       139.39 o                         
  -9   9  -2       2122.65       2304.47       325.48 o                         
  -8   9  -2       8182.94       8762.39       737.85 o                         
  -7   9  -2       1189.88       1392.99       221.63 o                         
  -6   9  -2       1862.23       1645.43       415.47 o                         
  -5   9  -2       4224.24       4224.36       305.83 o                         
  -4   9  -2        763.53        631.84       123.03 o                         
  -3   9  -2       1673.45       1683.77       267.51 o                         
  -2   9  -2        641.91        532.39       171.17 o                         
 -10  10  -2       1224.73       1187.88       314.03 o                         
  -9  10  -2        242.32        363.27       129.23 o                         
  -8  10  -2       1819.03       1989.65       532.89 o                         
  -7  10  -2       3683.58       3612.88       316.85 o                         
  -6  10  -2       1091.53       1097.03       178.30 o                         
  -5  10  -2       2379.52       2068.76       229.31 o                         
  -4  10  -2       1156.63       1220.08       251.22 o                         
  -3  10  -2        292.74        104.58        90.90 o                         
  -9  11  -2        868.73        129.23       190.92 o                         
  -8  11  -2       1220.63       1481.60       223.32 o                         
  -7  11  -2       1565.79       1534.44       515.80 o                         
  -6  11  -2       1204.57       1328.62       282.85 o                         
  -5  11  -2        472.29        174.32       139.14 o                         
  -4  11  -2        365.40        410.40       183.20 o                         
  -6  12  -2        575.45        407.16       187.55 o                         
  -1   1  -1      15448.26      17415.86       283.11 o                         
   0   1  -1       6246.86       7081.50       142.56 o                         
   1   1  -1      21638.56      22277.37       406.29 o                         
  -3   2  -1      14973.28      15182.33       323.15 o                         
  -2   2  -1       7584.61       7603.80       271.58 o                         
   0   2  -1      16204.02      17550.19       332.57 o                         
   1   2  -1       3047.98       3015.74       145.48 o                         
   2   2  -1      32838.31      32458.83       523.84 o                         
  -5   3  -1      17695.10      17639.21       448.17 o                         
  -4   3  -1       4557.21       4577.22       216.26 o                         
  -3   3  -1      27804.28      28735.27       640.76 o                         
  -2   3  -1      17228.23      17177.12       191.76 o                         
  -1   3  -1       5740.95       5980.50       159.17 o                         
   0   3  -1       7183.57       7523.50       188.52 o                         
   1   3  -1      19124.60      19099.44       203.96 o                         
   2   3  -1       3543.74       3709.16       200.62 o                         
   3   3  -1      15959.00      16166.91       463.64 o                         
  -7   4  -1       2361.06       2038.96       357.25 o                         
  -6   4  -1       8539.24       7653.40       335.95 o                         
  -5   4  -1      20120.99      19780.87       503.62 o                         
  -4   4  -1      30194.69      30534.39       579.08 o                         
  -3   4  -1       8567.76       8339.12       159.79 o                         
  -2   4  -1      24000.82      24054.76       669.70 o                         
  -1   4  -1      19589.70      20010.23       679.39 o                         
   0   4  -1      20584.42      20887.08       285.32 o                         
   1   4  -1       7429.05       7081.10       130.69 o                         
   2   4  -1      12031.58      12359.83       388.07 o                         
   3   4  -1       2660.55       2360.04       197.39 o                         
   4   4  -1      10143.47      10755.01       447.65 o                         
  -9   5  -1       1011.38       1125.69       172.61 o                         
  -8   5  -1       4118.44       4159.50       429.50 o                         
  -7   5  -1       5992.07       5754.92       322.78 o                         
  -6   5  -1       5190.93       5290.40       299.49 o                         
  -5   5  -1       1343.60       1246.59       144.07 o                         
  -4   5  -1      19211.42      18413.66       669.06 o                         
  -3   5  -1      28733.95      27579.41       991.02 o                         
  -2   5  -1      17367.26      17513.40       681.12 o                         
  -1   5  -1       8213.91       8419.66       221.22 o                         
   0   5  -1       6710.92       6813.50       177.71 o                         
   1   5  -1       2285.86       2103.89       157.36 o                         
   2   5  -1       3988.65       3702.33       233.17 o                         
   3   5  -1        560.79        627.22       122.88 o                         
   4   5  -1       1362.91       1563.29       230.81 o                         
   5   5  -1       5897.33       7017.46       521.02 o                         
 -11   6  -1        758.22        842.61       379.85 o                         
 -10   6  -1        372.07        325.28       106.75 o                         
  -9   6  -1       3106.99       3327.38       284.49 o                         
  -8   6  -1        823.55        545.87       125.37 o                         
  -7   6  -1       2255.01       1926.88       206.67 o                         
  -6   6  -1       4646.82       4690.00       293.81 o                         
  -5   6  -1      11526.57      11561.74       473.83 o                         
  -4   6  -1       6654.29       6704.81       445.16 o                         
  -3   6  -1      13695.82      13500.39       407.96 o                         
  -2   6  -1       6066.47       5760.95       193.62 o                         
  -1   6  -1       3690.19       3717.53       160.81 o                         
   0   6  -1       2329.22       2436.69       214.91 o                         
   1   6  -1       1417.72       1456.74       230.28 o                         
   2   6  -1        766.00        691.96       117.39 o                         
   3   6  -1       5404.79       5500.71       327.48 o                         
   4   6  -1       1424.34       1368.56       207.83 o                         
   5   6  -1        111.95         75.94       255.51 o                         
   6   6  -1        835.83        684.67       246.25 o                         
 -11   7  -1       1352.63       1642.54       254.13 o                         
 -10   7  -1       1589.26       1620.43       264.37 o                         
  -9   7  -1       1969.91       1858.42       226.73 o                         
  -8   7  -1       1287.80       1219.86       302.64 o                         
  -7   7  -1       1202.09       1395.31       190.21 o                         
  -6   7  -1        840.63        780.09       137.77 o                         
  -5   7  -1       3989.92       3725.57       292.40 o                         
  -4   7  -1       4634.11       4695.45       273.97 o                         
  -3   7  -1       4912.26       4890.48       265.25 o                         
  -2   7  -1       4377.40       4632.40       355.27 o                         
   1   7  -1       2384.98       2473.19       283.17 o                         
   2   7  -1        439.00        479.55       150.17 o                         
   3   7  -1        252.46        137.29       119.65 o                         
   4   7  -1       1359.26       1464.25       274.46 o                         
 -11   8  -1        982.97       1135.59       206.37 o                         
 -10   8  -1        361.21        315.95       147.69 o                         
  -9   8  -1       1537.06       1505.80       210.16 o                         
  -8   8  -1       3597.94       4103.77       329.01 o                         
  -7   8  -1       1536.10       1195.97       411.23 o                         
  -6   8  -1        671.39        604.26       137.40 o                         
  -5   8  -1       3993.28       4062.02       284.26 o                         
  -4   8  -1       5153.08       5490.75       312.89 o                         
  -3   8  -1         58.62         22.92        72.82 o                         
  -2   8  -1       1849.36       1998.36       257.81 o                         
  -1   8  -1       1610.13       1657.12       226.73 o                         
   3   8  -1       1234.67       1121.53       246.26 o                         
 -10   9  -1       3376.59       3838.78       350.43 o                         
  -9   9  -1        164.38         66.91       103.88 o                         
  -8   9  -1        588.38        644.38       218.55 o                         
  -7   9  -1       2512.99       2581.40       261.87 o                         
  -6   9  -1       1156.99        855.45       149.22 o                         
  -5   9  -1        498.27        482.03       117.12 o                         
  -4   9  -1       4350.82       4733.56       312.11 o                         
  -3   9  -1       4265.28       4510.70       414.96 o                         
  -2   9  -1        642.89        722.51       180.31 o                         
 -10  10  -1        349.08        221.54       320.67 o                         
  -9  10  -1       3109.42       3893.18       678.24 o                         
  -8  10  -1        760.74        510.65       318.18 o                         
  -7  10  -1       1226.44       1381.80       207.07 o                         
  -6  10  -1       2726.01       2676.32       305.79 o                         
  -5  10  -1       2406.95       2368.42       238.91 o                         
  -4  10  -1       2705.63       3010.39       370.47 o                         
  -3  10  -1       1124.20       1111.47       230.03 o                         
  -9  11  -1       1220.51       1381.63       342.50 o                         
  -8  11  -1       1087.23        754.64       163.46 o                         
  -7  11  -1        853.38        628.89       152.07 o                         
  -6  11  -1       1464.20       1493.66       308.79 o                         
  -5  11  -1        806.47        920.97       243.07 o                         
  -6  12  -1       1723.66       1316.13       289.54 o                         
  -1   1   0       2514.67       2821.04        87.43 o                         
   0   1   0       2526.05        546.49       367.38 o                         
   1   1   0     146041.52     139220.45      5591.60 o                         
  -3   2   0       1312.80       1338.67       109.48 o                         
  -2   2   0       4877.48       4888.62       111.53 o                         
  -1   2   0     146221.12     138396.83      5248.26 o                         
   0   2   0       4854.80       5035.22       101.90 o                         
   1   2   0      11700.08      11685.14       263.39 o                         
   2   2   0      35043.57      35480.95       545.55 o                         
  -5   3   0       7025.17       7161.42       336.25 o                         
  -4   3   0       4598.14       4633.12       215.24 o                         
  -3   3   0      34154.39      33426.98       988.01 o                         
  -2   3   0      11287.62      11176.16       168.42 o                         
  -1   3   0       1304.36       1391.25        51.06 o                         
   0   3   0      35156.35      35822.89       708.24 o                         
   1   3   0       1095.46       1044.80        97.52 o                         
   2   3   0       9794.58       9563.55       316.21 o                         
   3   3   0      10130.70      10001.84       367.18 o                         
  -7   4   0       7122.28       7075.63       342.29 o                         
  -6   4   0       6163.22       6016.31       297.57 o                         
  -5   4   0      13429.29      13411.68       413.59 o                         
  -4   4   0      17486.61      16623.56       523.48 o                         
  -3   4   0       1175.92       1197.28        73.76 o                         
  -2   4   0      35498.27      36336.16       347.88 o                         
  -1   4   0       4262.03       4184.14       178.79 o                         
   0   4   0      17322.69      16996.41       388.09 o                         
   1   4   0       9933.75      10078.81       305.72 o                         
   2   4   0       9603.71       9617.53       415.95 o                         
   3   4   0       3371.01       3214.68       237.85 o                         
   4   4   0       2802.89       3105.58       248.64 o                         
  -9   5   0       1722.71       1830.89       216.18 o                         
  -8   5   0       6365.21       6329.24       358.26 o                         
  -7   5   0       2389.33       2006.91       200.66 o                         
  -6   5   0      12398.28      12438.54       443.83 o                         
  -5   5   0       6538.49       6854.60       311.92 o                         
  -4   5   0       9710.40       9106.62       210.66 o                         
  -3   5   0       9870.52       9475.27       315.09 o                         
  -2   5   0       6988.65       6824.11       170.96 o                         
  -1   5   0      13551.81      13392.86       563.03 o                         
   0   5   0       6450.24       6577.78       171.05 o                         
   1   5   0       9607.90       9177.62       319.46 o                         
   2   5   0       1661.04       1470.88       153.37 o                         
   3   5   0       5413.29       5545.30       316.36 o                         
   4   5   0       3340.97       3262.21       264.89 o                         
   5   5   0        101.95         52.79        84.21 o                         
 -11   6   0        326.83        370.87       318.64 o                         
 -10   6   0       2051.60       1927.44       236.53 o                         
  -9   6   0       1129.82       1296.31       188.52 o                         
  -8   6   0       6283.93       6098.13       363.99 o                         
  -7   6   0       6700.46       6850.99       364.82 o                         
  -6   6   0        511.95        581.76       131.20 o                         
  -5   6   0       9660.03       9026.10       314.50 o                         
  -4   6   0       9750.71       9403.46       263.45 o                         
  -3   6   0      10218.76       9874.05       268.68 o                         
  -2   6   0       6094.33       5714.87       221.31 o                         
  -1   6   0      12226.87      12030.23       522.32 o                         
   0   6   0        558.65        590.30       115.43 o                         
   1   6   0       6481.40       6414.45       286.43 o                         
   2   6   0       4111.62       4399.16       268.98 o                         
   3   6   0        471.22        263.04        86.06 o                         
   4   6   0        535.93        584.25       173.89 o                         
   5   6   0        888.49        879.54       166.89 o                         
   6   6   0        100.19       -220.95       220.95 o                         
 -11   7   0        302.67        145.39       105.87 o                         
 -10   7   0       1066.26       1154.95       194.40 o                         
  -9   7   0       3947.95       4017.19       322.48 o                         
  -8   7   0       1077.66       1230.16       186.18 o                         
  -7   7   0      10679.03      11307.58       487.48 o                         
  -6   7   0       6455.53       6469.84       353.90 o                         
  -5   7   0       1667.00       1598.55       261.94 o                         
  -4   7   0       3187.49       3345.33       232.90 o                         
  -3   7   0       7183.73       7287.83       318.20 o                         
  -2   7   0       2326.11       2389.53       173.94 o                         
  -1   7   0       6661.51       7089.80       579.26 o                         
   2   7   0       3375.79       3503.13       365.58 o                         
   3   7   0        777.29        773.78       196.51 o                         
   4   7   0        391.91        328.64       181.12 o                         
 -11   8   0        326.30        227.35       133.29 o                         
 -10   8   0        783.36        649.14       194.64 o                         
  -9   8   0       1794.55       1717.07       226.09 o                         
  -8   8   0       8285.27       7754.80       439.14 o                         
  -7   8   0        803.78        920.40       166.77 o                         
  -6   8   0       3981.74       3900.93       292.12 o                         
  -5   8   0       5375.81       5439.69       324.44 o                         
  -4   8   0       2819.14       2618.75       283.60 o                         
  -3   8   0       6451.38       6743.14       322.04 o                         
  -2   8   0       6334.43       6532.30       439.26 o                         
  -1   8   0       1071.59       1102.88       184.26 o                         
 -10   9   0       1889.80       1855.10       455.90 o                         
  -9   9   0        157.59        150.70       261.17 o                         
  -8   9   0       1112.10       1119.98       188.65 o                         
  -7   9   0       3306.53       3401.96       293.64 o                         
  -6   9   0        426.09        537.94       130.40 o                         
  -5   9   0       3372.78       3555.61       274.86 o                         
  -4   9   0       1722.91       1865.75       194.25 o                         
  -3   9   0       1195.34       1367.92       232.82 o                         
  -2   9   0       4104.17       4489.41       396.01 o                         
 -10  10   0        177.41        196.31       102.23 o                         
  -9  10   0       2387.22       2296.67       275.51 o                         
  -8  10   0        133.48       -119.81       119.81 o                         
  -7  10   0        721.23        562.71       151.62 o                         
  -6  10   0        533.21        410.34       125.27 o                         
  -5  10   0        109.94         37.91        85.70 o                         
  -4  10   0       2118.15       2546.55       341.43 o                         
  -9  11   0        211.12         87.52       105.95 o                         
  -8  11   0        538.61        554.46       151.62 o                         
  -7  11   0        425.63        298.06       281.03 o                         
  -6  11   0        872.41        739.06       221.08 o                         
  -5  11   0        323.69         -9.70       105.89 o                         
  -7  12   0         88.46        266.11       169.05 o                         
  -1   1   1       6228.02       7264.72       106.75 o                         
   0   1   1      15264.25      18401.46       229.40 o                         
   1   1   1      17308.24      17715.29       217.42 o                         
  -3   2   1       5391.52       5069.17       150.88 o                         
  -2   2   1      16297.84      16498.98       210.80 o                         
  -1   2   1      21502.28      22148.79       299.31 o                         
   0   2   1       7642.39       7853.52       126.06 o                         
   1   2   1      16817.23      16557.04       314.66 o                         
   2   2   1      24969.70      25669.08       466.44 o                         
  -5   3   1      17204.53      17474.01       442.62 o                         
  -4   3   1      19446.71      19065.92       315.60 o                         
  -3   3   1       7557.41       7276.49       170.04 o                         
  -2   3   1       3091.88       3096.76        98.35 o                         
  -1   3   1      14776.55      14659.15       181.24 o                         
   0   3   1      27366.63      27949.02       521.90 o                         
   1   3   1       8782.21       8883.19       260.84 o                         
   2   3   1      28304.39      27419.18       986.17 o                         
   3   3   1      13639.02      14336.42       945.70 o                         
  -7   4   1       4760.93       5017.44       291.24 o                         
  -6   4   1       6043.42       5734.00       293.73 o                         
  -5   4   1       7996.47       7996.53       320.18 o                         
  -4   4   1      19989.66      20100.64       324.02 o                         
  -3   4   1      19556.49      19466.88       279.52 o                         
  -2   4   1      33351.66      32907.80       347.47 o                         
  -1   4   1       4600.81       4652.07       103.88 o                         
   0   4   1      30176.02      29757.04       328.41 o                         
   1   4   1      19429.82      19527.34       425.30 o                         
   2   4   1       6716.36       6978.26       293.77 o                         
   3   4   1       4356.06       4187.66       590.67 o                         
   4   4   1       5086.59       5089.99       311.51 o                         
  -9   5   1       4396.11       4528.61       323.48 o                         
  -8   5   1         57.88        146.33        85.03 o                         
  -7   5   1       4356.25       4405.49       286.41 o                         
  -6   5   1       3789.34       3711.44       300.51 o                         
  -5   5   1       6920.79       6599.08       212.65 o                         
  -4   5   1       7299.65       6886.01       289.05 o                         
  -3   5   1       3477.25       3527.41       129.14 o                         
  -2   5   1      17500.40      17674.91       285.43 o                         
  -1   5   1      20572.12      20494.16       244.87 o                         
   0   5   1       1319.51       1286.60        88.11 o                         
   1   5   1      11245.44      11183.94       352.23 o                         
   2   5   1       3842.97       4206.17       246.46 o                         
   3   5   1       3976.82       4558.13       377.53 o                         
   4   5   1        522.25        508.46       167.01 o                         
   5   5   1       2466.89       2305.20       242.08 o                         
 -11   6   1        802.73        922.09       253.73 o                         
 -10   6   1       2739.81       2984.33       286.98 o                         
  -9   6   1       4247.37       4548.22       328.16 o                         
  -8   6   1       1725.08       1450.55       193.48 o                         
  -7   6   1        781.52        739.40       181.46 o                         
  -6   6   1       2350.30       2494.94       268.66 o                         
  -5   6   1       2381.41       2228.57       124.14 o                         
  -4   6   1      11782.03      11224.90       459.89 o                         
  -3   6   1      15777.81      15544.18       290.47 o                         
  -2   6   1       8629.91       8704.10       220.12 o                         
  -1   6   1       4667.59       4710.28       131.18 o                         
   0   6   1       4686.12       4701.36       294.92 o                         
   1   6   1        848.40        914.46       227.14 o                         
   2   6   1        710.60        561.34       156.11 o                         
   3   6   1       1130.72       1075.20       199.50 o                         
   4   6   1       2803.23       2982.04       266.67 o                         
   5   6   1       1424.91       1523.18       213.31 o                         
   6   6   1       1703.06       2547.34       418.87 o                         
 -11   7   1       1467.27       1563.52       329.07 o                         
 -10   7   1       1087.37       1263.60       197.00 o                         
  -9   7   1        706.48        792.83       164.14 o                         
  -8   7   1       1625.61       1198.99       185.03 o                         
  -7   7   1         65.22         59.02       103.74 o                         
  -6   7   1       1408.35       1185.99       166.88 o                         
  -5   7   1       3999.08       4353.15       275.63 o                         
  -4   7   1       2576.08       2379.72       195.19 o                         
  -3   7   1       2233.87       2214.42       179.79 o                         
  -2   7   1       5819.86       5749.70       195.71 o                         
  -1   7   1       2371.26       2614.59       166.17 o                         
   0   7   1       1141.81       1543.71       197.15 o                         
   2   7   1       2475.86       2147.73       290.07 o                         
   3   7   1       1234.73       1231.55       242.52 o                         
   4   7   1        827.81        994.84       236.86 o                         
 -11   8   1       2021.36       2427.98       284.74 o                         
 -10   8   1        655.50        659.46       157.50 o                         
  -9   8   1         73.60         73.43       156.73 o                         
  -8   8   1        153.70        112.46       150.65 o                         
  -7   8   1       2370.09       2288.20       241.80 o                         
  -6   8   1        728.14        599.41       208.29 o                         
  -5   8   1        552.21        488.03       160.80 o                         
  -4   8   1      10189.77      10033.43       604.75 o                         
  -3   8   1       4221.36       4670.15       267.28 o                         
  -2   8   1        853.45        900.58       169.19 o                         
 -10   9   1        623.59        505.30       205.64 o                         
  -9   9   1        778.20        670.26       154.84 o                         
  -8   9   1        191.11        111.34       107.13 o                         
  -7   9   1        511.90        567.30       142.32 o                         
  -6   9   1       5439.03       5431.87       351.57 o                         
  -5   9   1       1385.17       1000.51       155.44 o                         
  -4   9   1       1000.59       1040.27       144.41 o                         
  -3   9   1       3045.68       3020.28       329.93 o                         
 -10  10   1         44.61        -23.37       170.79 o                         
  -9  10   1        356.63        466.84       138.66 o                         
  -8  10   1       1222.47       1305.26       209.30 o                         
  -7  10   1        235.67         24.04       106.39 o                         
  -6  10   1       1424.96       1435.02       204.16 o                         
  -5  10   1       5907.93       6218.76       371.82 o                         
  -4  10   1        377.43        242.86       129.88 o                         
  -9  11   1        183.92         92.35       103.14 o                         
  -8  11   1       1193.81        969.70       189.09 o                         
  -7  11   1       1329.53       1278.10       630.60 o                         
  -6  11   1        108.88         12.07       108.99 o                         
  -1   1   2      25303.84      29347.42       214.63 o                         
   0   1   2       6356.44       6814.63       336.29 o                         
   1   1   2      11610.69      12432.58       187.32 o                         
  -3   2   2        624.71        589.21        57.59 o                         
  -2   2   2       8807.56       8904.02       169.38 o                         
  -1   2   2       5041.16       5201.83       108.92 o                         
   0   2   2       7873.02       8366.75       158.76 o                         
   1   2   2       4958.79       4976.00       261.30 o                         
   2   2   2       8102.43       8190.13       288.26 o                         
  -5   3   2       2351.76       2451.40       300.04 o                         
  -4   3   2       6559.15       6753.95       193.60 o                         
  -3   3   2       2436.58       2501.52       104.90 o                         
  -2   3   2        216.31        210.59        37.12 o                         
  -1   3   2      13890.13      13631.90       200.91 o                         
   0   3   2       8800.30       8858.24       254.87 o                         
   1   3   2        624.59        772.09        88.78 o                         
   2   3   2       7072.59       7079.41       273.12 o                         
   3   3   2        922.15        938.12       171.97 o                         
  -7   4   2       3962.42       3942.62       259.98 o                         
  -6   4   2       4348.96       4207.80       251.74 o                         
  -5   4   2       6931.63       6773.57       217.39 o                         
  -4   4   2       1552.45       1512.41        97.01 o                         
  -3   4   2      15476.42      15011.08       273.80 o                         
  -2   4   2       2599.72       2640.48       115.58 o                         
  -1   4   2       2114.11       2131.67        73.19 o                         
   0   4   2       7487.94       6958.97       293.79 o                         
   1   4   2         94.04         73.43        69.78 o                         
   2   4   2      17378.27      17828.92       920.02 o                         
   3   4   2       1730.92       1443.47       203.64 o                         
   4   4   2       1568.03       1427.66       179.75 o                         
  -9   5   2        794.07        892.05       159.78 o                         
  -8   5   2       1140.20       1055.28       159.25 o                         
  -7   5   2        650.80        696.25       136.76 o                         
  -6   5   2       5652.03       5689.39       303.97 o                         
  -5   5   2       3490.03       3287.72       153.99 o                         
  -4   5   2       6994.76       7153.60       203.07 o                         
  -3   5   2      12086.17      11886.23       268.17 o                         
  -2   5   2      10940.26      10633.75       227.07 o                         
  -1   5   2        663.33        626.43        51.04 o                         
   0   5   2       3878.32       3748.80       146.62 o                         
   1   5   2       9995.28      10109.54       472.64 o                         
   2   5   2       1900.65       1801.89       164.08 o                         
   3   5   2       3221.41       3437.95       248.49 o                         
   4   5   2       4282.91       4600.92       314.51 o                         
   5   5   2       2333.16       2303.64       274.86 o                         
 -11   6   2        475.94        659.07       154.04 o                         
 -10   6   2       1125.67       1155.14       184.84 o                         
  -9   6   2       1621.34       1266.99       184.37 o                         
  -8   6   2        561.81        529.93       126.68 o                         
  -7   6   2       1800.61       1727.22       195.00 o                         
  -6   6   2       9223.66       8978.97       276.78 o                         
  -5   6   2       9765.40       9375.02       347.10 o                         
  -4   6   2        397.38        377.88        58.15 o                         
  -3   6   2        106.05         34.76        34.80 o                         
  -2   6   2       8808.26       8639.79       294.10 o                         
  -1   6   2       6376.67       6065.16       308.26 o                         
   0   6   2        707.80        829.11       126.77 o                         
   1   6   2       3214.87       3201.09       207.18 o                         
   2   6   2       9842.75      10281.23       407.86 o                         
   3   6   2       1996.43       1527.14       181.46 o                         
   4   6   2       1037.16       1207.51       178.16 o                         
   5   6   2       1218.94        882.34       178.29 o                         
   6   6   2        554.99        259.82       171.00 o                         
 -11   7   2        353.86        404.43       286.27 o                         
 -10   7   2        302.80        264.43       114.10 o                         
  -9   7   2        631.09        666.17       145.24 o                         
  -8   7   2       5682.98       6359.24       384.17 o                         
  -7   7   2       1089.65       1079.75       162.51 o                         
  -6   7   2        169.44        114.17        88.99 o                         
  -5   7   2       2501.43       2390.96       209.04 o                         
  -4   7   2       9899.08       9758.48       381.00 o                         
  -3   7   2        343.52        320.06        56.70 o                         
  -2   7   2        258.43        311.69        53.98 o                         
  -1   7   2        798.43        865.46       112.86 o                         
   0   7   2       8217.59       8622.80       462.63 o                         
   3   7   2       3716.36       3734.91       403.51 o                         
   4   7   2       1528.80       1418.17       274.15 o                         
 -11   8   2       1185.12        839.98       184.04 o                         
 -10   8   2       1551.74       1707.66       237.33 o                         
  -9   8   2        538.69        596.53       234.25 o                         
  -8   8   2        786.85        786.81       157.89 o                         
  -7   8   2       9861.61      10470.96       875.17 o                         
  -6   8   2       3124.25       3179.88       260.88 o                         
  -5   8   2        265.27        162.84        85.32 o                         
  -4   8   2        532.67        528.63       105.55 o                         
  -3   8   2       1331.11       1215.10       341.01 o                         
  -2   8   2       2372.98       2185.15       255.07 o                         
 -10   9   2       1975.74       2180.52       266.31 o                         
  -9   9   2       4362.51       4966.19       378.61 o                         
  -8   9   2        407.08        514.96       140.56 o                         
  -7   9   2        387.04        219.70       264.68 o                         
  -6   9   2       5110.67       5309.75       367.31 o                         
  -5   9   2       1404.24       1349.77       174.26 o                         
  -4   9   2        987.10        787.47       130.96 o                         
  -3   9   2       1486.63       1239.27       210.79 o                         
 -10  10   2         12.10         -5.24       100.45 o                         
  -9  10   2       1724.64       2070.54       256.30 o                         
  -8  10   2       3003.50       2895.27       297.26 o                         
  -7  10   2        484.55        390.80       121.41 o                         
  -6  10   2        943.96        903.18       158.51 o                         
  -5  10   2       2166.73       2389.24       234.13 o                         
  -9  11   2         44.71         48.50        91.67 o                         
  -8  11   2        748.92        609.00       157.81 o                         
  -7  11   2       1251.90       1321.34       307.63 o                         
  -6  11   2        391.05        688.15       219.60 o                         
   0   0   3      31864.46      37365.40       388.15 o                         
  -1   1   3       1896.49       2062.95        54.74 o                         
   0   1   3       1581.77       1820.70        53.79 o                         
   1   1   3      12932.71      14085.47       207.53 o                         
  -3   2   3       3074.50       3117.84       119.06 o                         
  -2   2   3      11879.94      12147.06       199.32 o                         
  -1   2   3      17362.67      17422.08       359.95 o                         
   0   2   3      15902.75      16509.65       191.93 o                         
   1   2   3       3264.95       3393.12       123.71 o                         
   2   2   3       5008.22       5118.06       171.55 o                         
  -5   3   3       5034.46       4816.84       241.96 o                         
  -4   3   3       9279.98       9302.48       229.31 o                         
  -3   3   3      20776.09      21261.09       304.08 o                         
  -2   3   3       1873.47       2021.85        88.73 o                         
  -1   3   3       4494.58       4411.91       118.12 o                         
   0   3   3       2290.39       2379.71        91.04 o                         
   1   3   3       9761.57       9934.65       281.62 o                         
   2   3   3       7857.62       7655.17       509.39 o                         
   3   3   3       1034.55       1074.72       131.10 o                         
  -7   4   3       9666.60       9491.72       446.55 o                         
  -6   4   3       7034.61       6552.45       312.09 o                         
  -5   4   3       4338.40       4493.58       207.80 o                         
  -4   4   3       2397.92       2347.32       119.55 o                         
  -3   4   3      12088.60      12207.24       256.14 o                         
  -2   4   3      15263.66      15128.62       252.93 o                         
  -1   4   3      22568.79      21490.88       288.44 o                         
   0   4   3       8185.02       7756.49       158.96 o                         
   1   4   3        890.53        991.88       106.82 o                         
   2   4   3       1177.86       1049.20       210.99 o                         
   3   4   3       4341.24       4436.30       267.83 o                         
   4   4   3        574.84        526.69       115.88 o                         
  -9   5   3       2738.55       2934.15       364.99 o                         
  -8   5   3       4047.54       4493.25       306.69 o                         
  -7   5   3        596.74        495.95       114.80 o                         
  -6   5   3       8786.50       8852.72       278.94 o                         
  -5   5   3       1685.99       1511.09       109.15 o                         
  -4   5   3      13042.27      12619.41       276.50 o                         
  -3   5   3       3574.79       3370.00       138.08 o                         
  -2   5   3      23554.91      22719.53       482.44 o                         
  -1   5   3       1226.70       1162.45        63.04 o                         
   0   5   3       6239.26       6015.39       140.29 o                         
   1   5   3       2782.85       2818.04       186.48 o                         
   2   5   3        353.91        227.06        83.19 o                         
   3   5   3       1536.96       1219.31       157.01 o                         
   4   5   3       4587.78       4684.61       317.18 o                         
   5   5   3       2970.48       3123.56       281.22 o                         
 -11   6   3        335.61        263.94       151.27 o                         
 -10   6   3       2874.61       3080.54       289.70 o                         
  -9   6   3       2391.05       2557.38       346.23 o                         
  -8   6   3       6101.16       6531.82       375.70 o                         
  -7   6   3       1098.18       1010.37       153.50 o                         
  -6   6   3       3447.91       3423.25       194.44 o                         
  -5   6   3       4316.94       4008.77       175.66 o                         
  -4   6   3       8326.41       8333.79       234.18 o                         
  -3   6   3       4851.24       4511.92       168.19 o                         
  -2   6   3       2152.21       2124.35       115.08 o                         
  -1   6   3      11546.96      11573.07       236.66 o                         
   0   6   3        184.83        145.02        37.41 o                         
   1   6   3         94.55         99.78        80.59 o                         
   2   6   3       3706.32       3909.83       254.24 o                         
   3   6   3       1099.50       1164.06       237.96 o                         
   4   6   3        282.95        312.86       111.44 o                         
   5   6   3       1405.20       1520.95       413.28 o                         
 -11   7   3       1931.38       2197.50       272.88 o                         
 -10   7   3       1103.93       1020.29       368.90 o                         
  -9   7   3       1227.83        949.38       240.73 o                         
  -8   7   3       3131.71       2979.16       267.43 o                         
  -7   7   3       4877.19       4635.07       504.37 o                         
  -6   7   3       1129.21        905.72       143.56 o                         
  -5   7   3       2716.90       2695.38       218.28 o                         
  -4   7   3       1128.63       1044.21        92.92 o                         
  -3   7   3      10751.14      11048.10       280.67 o                         
  -2   7   3        326.10        398.75        61.01 o                         
  -1   7   3        214.81        195.61        99.83 o                         
   0   7   3       5110.69       4942.33       359.11 o                         
   1   7   3        685.18        606.02       155.75 o                         
   3   7   3       1111.09       1054.10       223.93 o                         
   4   7   3       2585.13       3188.14       410.62 o                         
 -11   8   3        341.34        210.95       276.38 o                         
 -10   8   3       2457.96       2931.31       297.63 o                         
  -9   8   3       3354.75       3794.04       322.99 o                         
  -8   8   3        944.35        782.78       157.74 o                         
  -7   8   3        944.46        662.82       136.49 o                         
  -6   8   3       1000.23       1061.10       163.92 o                         
  -5   8   3       3374.49       3412.21       253.54 o                         
  -4   8   3        231.85        114.28        81.69 o                         
  -3   8   3        984.63        947.73       125.47 o                         
  -2   8   3       8676.19       8615.44       480.53 o                         
   0   8   3        211.89         87.54        77.13 o                         
   1   8   3       1156.47       1132.07       225.14 o                         
   2   8   3       1139.57        975.30       201.86 o                         
 -10   9   3         11.65       -155.51       323.49 o                         
  -9   9   3        810.99        772.65       173.53 o                         
  -8   9   3       2050.20       2074.51       279.95 o                         
  -7   9   3       1160.20        992.50       163.19 o                         
  -6   9   3        632.06        584.64       133.91 o                         
  -5   9   3        378.82        261.12        90.66 o                         
  -4   9   3       8200.42       9574.09       510.50 o                         
 -10  10   3       2420.44       2209.78       373.18 o                         
  -9  10   3        101.62         50.54        87.84 o                         
  -8  10   3       2179.39       2538.03       275.84 o                         
  -7  10   3        260.54         48.14       108.91 o                         
  -6  10   3        997.45        710.69       149.25 o                         
  -5  10   3       2820.08       2674.69       246.94 o                         
  -9  11   3        769.25        450.39       192.08 o                         
  -8  11   3        153.22         39.97       153.33 o                         
  -7  11   3       2568.97       2721.50       277.71 o                         
  -6  11   3         89.01        -40.16       122.56 o                         
  -1   1   4       6712.29       7069.83        97.00 o                         
   0   1   4     142746.31     144531.19       618.57 o                         
   1   1   4       1905.71       2114.22        77.43 o                         
  -3   2   4       5589.74       5489.06       160.18 o                         
  -2   2   4      32366.86      33457.32       338.61 o                         
  -1   2   4       1616.17       1571.26        61.22 o                         
   0   2   4       9659.93       9912.72       103.66 o                         
   1   2   4      16994.64      16944.51       271.50 o                         
   2   2   4       4375.42       4654.06       166.24 o                         
  -5   3   4      14447.46      14745.67       326.36 o                         
  -4   3   4      19374.62      19328.90       336.13 o                         
  -3   3   4       3046.95       3094.78       123.36 o                         
  -2   3   4       3671.87       3595.14       119.79 o                         
  -1   3   4      13646.53      13345.82       298.95 o                         
   0   3   4       7499.27       7725.75       149.50 o                         
   1   3   4      27166.00      26860.92       463.02 o                         
   2   3   4      25887.11      25258.39       522.06 o                         
   3   3   4       3128.17       3042.44       211.25 o                         
  -7   4   4       3830.23       4015.64       264.00 o                         
  -6   4   4       5705.97       5701.88       227.31 o                         
  -5   4   4       5873.93       5702.98       206.83 o                         
  -4   4   4       4115.90       4118.67       161.39 o                         
  -3   4   4       8393.50       8441.11       207.46 o                         
  -2   4   4       2840.63       2763.61       113.91 o                         
  -1   4   4       4185.75       4351.43       178.43 o                         
   0   4   4      22857.82      22176.40       417.58 o                         
   1   4   4       1541.85       1510.21       125.09 o                         
   2   4   4       4274.00       3944.01       492.65 o                         
   3   4   4       7763.55       7307.67       448.80 o                         
   4   4   4       1851.51       1799.74       195.92 o                         
  -9   5   4       1106.49        844.12       158.69 o                         
  -8   5   4       3044.32       2639.96       243.36 o                         
  -7   5   4       5380.59       5137.45       306.50 o                         
  -6   5   4       8064.60       7871.18       267.09 o                         
  -5   5   4        723.07        878.55        90.56 o                         
  -4   5   4       4384.85       4378.58       169.22 o                         
  -3   5   4       2729.90       2868.45       135.64 o                         
  -2   5   4       5206.74       5060.35       164.32 o                         
  -1   5   4        561.33        599.34        58.78 o                         
   0   5   4      13862.07      13198.51       257.19 o                         
   1   5   4       8824.91       8644.57       427.69 o                         
   2   5   4       2296.00       2568.05       200.06 o                         
   3   5   4        354.73        288.64       102.19 o                         
   4   5   4       1549.11       1433.36       183.79 o                         
   5   5   4        635.00        574.95       136.63 o                         
 -11   6   4         95.61        136.82        96.00 o                         
 -10   6   4        226.25        270.24       114.44 o                         
  -9   6   4       1624.09       1783.78       214.38 o                         
  -8   6   4       3924.01       3553.72       370.36 o                         
  -7   6   4        863.87        884.24       122.39 o                         
  -6   6   4      11476.95      11451.39       336.42 o                         
  -5   6   4       6483.80       6484.35       225.72 o                         
  -4   6   4       1179.85       1272.27       101.00 o                         
  -3   6   4       3800.32       3672.15       157.52 o                         
  -2   6   4       6594.25       6603.97       201.78 o                         
  -1   6   4       6872.99       6565.60       206.32 o                         
   0   6   4       2595.68       2520.22       259.26 o                         
   1   6   4       2984.18       3054.71       277.52 o                         
   2   6   4       2199.76       2489.14       267.78 o                         
   3   6   4       1487.14       1807.28       196.29 o                         
   4   6   4          6.56        -19.44       170.88 o                         
   5   6   4         24.04       -153.38       153.38 o                         
 -11   7   4       1636.12       2106.61       258.25 o                         
 -10   7   4        619.08        716.96       160.90 o                         
  -9   7   4        818.70        863.90       171.22 o                         
  -8   7   4       4686.85       5194.41       351.42 o                         
  -7   7   4       7928.47       7987.07       817.19 o                         
  -6   7   4        992.68        675.77       136.64 o                         
  -5   7   4       7042.51       7283.48       247.15 o                         
  -4   7   4       6983.22       6905.00       232.26 o                         
  -3   7   4        755.85        791.71       119.90 o                         
  -2   7   4       3999.26       3830.80       165.03 o                         
  -1   7   4       5183.57       4782.33       331.18 o                         
   0   7   4       1936.20       2179.92       249.43 o                         
   1   7   4       5919.70       6652.10       458.41 o                         
   4   7   4         78.07        192.02       154.97 o                         
 -11   8   4        495.74        317.54       129.81 o                         
 -10   8   4       1148.81       1124.94       312.46 o                         
  -9   8   4       4124.35       4324.45       341.52 o                         
  -8   8   4        383.04        339.26       113.64 o                         
  -7   8   4       5240.41       5588.51       365.43 o                         
  -6   8   4       5869.80       5689.84       388.97 o                         
  -5   8   4        542.88        627.86       123.76 o                         
  -4   8   4       8425.49       8291.39       368.92 o                         
  -3   8   4       2167.68       2318.40       182.84 o                         
  -1   8   4       6474.83       6472.85       414.80 o                         
   0   8   4       2456.89       2622.28       286.21 o                         
   1   8   4        351.84        190.13       120.87 o                         
   2   8   4       1576.79       1417.91       258.72 o                         
   3   8   4        408.34        330.99       143.43 o                         
 -10   9   4        132.75        230.81       124.86 o                         
  -9   9   4       1265.85       1315.54       204.32 o                         
  -8   9   4       5825.05       5940.69       393.98 o                         
  -7   9   4        113.40         55.03       136.10 o                         
  -6   9   4       5805.68       6436.38       373.25 o                         
  -5   9   4       2275.66       2712.54       238.13 o                         
  -4   9   4        460.79        427.87       124.61 o                         
 -10  10   4       1253.20       1223.61       283.15 o                         
  -9  10   4         47.03         24.71       151.29 o                         
  -8  10   4       1563.88       1672.51       228.10 o                         
  -7  10   4       2142.18       2227.40       248.52 o                         
  -6  10   4        280.10        255.24        95.95 o                         
  -5  10   4       5401.70       5582.94       344.29 o                         
  -9  11   4       1004.32       1235.12       284.82 o                         
  -8  11   4        385.01        441.97       131.11 o                         
  -7  11   4       2165.61       2017.91       243.50 o                         
  -1   1   5      26800.11      28453.90       264.95 o                         
   0   1   5       7855.77       8142.43       183.34 o                         
   1   1   5       5076.68       5150.35       137.21 o                         
  -3   2   5      11341.73      11190.43       230.42 o                         
  -2   2   5       5355.38       5419.59       118.03 o                         
  -1   2   5       3457.50       3557.62        91.48 o                         
   0   2   5        234.15        231.54        30.55 o                         
   1   2   5      21264.08      21390.82       314.24 o                         
   2   2   5       8912.02       9047.34       233.36 o                         
  -5   3   5      12160.99      12030.71       335.67 o                         
  -4   3   5       7065.99       7206.54       211.77 o                         
  -3   3   5       6022.55       5760.64       170.93 o                         
  -2   3   5      16565.34      16056.73       264.96 o                         
  -1   3   5      39702.55      38789.38       360.70 o                         
   0   3   5       2925.14       2854.34        65.88 o                         
   1   3   5      18852.17      18884.69       364.80 o                         
   2   3   5      11475.75      12068.51       362.58 o                         
   3   3   5       9749.46       9042.62       355.98 o                         
  -7   4   5       2096.38       2000.76       354.78 o                         
  -6   4   5        860.93        883.63        99.39 o                         
  -5   4   5      12570.94      12938.93       313.53 o                         
  -4   4   5      24942.61      24173.12       390.57 o                         
  -3   4   5      14738.61      14920.30       283.00 o                         
  -2   4   5       5265.69       5150.57       156.00 o                         
  -1   4   5      19634.13      18704.07       402.21 o                         
   0   4   5      25094.82      23895.70      1042.68 o                         
   1   4   5       2675.18       2468.17       106.58 o                         
   2   4   5      12114.37      11252.65       379.54 o                         
   3   4   5       2691.28       2547.45       237.31 o                         
   4   4   5       9252.69       9444.99       425.07 o                         
  -9   5   5        570.03        529.92       127.88 o                         
  -8   5   5        565.85        578.82       135.38 o                         
  -7   5   5       4498.71       4436.90       288.04 o                         
  -6   5   5       4352.17       4335.68       231.34 o                         
  -5   5   5       1123.11        995.41        94.54 o                         
  -4   5   5       9707.84       9577.24       296.57 o                         
  -3   5   5      24173.11      23618.15       550.75 o                         
  -2   5   5      22823.57      21782.36       343.71 o                         
  -1   5   5       1264.71       1143.93        84.98 o                         
   0   5   5       9818.81       9685.17       299.52 o                         
   1   5   5       4123.01       3824.01       293.92 o                         
   2   5   5       3983.44       4119.84       248.10 o                         
   3   5   5       1524.38       1502.16       174.23 o                         
   4   5   5       1182.59       1178.56       169.35 o                         
   5   5   5       6242.52       7461.81       430.97 o                         
 -11   6   5        972.25        952.67       213.27 o                         
 -10   6   5       1063.19       1072.12       183.21 o                         
  -9   6   5       5979.31       6041.42       385.40 o                         
  -8   6   5        148.46        115.84       100.78 o                         
  -7   6   5        278.53        270.26        71.15 o                         
  -6   6   5        448.04        473.30        77.77 o                         
  -5   6   5       9947.59       9691.10       282.23 o                         
  -4   6   5       5147.31       5211.34       196.67 o                         
  -3   6   5       2444.90       2402.01       130.23 o                         
  -2   6   5      11126.17      11116.89       301.57 o                         
  -1   6   5       5671.93       5590.71       179.95 o                         
   0   6   5       1767.80       1757.35       139.68 o                         
   1   6   5       2873.29       2862.21       200.40 o                         
   2   6   5       1117.15       1293.48       212.46 o                         
   3   6   5       8002.64       8837.64       420.05 o                         
   4   6   5        105.14        126.17        76.19 o                         
   5   6   5        798.41        602.73       139.40 o                         
 -11   7   5       1345.74       1058.44       197.09 o                         
 -10   7   5       1617.68       1558.17       218.34 o                         
  -9   7   5        519.21        398.50       196.51 o                         
  -8   7   5       1210.07       1220.72       206.16 o                         
  -7   7   5       1034.01        894.26       155.46 o                         
  -6   7   5       2044.57       1761.81       138.08 o                         
  -5   7   5        869.82        935.98        98.14 o                         
  -4   7   5       5049.05       5139.57       205.31 o                         
  -3   7   5       4914.13       4817.40       193.35 o                         
  -2   7   5       1300.26       1291.68       118.95 o                         
  -1   7   5        537.26        705.40       147.46 o                         
   0   7   5       1369.80       1444.10       206.12 o                         
   1   7   5       3314.89       3555.92       344.63 o                         
   2   7   5        126.58         98.30       113.16 o                         
 -11   8   5        450.00         66.83       137.63 o                         
 -10   8   5        463.47        281.86       126.22 o                         
  -9   8   5        396.88        392.86       130.30 o                         
  -8   8   5       1675.17       1845.14       222.80 o                         
  -7   8   5        360.33        397.43       120.55 o                         
  -6   8   5       1599.86       1383.31       174.46 o                         
  -5   8   5       4438.76       4682.03       292.12 o                         
  -4   8   5       1602.86       1613.79       169.22 o                         
  -3   8   5        689.92        717.54       109.28 o                         
  -2   8   5       1468.72       1736.38       215.09 o                         
  -1   8   5        721.98        673.00       145.76 o                         
   0   8   5        196.14        125.03        81.71 o                         
   1   8   5        594.52        555.90       156.32 o                         
   2   8   5       2795.37       2688.79       347.33 o                         
   3   8   5        447.09        422.32       163.16 o                         
 -10   9   5       1398.73       1623.93       358.30 o                         
  -9   9   5         39.13        -27.43        81.14 o                         
  -8   9   5        175.10        -39.94       151.06 o                         
  -7   9   5       1732.99       1887.11       218.27 o                         
  -6   9   5        611.16        436.09       120.68 o                         
  -5   9   5        846.62        794.81       165.49 o                         
  -4   9   5       5393.62       5653.36       313.00 o                         
  -9  10   5       1967.61       2024.81       333.73 o                         
  -8  10   5        182.04         35.71       185.62 o                         
  -7  10   5        574.11        474.74       132.07 o                         
  -6  10   5       3169.89       3405.01       279.46 o                         
  -5  10   5        782.56        933.39       218.61 o                         
  -9  11   5        576.69        312.09       169.86 o                         
  -8  11   5        962.35        608.35       154.87 o                         
  -7  11   5        280.75        199.18       108.91 o                         
   0   0   6      73434.49      77291.39       798.78 o                         
  -1   1   6        277.52        347.39        47.70 o                         
   0   1   6       1850.60       1871.74        77.43 o                         
   1   1   6      24357.54      24651.00       237.65 o                         
  -3   2   6       1591.61       1630.00        96.74 o                         
  -2   2   6       2920.36       2720.39        88.58 o                         
  -1   2   6      23386.04      23607.33       308.93 o                         
   0   2   6      19150.79      19812.00       241.23 o                         
   1   2   6       9607.37       9459.10       135.87 o                         
   2   2   6       5651.52       5688.25       191.28 o                         
  -5   3   6       8301.73       8078.85       250.01 o                         
  -4   3   6       5905.23       5733.53       192.72 o                         
  -3   3   6       8024.10       8151.31       208.49 o                         
  -2   3   6       5119.90       5441.41       263.44 o                         
  -1   3   6       1375.23       1421.17        67.67 o                         
   0   3   6       6919.47       6644.76       113.68 o                         
   1   3   6        649.11        631.49        71.71 o                         
   2   3   6       1761.78       1663.43       123.11 o                         
   3   3   6        892.95        905.93       102.56 o                         
  -7   4   6       4923.75       5330.24       305.32 o                         
  -6   4   6        497.36        413.08        76.20 o                         
  -5   4   6       3021.13       2987.79       157.65 o                         
  -4   4   6      10580.26      10257.18       261.06 o                         
  -3   4   6       5739.07       5824.87       182.47 o                         
  -2   4   6       7471.29       6985.41       222.92 o                         
  -1   4   6       6488.14       6113.41       160.16 o                         
   0   4   6       7481.72       7176.12       125.09 o                         
   1   4   6        794.91        567.37        84.86 o                         
   2   4   6       5437.52       5359.26       267.79 o                         
   3   4   6       1160.44        929.53       132.47 o                         
   4   4   6        533.32        491.65       145.69 o                         
  -9   5   6       4052.09       4019.22       305.55 o                         
  -8   5   6       1012.80        883.17       153.58 o                         
  -7   5   6       2252.20       2490.47       174.35 o                         
  -6   5   6      12775.07      12921.69       350.89 o                         
  -5   5   6       6214.14       5976.51       245.89 o                         
  -4   5   6       7538.47       7237.53       226.68 o                         
  -3   5   6       5171.09       5308.81       183.08 o                         
  -2   5   6       1860.85       1831.06       104.00 o                         
  -1   5   6       1555.39       1540.21        91.01 o                         
   0   5   6       5341.35       4932.82       151.90 o                         
   1   5   6       6386.96       5974.43       269.67 o                         
   2   5   6       1830.94       1734.25       169.55 o                         
   3   5   6       4201.69       4069.28       283.31 o                         
   4   5   6       2104.01       2017.31       209.73 o                         
   5   5   6        872.92        877.92       161.24 o                         
 -11   6   6        193.23        128.69       118.35 o                         
 -10   6   6        957.41       1124.89       225.39 o                         
  -9   6   6        110.76         89.44        89.83 o                         
  -8   6   6       5105.40       5042.24       358.93 o                         
  -7   6   6       3236.98       3235.44       194.21 o                         
  -6   6   6       6883.87       7350.89       271.20 o                         
  -5   6   6       4056.91       3894.82       185.97 o                         
  -4   6   6        306.62        139.37       100.05 o                         
  -3   6   6       8643.97       8331.17       240.90 o                         
  -2   6   6       2052.89       1906.42       114.36 o                         
  -1   6   6       3701.71       3325.05       159.29 o                         
   0   6   6        894.36        902.21       107.27 o                         
   1   6   6       8876.32       9124.96       354.45 o                         
   2   6   6       1860.45       1820.05       181.09 o                         
   3   6   6       1404.64       1798.45       273.93 o                         
   4   6   6       1731.32       1778.96       212.18 o                         
   5   6   6       1595.77       1398.75       374.41 o                         
 -11   7   6        264.45        350.90       131.71 o                         
 -10   7   6       1190.13       1072.15       193.92 o                         
  -9   7   6       1417.82       1375.75       200.78 o                         
  -8   7   6        742.48        760.70       154.34 o                         
  -7   7   6       3953.92       3832.00       223.38 o                         
  -6   7   6       4227.00       4291.25       212.36 o                         
  -5   7   6       4811.72       4553.52       205.13 o                         
  -4   7   6       1476.66       1334.36       110.51 o                         
  -3   7   6       2405.93       2343.62       139.01 o                         
  -2   7   6       1157.30        986.12        88.68 o                         
  -1   7   6       3759.34       3772.66       314.06 o                         
   0   7   6       4805.44       4783.26       376.39 o                         
   1   7   6        237.17        400.00       143.69 o                         
   2   7   6       6677.96       6909.76       527.24 o                         
   3   7   6       1774.24       2166.17       317.83 o                         
   4   7   6       2125.92       2371.86       358.75 o                         
 -10   8   6        323.52        312.05       119.44 o                         
  -9   8   6       1045.09       1007.91       203.73 o                         
  -8   8   6       6567.54       7249.65       421.62 o                         
  -7   8   6       1743.93       1488.79       190.39 o                         
  -6   8   6       1626.48       1494.14       182.25 o                         
  -5   8   6         93.94         81.59        61.37 o                         
  -4   8   6       3379.33       3556.22       237.36 o                         
  -3   8   6       1888.86       1931.60       192.63 o                         
  -2   8   6       4512.38       4698.16       352.92 o                         
  -1   8   6       2024.28       2379.09       269.29 o                         
   0   8   6       7416.83       8613.77       535.23 o                         
   1   8   6       2521.00       2423.65       315.19 o                         
   2   8   6       2016.73       1903.96       293.39 o                         
   3   8   6        662.90        670.75       219.77 o                         
 -10   9   6       1723.61       1978.26       251.62 o                         
  -9   9   6        184.78        114.83        91.10 o                         
  -8   9   6        543.34        450.40       125.32 o                         
  -7   9   6       2537.80       2592.41       252.62 o                         
  -6   9   6        877.42        870.07       209.54 o                         
  -5   9   6       1531.00       1521.76       220.86 o                         
  -4   9   6       1299.17       1570.82       242.00 o                         
  -9  10   6       1790.41       1810.50       242.15 o                         
  -8  10   6         69.23         70.53        86.45 o                         
  -7  10   6        127.90         -2.39        70.85 o                         
  -6  10   6       1067.62       1167.75       174.35 o                         
  -5  10   6       1186.63       1341.46       260.25 o                         
  -8  11   6        484.01        221.61       121.78 o                         
  -7  11   6        219.33        336.77       192.35 o                         
  -1   1   7        160.27        210.93        37.75 o                         
   0   1   7       2763.61       3070.52       103.64 o                         
   1   1   7       2103.73       2172.58        87.98 o                         
  -3   2   7       5706.64       5639.02       131.66 o                         
  -2   2   7       3557.97       3466.58        93.54 o                         
  -1   2   7       7762.51       7610.67       175.77 o                         
   0   2   7       2545.95       2421.06        94.40 o                         
   1   2   7        974.22        992.80        52.35 o                         
   2   2   7       6162.45       6226.07       204.31 o                         
  -5   3   7       1013.05       1031.27        99.22 o                         
  -4   3   7        712.78        617.77        73.52 o                         
  -3   3   7        781.67        661.57        70.23 o                         
  -2   3   7       1589.62       1553.22        77.30 o                         
  -1   3   7        999.73        912.17        53.35 o                         
   0   3   7      29515.44      28178.94       900.39 o                         
   1   3   7        952.57        891.45        98.31 o                         
   2   3   7       3020.71       3156.75       161.42 o                         
   3   3   7       5411.88       5016.31       219.64 o                         
  -7   4   7       1257.12       1144.12       150.61 o                         
  -6   4   7       3287.01       2965.46       170.66 o                         
  -5   4   7       4816.52       4567.19       300.67 o                         
  -4   4   7       1391.95       1478.14       108.09 o                         
  -3   4   7       1739.38       1728.54       107.04 o                         
  -2   4   7      12094.60      11975.20       248.93 o                         
  -1   4   7       8354.83       7720.82       305.61 o                         
   0   4   7       7494.63       7570.95       127.58 o                         
   1   4   7      13136.17      12998.84       425.17 o                         
   2   4   7        894.07        888.62       235.03 o                         
   3   4   7       1548.94       1709.03       242.09 o                         
   4   4   7       4252.09       3752.60       348.14 o                         
  -9   5   7       1869.38       1967.89       217.29 o                         
  -8   5   7       1051.79        998.53       250.84 o                         
  -7   5   7       9324.71       9209.04       346.55 o                         
  -6   5   7       1051.97       1218.37       120.65 o                         
  -5   5   7       2281.72       2286.13       144.17 o                         
  -4   5   7        856.32        869.50        87.10 o                         
  -3   5   7       5283.15       4963.04       182.29 o                         
  -2   5   7       1830.39       1881.61       107.88 o                         
  -1   5   7      12177.46      11959.42       289.64 o                         
   0   5   7       6204.86       5615.08       363.85 o                         
   1   5   7       4121.38       4490.13       254.42 o                         
   2   5   7       1329.32       1324.37       149.87 o                         
   3   5   7       1351.10       1483.72       244.19 o                         
   4   5   7        855.24       1018.10       161.22 o                         
   5   5   7       1633.43       1617.02       207.38 o                         
 -11   6   7        601.96       1005.70       268.25 o                         
 -10   6   7       2983.45       2552.44       267.40 o                         
  -9   6   7       2909.23       2980.95       273.31 o                         
  -8   6   7       2203.46       2090.54       221.23 o                         
  -7   6   7        989.31        754.40       100.82 o                         
  -6   6   7       5555.90       5061.12       236.69 o                         
  -5   6   7       2207.77       2202.32       175.12 o                         
  -4   6   7       4739.85       4674.97       195.31 o                         
  -3   6   7       1776.42       1536.63       145.78 o                         
  -2   6   7       9798.75       9746.79       253.15 o                         
  -1   6   7       3326.42       3179.10       272.85 o                         
   0   6   7       1702.83       1785.74       230.36 o                         
   1   6   7       1124.75       1073.10       133.95 o                         
   2   6   7        984.32        964.18       139.80 o                         
   3   6   7        681.65        667.10       130.30 o                         
   4   6   7        430.23        503.85       175.15 o                         
   5   6   7       1714.17       1534.08       219.24 o                         
 -11   7   7       1288.06       1401.06       216.68 o                         
 -10   7   7       1075.17        918.72       172.59 o                         
  -9   7   7       2604.78       2282.62       246.93 o                         
  -8   7   7       4870.38       5028.98       262.77 o                         
  -7   7   7       2743.28       2801.26       186.26 o                         
  -6   7   7       1335.42       1067.71       113.72 o                         
  -5   7   7       1381.68       1456.95       122.89 o                         
  -4   7   7       3633.90       3442.90       175.34 o                         
  -3   7   7       1133.08       1043.49        95.67 o                         
  -2   7   7       1197.26       1248.54       128.23 o                         
  -1   7   7       5464.33       5884.52       400.30 o                         
   0   7   7       1776.90       1418.74       217.69 o                         
   1   7   7       1009.75        900.76       197.72 o                         
   2   7   7        388.95        381.09       172.93 o                         
   3   7   7        476.71        568.12       186.78 o                         
   4   7   7        784.86       1105.07       263.88 o                         
 -10   8   7       1145.37       1395.16       212.96 o                         
  -9   8   7        929.92       1012.90       187.28 o                         
  -8   8   7       1048.20        670.00       144.99 o                         
  -7   8   7       1999.90       2302.83       239.18 o                         
  -6   8   7       3956.44       4075.35       287.96 o                         
  -5   8   7       1203.69       1404.27       223.49 o                         
  -4   8   7       1556.13       1766.38       133.70 o                         
  -3   8   7       7221.01       7197.47       315.62 o                         
  -2   8   7        538.14        646.23       147.26 o                         
  -1   8   7        325.70        556.72       148.95 o                         
   0   8   7       2145.02       1849.65       262.41 o                         
   1   8   7        403.15        305.86       123.11 o                         
   2   8   7        391.37        301.99       142.25 o                         
   3   8   7        378.12        639.17       205.68 o                         
 -10   9   7       1101.03       1019.22       274.43 o                         
  -9   9   7       1864.76       1830.59       235.96 o                         
  -8   9   7       1642.58       1627.63       229.06 o                         
  -7   9   7       1967.10       1753.29       245.27 o                         
  -6   9   7       1253.60       1075.26       162.25 o                         
  -5   9   7       3889.77       4109.78       284.94 o                         
  -4   9   7       1135.20       1074.99       214.97 o                         
  -9  10   7       1137.19       1238.60       332.35 o                         
  -8  10   7        510.84        700.79       155.89 o                         
  -7  10   7       1406.86       1018.81       173.40 o                         
  -6  10   7       2727.88       2598.53       366.60 o                         
  -5  10   7        979.36        688.76       183.93 o                         
  -8  11   7       3415.95       3212.41       614.98 o                         
  -7  11   7        349.74        314.75       147.42 o                         
  -1   1   8      35500.05      36948.54       426.34 o                         
   0   1   8       2705.04       2928.77       108.62 o                         
   1   1   8      20771.79      20455.37       281.62 o                         
  -3   2   8      11416.12      11290.88       178.24 o                         
  -2   2   8        645.31        571.83        82.46 o                         
  -1   2   8      12869.55      12931.99       231.58 o                         
   0   2   8      17994.18      17618.12       266.12 o                         
   1   2   8       2153.59       2143.30       223.99 o                         
   2   2   8      27206.87      26597.30       584.75 o                         
  -5   3   8      10060.13       9967.63       286.65 o                         
  -4   3   8       2429.23       2392.53       134.22 o                         
  -3   3   8      19709.64      20284.00       346.76 o                         
  -2   3   8       3650.65       3790.92       106.59 o                         
  -1   3   8       4001.71       3744.43       107.02 o                         
   0   3   8       7962.74       7783.13       176.76 o                         
   1   3   8      17554.84      17037.21       433.40 o                         
   2   3   8         45.85         28.43        57.13 o                         
   3   3   8       8947.60       8598.50       289.60 o                         
  -7   4   8       4471.53       4406.62       229.39 o                         
  -6   4   8       1811.81       1674.81       133.62 o                         
  -5   4   8      17806.06      17659.73       650.79 o                         
  -4   4   8       5839.21       5627.57       255.48 o                         
  -3   4   8       1645.55       1596.44       105.89 o                         
  -2   4   8      10716.60      10506.02       248.30 o                         
  -1   4   8       8498.25       8624.15       187.86 o                         
   0   4   8       1232.91       1177.06        47.66 o                         
   1   4   8       5727.80       5614.69       254.63 o                         
   2   4   8       9654.67       9582.65       362.28 o                         
   3   4   8       1590.95       1467.69       172.81 o                         
   4   4   8       1343.47       1286.46       288.25 o                         
  -9   5   8       1462.84       1601.50       204.76 o                         
  -8   5   8        772.76        638.32       136.78 o                         
  -7   5   8       5031.24       5487.60       255.07 o                         
  -6   5   8       1422.55       1422.34       129.76 o                         
  -5   5   8       1327.41       1132.48       107.36 o                         
  -4   5   8      12850.64      12481.77       309.67 o                         
  -3   5   8       1240.46       1280.99        99.34 o                         
  -2   5   8         90.15        108.08        37.93 o                         
  -1   5   8       2581.56       2429.79       101.62 o                         
   0   5   8       9156.75       9535.63       478.57 o                         
   1   5   8       1899.02       1945.57       176.86 o                         
   2   5   8        379.34        352.30        91.18 o                         
   3   5   8       4394.75       4937.02       431.73 o                         
   4   5   8        979.67        897.91       159.81 o                         
   5   5   8        694.46        900.91       366.98 o                         
 -11   6   8         86.35        -62.14       193.03 o                         
 -10   6   8       1497.03       1343.76       261.42 o                         
  -9   6   8        714.09        602.35       135.64 o                         
  -8   6   8        259.83        226.14        81.19 o                         
  -7   6   8       1232.23       1149.61       129.84 o                         
  -6   6   8       6234.10       6423.02       260.27 o                         
  -5   6   8       3318.41       3162.84       173.83 o                         
  -4   6   8       1005.84       1054.90       144.75 o                         
  -3   6   8       5000.23       5050.76       196.36 o                         
  -2   6   8       1854.13       1855.96       116.29 o                         
  -1   6   8       1228.94       1211.68       185.30 o                         
   0   6   8        810.70        683.15       163.09 o                         
   1   6   8       3021.91       3362.72       227.07 o                         
   2   6   8       4113.78       3929.19       266.37 o                         
   3   6   8        842.41       1011.08       155.04 o                         
   4   6   8       1182.37       1142.53       201.04 o                         
   5   6   8        553.76        436.70       179.01 o                         
 -11   7   8        347.08        230.85       157.02 o                         
 -10   7   8        300.16        148.35       151.62 o                         
  -9   7   8        962.44        914.68       199.49 o                         
  -8   7   8       4117.67       4411.51       359.86 o                         
  -7   7   8        645.52        665.11       106.46 o                         
  -6   7   8       2180.44       2214.66       258.80 o                         
  -5   7   8       5172.04       5133.70       267.87 o                         
  -4   7   8       1445.73       1324.01       113.19 o                         
  -3   7   8       3286.87       3479.15       214.73 o                         
  -2   7   8        834.04        778.04       107.89 o                         
  -1   7   8       1459.20       1435.85       206.22 o                         
   0   7   8       5063.96       4860.21       401.56 o                         
   1   7   8        353.06        737.91       186.19 o                         
   2   7   8       1500.85       1457.30       260.26 o                         
   3   7   8       1277.10       1485.34       288.05 o                         
   4   7   8        279.60        259.85       171.05 o                         
 -10   8   8        730.94        345.76       130.11 o                         
  -9   8   8        586.83        610.26       197.94 o                         
  -8   8   8       1468.14       1365.44       195.25 o                         
  -7   8   8       5831.99       5179.92       341.67 o                         
  -6   8   8       1543.56       1451.13       173.77 o                         
  -5   8   8       5184.29       5259.69       352.86 o                         
  -4   8   8       2811.07       2857.55       170.91 o                         
  -3   8   8        704.34        813.93       130.72 o                         
  -2   8   8       4205.26       3828.21       340.72 o                         
  -1   8   8         70.05        -23.41        87.15 o                         
   0   8   8         55.60        -86.16        95.70 o                         
   1   8   8       4056.69       4200.69       422.13 o                         
   2   8   8        866.87        700.09       199.06 o                         
   3   8   8        330.71        245.40       132.34 o                         
 -10   9   8       2475.88       2097.10       360.09 o                         
  -9   9   8       2454.13       2334.48       263.95 o                         
  -8   9   8        288.78        218.29       106.33 o                         
  -7   9   8       2609.47       2054.35       226.26 o                         
  -6   9   8       3427.84       3673.87       359.48 o                         
  -5   9   8        731.85        549.07       168.27 o                         
  -4   9   8       5059.84       5885.93       466.41 o                         
  -9  10   8       2397.89       2029.01       259.84 o                         
  -8  10   8       2971.46       3323.33       508.13 o                         
  -7  10   8         39.30         64.17        73.70 o                         
  -6  10   8       3889.72       3630.12       431.93 o                         
  -5  10   8       1613.68       1476.29       271.37 o                         
  -8  11   8       1533.93       1662.10       347.18 o                         
  -7  11   8        826.25        841.15       232.26 o                         
   0   0   9      86849.05      91459.52      1067.86 o                         
  -1   1   9       3299.68       3161.05       120.82 o                         
   0   1   9       2699.03       2884.12       119.15 o                         
   1   1   9      27326.65      28410.92       350.91 o                         
  -3   2   9       3547.89       3710.09       313.82 o                         
  -2   2   9       3693.46       3724.87       135.24 o                         
  -1   2   9      36115.66      36415.32       409.87 o                         
   0   2   9      18070.82      18459.84       287.29 o                         
   1   2   9       2584.44       2378.93       103.74 o                         
   2   2   9      12517.38      12770.89       210.49 o                         
  -5   3   9       1009.58        944.71       102.05 o                         
  -4   3   9      10102.81       9977.14       343.23 o                         
  -3   3   9      53659.87      53138.96       529.23 o                         
  -2   3   9      16326.05      16003.82       307.36 o                         
  -1   3   9       3213.65       3351.30       131.91 o                         
   0   3   9       5841.66       5606.17       226.04 o                         
   1   3   9      11559.08      11471.02       307.27 o                         
   2   3   9       2655.09       2345.44       146.56 o                         
   3   3   9       2674.61       2697.79       172.18 o                         
  -7   4   9       1154.94       1146.32       127.46 o                         
  -6   4   9       8572.41       8984.82       301.73 o                         
  -5   4   9      12952.42      12749.28       336.50 o                         
  -4   4   9       4120.77       4149.37       180.86 o                         
  -3   4   9       8263.75       8234.54       286.85 o                         
  -2   4   9      34144.89      33449.92      1093.45 o                         
  -1   4   9      21875.21      21348.02       292.47 o                         
   0   4   9       6625.98       6467.23       192.13 o                         
   1   4   9       6841.94       7053.84       333.85 o                         
   2   4   9       2625.01       2649.96       167.26 o                         
   3   4   9       5294.24       5053.91       294.81 o                         
   4   4   9        176.64        196.02        98.39 o                         
  -9   5   9        312.27        508.24       177.76 o                         
  -8   5   9       9109.08       8414.86       687.26 o                         
  -7   5   9       1909.92       1833.08       157.11 o                         
  -6   5   9       4281.76       3923.49       245.11 o                         
  -5   5   9       7084.68       7086.84       255.95 o                         
  -4   5   9      21398.84      20917.99       409.92 o                         
  -3   5   9      11268.29      10722.01       277.00 o                         
  -2   5   9       6180.01       6096.40       184.17 o                         
  -1   5   9      10202.21      10271.05       271.03 o                         
   0   5   9       6832.35       6947.33       421.64 o                         
   1   5   9       4807.33       4765.27       375.43 o                         
   2   5   9       1377.25       1385.97       163.65 o                         
   3   5   9       1211.19       1297.74       170.39 o                         
   4   5   9       9038.27       9616.14       461.59 o                         
   5   5   9        445.45        337.41       124.60 o                         
 -11   6   9        107.32          6.31       135.71 o                         
 -10   6   9       3815.59       3801.74       321.81 o                         
  -9   6   9       1074.40       1334.29       197.55 o                         
  -8   6   9       2442.86       2321.01       185.00 o                         
  -7   6   9       3483.89       3377.60       207.85 o                         
  -6   6   9       6510.37       6604.57       269.80 o                         
  -5   6   9       5454.55       5441.78       231.27 o                         
  -4   6   9       6831.12       6758.33       408.26 o                         
  -3   6   9       8693.16       8426.82       268.39 o                         
  -2   6   9       8859.86       9054.73       476.97 o                         
  -1   6   9       9209.22       9696.12       510.33 o                         
   0   6   9        220.20        204.33       116.30 o                         
   1   6   9       2526.03       2753.09       314.09 o                         
   2   6   9       6688.90       7184.53       360.34 o                         
   3   6   9         23.31         35.67        71.07 o                         
   4   6   9        336.54        526.49       134.80 o                         
   5   6   9       1815.56       1726.48       323.69 o                         
 -10   7   9        141.10        142.91       169.96 o                         
  -9   7   9       2611.06       2451.22       258.26 o                         
  -8   7   9        945.31       1018.05       137.71 o                         
  -7   7   9       3006.18       2930.49       214.62 o                         
  -6   7   9       1810.10       1776.99       146.92 o                         
  -5   7   9       3296.41       3161.53       182.75 o                         
  -4   7   9       4152.43       4123.39       197.19 o                         
  -3   7   9       4267.84       4666.52       428.57 o                         
  -2   7   9       2226.77       2310.48       261.95 o                         
  -1   7   9       2787.60       3035.11       308.96 o                         
   0   7   9       3580.04       3274.47       333.32 o                         
   1   7   9         42.54        130.40       114.20 o                         
   2   7   9        972.36        829.84       212.28 o                         
   3   7   9       3347.89       3813.61       433.31 o                         
 -10   8   9        902.30        914.04       182.05 o                         
  -9   8   9       1391.21       1236.99       199.03 o                         
  -8   8   9       1253.24       1158.77       184.27 o                         
  -7   8   9        623.74        628.12       198.66 o                         
  -6   8   9       1333.92       1212.88       129.96 o                         
  -5   8   9       3480.25       3497.01       197.93 o                         
  -4   8   9       1565.05       1559.70       163.24 o                         
  -3   8   9       1587.53       1471.33       159.44 o                         
  -2   8   9       3605.34       3662.96       346.95 o                         
  -1   8   9         72.75        -33.61       108.37 o                         
   0   8   9       2224.83       2076.00       284.24 o                         
   1   8   9       1126.88       1183.09       232.22 o                         
   2   8   9        325.83        599.48       186.81 o                         
 -10   9   9        416.47        357.58       179.10 o                         
  -9   9   9        216.99        188.77       180.95 o                         
  -8   9   9       1601.14       1806.51       228.95 o                         
  -7   9   9        727.92        482.54       126.79 o                         
  -6   9   9        584.26        518.12       123.24 o                         
  -5   9   9        720.21        409.03       151.56 o                         
  -4   9   9       2002.47       2030.25       286.51 o                         
   0   9   9        422.46        461.17       151.21 o                         
   1   9   9        736.11        557.37       184.74 o                         
  -9  10   9        225.66        225.50       147.27 o                         
  -8  10   9        559.54        350.70       121.94 o                         
  -7  10   9        313.62        381.48       175.67 o                         
  -6  10   9        928.12        607.02       196.69 o                         
  -7  11   9       1081.46        956.83       259.22 o                         
  -1   1  10       2232.15       2265.15       110.38 o                         
   0   1  10      71011.51      74519.40       666.94 o                         
   1   1  10       1529.97       1569.04        92.21 o                         
  -3   2  10      11490.21      11431.69       243.02 o                         
  -2   2  10      46766.87      48055.52       497.44 o                         
  -1   2  10       1728.94       1760.12        98.65 o                         
   0   2  10       3174.76       3271.88       130.57 o                         
   1   2  10      29482.82      29204.96       647.25 o                         
   2   2  10       6240.48       5887.82       167.53 o                         
  -5   3  10       7739.25       7442.99       244.08 o                         
  -4   3  10      13828.50      13679.28       401.82 o                         
  -3   3  10       5722.97       5587.99       157.67 o                         
  -2   3  10       5873.83       6100.25       188.11 o                         
  -1   3  10      18931.10      19152.08       322.81 o                         
   0   3  10       1505.16       1536.28        92.27 o                         
   1   3  10       5812.77       5513.92       154.23 o                         
   2   3  10       8303.34       8092.41       272.15 o                         
   3   3  10       6825.02       6594.10       264.21 o                         
  -7   4  10       1442.76       1559.85       144.55 o                         
  -6   4  10       1071.54       1043.43       116.95 o                         
  -5   4  10      13210.69      13039.98       345.14 o                         
  -4   4  10      13680.96      13178.41       324.39 o                         
  -3   4  10       8131.68       7940.56       203.45 o                         
  -2   4  10        755.19        782.47        62.60 o                         
  -1   4  10       1904.41       1740.03       124.46 o                         
   0   4  10      14023.47      13263.92       282.05 o                         
   1   4  10       6747.26       6262.06       298.56 o                         
   2   4  10       5600.79       5641.96       244.40 o                         
   3   4  10       2755.01       2530.26       179.59 o                         
   4   4  10       4987.01       5214.16       281.12 o                         
  -9   5  10        342.65        170.85       101.90 o                         
  -8   5  10        637.42        622.45       106.61 o                         
  -7   5  10       7403.80       7335.27       301.61 o                         
  -6   5  10       2892.04       2896.46       180.41 o                         
  -5   5  10        514.72        472.19        80.17 o                         
  -4   5  10       5194.60       5619.33       220.04 o                         
  -3   5  10       1618.75       1563.77       125.73 o                         
  -2   5  10       3782.71       3552.13       143.31 o                         
  -1   5  10       3684.62       3830.03       173.43 o                         
   0   5  10       7357.96       6777.99       431.07 o                         
   1   5  10       6148.67       6129.54       434.79 o                         
   2   5  10       4561.80       4812.91       289.19 o                         
   3   5  10        513.60        356.84       101.98 o                         
   4   5  10        162.64        246.42       104.84 o                         
   5   5  10       1193.22       1006.73       346.82 o                         
 -11   6  10        299.58        535.50       218.29 o                         
 -10   6  10        271.86        167.62        97.48 o                         
  -9   6  10       4168.58       4440.24       684.52 o                         
  -8   6  10       1333.13       1361.36       147.26 o                         
  -7   6  10        841.37        777.94       114.31 o                         
  -6   6  10       7573.70       8070.81       301.93 o                         
  -5   6  10       1760.17       1749.84       138.79 o                         
  -4   6  10       1967.41       1727.46       130.91 o                         
  -3   6  10       3399.78       3333.69       168.35 o                         
  -2   6  10       4153.43       4258.32       338.76 o                         
  -1   6  10       2806.64       2491.12       274.22 o                         
   0   6  10       5949.12       6378.84       445.75 o                         
   1   6  10       2933.62       2438.77       305.08 o                         
   2   6  10       1201.42       1258.83       240.03 o                         
   3   6  10       2264.13       2258.08       227.16 o                         
   4   6  10        417.89        585.11       140.32 o                         
   5   6  10        853.59        682.86       229.73 o                         
 -10   7  10        454.95        456.20       143.06 o                         
  -9   7  10        357.23        269.16        91.96 o                         
  -8   7  10       3023.18       2906.35       234.54 o                         
  -7   7  10       3414.50       3571.19       241.75 o                         
  -6   7  10        582.89        587.14       113.28 o                         
  -5   7  10       4462.18       4525.97       221.41 o                         
  -4   7  10       1223.78        995.25       102.47 o                         
  -3   7  10       1238.69       1274.47       167.64 o                         
  -2   7  10       2742.14       3032.70       306.62 o                         
  -1   7  10       5439.46       6487.53       459.23 o                         
   0   7  10       1604.17       1903.33       266.79 o                         
   1   7  10       4868.99       5481.05       466.58 o                         
   2   7  10       1111.48       1710.26       281.55 o                         
   3   7  10       1038.68       1104.08       249.62 o                         
 -10   8  10        589.75        203.96       318.81 o                         
  -9   8  10       1785.29       2013.51       246.74 o                         
  -8   8  10        416.74        362.35       131.38 o                         
  -7   8  10       2517.25       2481.28       247.85 o                         
  -6   8  10       1530.26       1255.03       132.04 o                         
  -5   8  10        472.83        295.07       103.86 o                         
  -4   8  10       6161.48       6248.48       546.95 o                         
  -3   8  10       3592.77       4381.68       377.54 o                         
  -2   8  10       2377.10       2309.70       285.18 o                         
  -1   8  10       3943.22       4079.44       387.64 o                         
   0   8  10       2793.19       2978.48       346.38 o                         
   1   8  10        338.01        450.99       161.45 o                         
   2   8  10       1100.01        940.57       230.24 o                         
  -9   9  10        212.35        118.90       142.68 o                         
  -8   9  10       3045.13       2733.36       272.89 o                         
  -7   9  10         90.91         26.33        79.56 o                         
  -6   9  10       3577.66       3600.77       420.11 o                         
  -5   9  10        102.97        154.10       119.37 o                         
  -4   9  10       1408.67       1704.76       266.60 o                         
  -1   9  10       1527.37       1531.15       253.53 o                         
   0   9  10       1702.15       1634.99       279.19 o                         
   1   9  10       1230.87        797.91       208.03 o                         
  -9  10  10        111.31         73.28       109.01 o                         
  -8  10  10        181.34         91.41       203.62 o                         
  -7  10  10        347.25        207.09       164.53 o                         
  -6  10  10        404.64        669.06       207.64 o                         
  -7  11  10        619.86        159.65       163.92 o                         
  -1   1  11       3020.88       3197.10       134.43 o                         
   0   1  11       1996.86       2112.62       112.49 o                         
   1   1  11       4290.54       4240.39       154.35 o                         
  -3   2  11        438.80        422.27        58.52 o                         
  -2   2  11       6740.49       6723.41       197.15 o                         
  -1   2  11       1783.83       1701.75       103.42 o                         
   0   2  11         30.25          6.48        34.61 o                         
   1   2  11       7564.76       7593.22       203.77 o                         
   2   2  11       2066.56       1961.25       105.36 o                         
  -5   3  11       4517.48       4419.21       208.52 o                         
  -4   3  11       1540.54       1573.12       102.57 o                         
  -3   3  11       7127.75       7066.40       229.06 o                         
  -2   3  11       1304.82       1157.46        91.02 o                         
  -1   3  11      12380.86      12277.37       350.94 o                         
   0   3  11        444.02        187.11        72.44 o                         
   1   3  11       2396.43       2253.43       157.92 o                         
   2   3  11       8794.82       8500.70       350.67 o                         
   3   3  11        618.11        579.78        95.29 o                         
  -7   4  11       2156.84       2254.41       247.53 o                         
  -6   4  11       1272.72       1116.88       104.40 o                         
  -5   4  11        429.65        346.30        67.10 o                         
  -4   4  11       4892.06       4847.99       175.51 o                         
  -3   4  11       8490.48       8334.96       215.14 o                         
  -2   4  11       2559.86       2524.88       132.66 o                         
  -1   4  11       3690.45       3642.26       154.62 o                         
   0   4  11      19903.22      19684.18       972.73 o                         
   1   4  11        668.55        709.09       116.28 o                         
   2   4  11       3708.10       3663.24       251.85 o                         
   3   4  11       1528.65       1277.77       136.64 o                         
   4   4  11       3134.56       3369.78       274.15 o                         
  -9   5  11       1373.61       1522.67       278.75 o                         
  -8   5  11       2026.20       2140.32       215.72 o                         
  -7   5  11       1453.20       1379.24       139.58 o                         
  -6   5  11       2169.15       1988.31       183.74 o                         
  -5   5  11        580.61        469.43        77.77 o                         
  -4   5  11        164.05        126.96        51.28 o                         
  -3   5  11       4782.60       4853.23       185.87 o                         
  -2   5  11       9311.90       9318.11       234.24 o                         
  -1   5  11       2421.47       2662.10       274.83 o                         
   0   5  11       5358.72       5279.40       395.14 o                         
   1   5  11       7507.71       6813.52       470.37 o                         
   2   5  11        603.39        516.53       156.17 o                         
   3   5  11        948.74       1061.16       154.90 o                         
   4   5  11       2015.85       1817.34       213.16 o                         
   5   5  11       1966.48       2210.37       249.25 o                         
 -10   6  11       1590.25       1644.16       182.39 o                         
  -9   6  11       2093.86       2195.61       239.65 o                         
  -8   6  11        628.38        507.58       100.89 o                         
  -7   6  11       2101.63       1920.88       167.62 o                         
  -6   6  11       2091.02       2038.21       157.93 o                         
  -5   6  11       4595.26       4374.32       378.05 o                         
  -4   6  11        635.30        668.56        89.41 o                         
  -3   6  11       1803.99       1808.32       117.88 o                         
  -2   6  11       3809.42       3367.11       317.51 o                         
  -1   6  11       6041.23       5386.60       406.04 o                         
   0   6  11        903.36        912.76       190.79 o                         
   1   6  11       1578.26       1894.70       277.87 o                         
   2   6  11       2417.56       1945.63       288.65 o                         
   3   6  11        886.70        929.99       231.09 o                         
   4   6  11        358.50        357.56       103.34 o                         
   5   6  11       1511.90       1955.24       351.15 o                         
 -10   7  11       1885.75       1794.92       239.28 o                         
  -9   7  11        600.55        424.14        96.18 o                         
  -8   7  11       1826.78       1729.17       165.94 o                         
  -7   7  11         97.15         41.78        56.57 o                         
  -6   7  11        960.87       1077.57       122.75 o                         
  -5   7  11       1491.83       1560.89       165.03 o                         
  -4   7  11       5097.95       5337.58       231.48 o                         
  -3   7  11       1593.58       1373.12       215.47 o                         
  -2   7  11       4116.13       4271.03       372.19 o                         
  -1   7  11        507.97        374.64       140.10 o                         
   0   7  11       2536.61       2050.02       282.65 o                         
   1   7  11        448.29        476.46       166.90 o                         
   2   7  11        229.74        192.48       112.84 o                         
   3   7  11       1778.52       1577.49       303.91 o                         
 -10   8  11        498.12        160.00       149.83 o                         
  -9   8  11        658.18        388.05       129.97 o                         
  -8   8  11        669.85        546.64       133.22 o                         
  -7   8  11       3485.89       3338.31       241.78 o                         
  -6   8  11       1901.35       1816.70       157.88 o                         
  -5   8  11       1972.59       1709.29       196.16 o                         
  -4   8  11       2983.63       2888.77       230.98 o                         
  -3   8  11        308.12        439.53       147.83 o                         
  -2   8  11        511.95        598.98       168.16 o                         
  -1   8  11       1250.90       1276.24       231.91 o                         
   0   8  11        179.30         52.17        92.84 o                         
   1   8  11       2216.75       1987.23       306.23 o                         
   2   8  11       1539.77       1167.62       250.86 o                         
  -9   9  11       1048.07        784.54       160.75 o                         
  -8   9  11        558.12        540.49       142.07 o                         
  -7   9  11        756.22        828.87       156.52 o                         
  -6   9  11       2636.86       2785.81       372.94 o                         
  -5   9  11        861.86       1117.52       236.85 o                         
  -2   9  11        141.21        240.50       119.40 o                         
  -1   9  11        964.44        995.14       215.02 o                         
   0   9  11       2253.11       2430.36       341.45 o                         
   1   9  11        110.54        276.52       141.22 o                         
  -9  10  11        292.33        303.24       166.61 o                         
  -8  10  11       1122.67        971.09       270.32 o                         
  -7  10  11       1889.87       2510.29       396.54 o                         
  -6  10  11       1281.25        922.74       239.47 o                         
   0   0  12       3368.94       3319.10       244.59 o                         
  -1   1  12        141.98        194.05        44.65 o                         
   0   1  12       2102.04       2695.87       218.39 o                         
   1   1  12       1086.75       1044.60        84.54 o                         
  -3   2  12       3641.35       3474.35       149.81 o                         
  -2   2  12      15412.16      15106.73       381.80 o                         
  -1   2  12        217.06        269.60        55.36 o                         
   0   2  12       1382.82       1296.07        94.41 o                         
   1   2  12       7216.77       7233.88       322.80 o                         
   2   2  12       7056.75       7129.87       206.89 o                         
  -5   3  12        733.16        772.58       121.58 o                         
  -4   3  12      12582.24      12587.25       289.03 o                         
  -3   3  12       3463.01       3641.98       160.20 o                         
  -2   3  12       4158.65       3962.93       164.64 o                         
  -1   3  12       3543.80       3303.51       149.96 o                         
   0   3  12       4201.29       4208.48       184.19 o                         
   1   3  12        372.76        286.33        89.04 o                         
   2   3  12       4080.51       3952.52       247.99 o                         
   3   3  12       4357.77       4630.08       348.75 o                         
  -7   4  12       4292.06       4267.64       238.67 o                         
  -6   4  12       3812.66       4168.07       223.05 o                         
  -5   4  12       3321.86       3316.72       189.42 o                         
  -4   4  12       1370.54       1416.05       143.40 o                         
  -3   4  12       8795.30       8596.36       255.10 o                         
  -2   4  12       4082.06       4339.69       276.43 o                         
  -1   4  12       1181.70       1201.02        95.74 o                         
   0   4  12       1862.39       1860.54       171.94 o                         
   1   4  12       4769.22       4805.82       280.93 o                         
   2   4  12       1793.05       1804.69       186.69 o                         
   3   4  12       1359.19       1477.31       177.78 o                         
   4   4  12       2233.68       2152.44       226.33 o                         
  -9   5  12       1182.92        922.93       167.28 o                         
  -8   5  12        639.32        794.36       123.39 o                         
  -7   5  12        843.32        896.38       103.82 o                         
  -6   5  12       1935.55       1750.53       129.16 o                         
  -5   5  12       4571.73       4580.50       190.30 o                         
  -4   5  12       5687.04       5263.36       317.19 o                         
  -3   5  12        786.69        834.06        84.06 o                         
  -2   5  12       2959.82       2709.29       174.20 o                         
  -1   5  12       3042.44       3042.19       298.31 o                         
   0   5  12         27.80        -17.38        92.56 o                         
   1   5  12        766.90        886.01       203.49 o                         
   2   5  12       3390.16       3381.87       361.94 o                         
   3   5  12       2635.55       2945.08       361.79 o                         
   4   5  12       1860.02       2362.94       246.96 o                         
   5   5  12       1144.07        908.78       179.23 o                         
 -10   6  12        313.78        290.72       209.25 o                         
  -9   6  12         27.17         -3.19        55.91 o                         
  -8   6  12       1404.31       1460.22       218.05 o                         
  -7   6  12       2705.14       2353.88       181.71 o                         
  -6   6  12       3151.54       3057.40       284.92 o                         
  -5   6  12        256.27        331.84        67.45 o                         
  -4   6  12       4133.06       4021.86       170.74 o                         
  -3   6  12       1811.49       1651.65       149.54 o                         
  -2   6  12        847.20        808.56       179.45 o                         
  -1   6  12        992.54        678.33       166.11 o                         
   0   6  12       1608.62       1954.34       270.34 o                         
   1   6  12       2722.58       2746.31       331.38 o                         
   2   6  12       1312.32       1396.18       249.70 o                         
   3   6  12       1716.68       1706.35       297.66 o                         
   4   6  12        603.71        475.17       166.36 o                         
 -10   7  12        765.39        832.75       136.86 o                         
  -9   7  12        668.97        511.65       107.34 o                         
  -8   7  12        551.97        499.49       100.14 o                         
  -7   7  12         18.64          3.92        55.20 o                         
  -6   7  12       2678.70       2804.03       192.60 o                         
  -5   7  12       3031.61       3024.87       188.29 o                         
  -4   7  12       1844.82       1543.14       158.42 o                         
  -3   7  12       1299.61       1547.75       234.71 o                         
  -2   7  12        619.98        490.31       161.32 o                         
  -1   7  12       1188.05       1157.32       222.21 o                         
   0   7  12        682.10        901.72       207.94 o                         
   1   7  12        475.20        396.22       155.90 o                         
   2   7  12       2829.95       2745.71       373.03 o                         
   3   7  12       1144.89       1308.28       280.17 o                         
  -9   8  12       1488.36       1445.16       287.41 o                         
  -8   8  12       1556.30       1427.88       222.94 o                         
  -7   8  12        601.10        417.27        90.86 o                         
  -6   8  12       1059.48       1049.04       124.76 o                         
  -5   8  12       1814.75       2076.94       209.14 o                         
  -4   8  12       1637.32       1561.59       244.42 o                         
  -3   8  12       2972.82       3478.98       359.41 o                         
  -2   8  12       1229.64       1361.40       243.42 o                         
  -1   8  12         64.06        -21.55       104.66 o                         
   0   8  12       1958.00       2189.58       314.28 o                         
   1   8  12       1147.30       1258.17       250.51 o                         
   2   8  12        814.14        920.84       244.67 o                         
  -9   9  12        405.17        533.63       198.17 o                         
  -8   9  12       1446.26       1448.00       202.31 o                         
  -7   9  12       1380.04       1265.62       287.49 o                         
  -6   9  12        247.51        310.90       154.88 o                         
  -5   9  12       1855.28       1835.75       292.65 o                         
  -3   9  12       1232.21        794.25       190.88 o                         
  -2   9  12       1585.40       1441.45       260.68 o                         
  -1   9  12       1389.85       1300.10       257.69 o                         
   0   9  12        291.17        375.62       150.41 o                         
  -7  10  12       1435.95       1711.80       329.26 o                         
  -6  10  12       1048.32       1140.81       267.88 o                         
  -1   1  13        127.85        490.57        94.09 o                         
   0   1  13      36570.75      37410.00       589.76 o                         
   1   1  13       4973.46       5120.41       192.82 o                         
  -3   2  13       1899.41       1667.68       172.42 o                         
  -2   2  13      25012.56      25778.38       702.99 o                         
  -1   2  13       7362.15       7490.02       225.74 o                         
   0   2  13       1249.40       1325.38        99.92 o                         
   1   2  13       9048.26       9147.69       259.18 o                         
   2   2  13        398.99        442.02        63.32 o                         
  -5   3  13        480.99        332.24        97.27 o                         
  -4   3  13       7629.95       7315.61       230.56 o                         
  -3   3  13       2366.62       2392.53       137.03 o                         
  -2   3  13        818.71        912.03       104.07 o                         
  -1   3  13      11355.68      11784.82       289.98 o                         
   0   3  13       4200.22       4147.55       170.21 o                         
   1   3  13        444.98        504.11       104.16 o                         
   2   3  13       1552.86       1582.65       184.26 o                         
   3   3  13        656.69        494.90       113.56 o                         
  -7   4  13       3653.23       3655.31       275.32 o                         
  -6   4  13       1237.31       1137.09       194.94 o                         
  -5   4  13       3741.38       3268.53       237.45 o                         
  -4   4  13       1203.77       1051.63       130.70 o                         
  -3   4  13      14172.61      13918.55       436.71 o                         
  -2   4  13       4389.77       4459.80       187.81 o                         
  -1   4  13       1860.23       1806.05       119.60 o                         
   0   4  13       2842.54       3109.16       263.53 o                         
   1   4  13       1848.20       1830.97       216.88 o                         
   2   4  13       1694.22       1736.47       367.10 o                         
   3   4  13        706.35        654.58       156.32 o                         
   4   4  13        783.61        971.74       224.71 o                         
  -9   5  13       4065.73       4501.84       342.96 o                         
  -8   5  13       1778.93       1529.11       164.55 o                         
  -7   5  13       4736.51       4567.16       254.31 o                         
  -6   5  13       2276.44       2165.95       144.69 o                         
  -5   5  13       3357.62       3107.10       181.76 o                         
  -4   5  13       2792.86       2689.70       197.99 o                         
  -3   5  13       3157.21       3232.30       357.36 o                         
  -2   5  13       4082.76       3809.73       210.53 o                         
  -1   5  13       3217.57       3294.59       234.16 o                         
   0   5  13       8005.41       8280.58       380.69 o                         
   1   5  13        136.16         42.30       107.17 o                         
   2   5  13        990.73        812.35       196.71 o                         
   3   5  13       4173.43       4245.35       436.01 o                         
   4   5  13        401.70        403.42       159.68 o                         
   5   5  13        167.69        170.42       127.90 o                         
 -10   6  13       1100.46       1207.37       299.07 o                         
  -9   6  13       2010.26       2203.17       219.52 o                         
  -8   6  13       3232.61       3254.51       198.77 o                         
  -7   6  13       1576.73       1607.16       163.93 o                         
  -6   6  13       5559.13       5356.08       239.00 o                         
  -5   6  13       2105.08       1913.11       131.34 o                         
  -4   6  13       2874.42       2845.96       165.47 o                         
  -3   6  13       2771.51       2344.29       181.18 o                         
  -2   6  13       9219.61       9812.50       568.78 o                         
  -1   6  13       1131.21       1147.43       214.28 o                         
   0   6  13       2677.80       2657.26       326.11 o                         
   1   6  13       4674.06       4452.40       428.56 o                         
   2   6  13        192.43        323.06       158.28 o                         
   3   6  13        212.71         87.51       118.98 o                         
   4   6  13       1651.89       1390.30       291.04 o                         
  -9   7  13        834.96        934.74       122.71 o                         
  -8   7  13       3510.04       3539.99       285.61 o                         
  -7   7  13       2158.15       2314.08       162.55 o                         
  -6   7  13       1001.45        866.56       100.10 o                         
  -5   7  13       2482.12       2386.86       148.18 o                         
  -4   7  13       4599.22       4685.79       404.87 o                         
  -3   7  13        813.22        970.11       194.31 o                         
  -2   7  13       1820.53       1905.00       269.31 o                         
  -1   7  13       8229.91       8188.42       561.64 o                         
   0   7  13        254.99        397.53       136.30 o                         
   1   7  13       1460.68       1322.00       252.59 o                         
   2   7  13       1583.61       1420.92       269.05 o                         
  -9   8  13       1632.15       1537.54       212.88 o                         
  -8   8  13        231.65         58.16        71.40 o                         
  -7   8  13       2002.16       1814.71       178.47 o                         
  -6   8  13       3071.60       2674.61       244.10 o                         
  -5   8  13        372.85        569.77       168.39 o                         
  -4   8  13        466.73        292.24       125.86 o                         
  -3   8  13       5467.38       6271.56       490.33 o                         
  -2   8  13        446.33        453.81       171.65 o                         
  -1   8  13       2237.43       1981.09       300.95 o                         
   0   8  13       1037.59       1124.22       251.66 o                         
   1   8  13        543.46        729.43       215.64 o                         
  -9   9  13       1088.07        963.12       244.01 o                         
  -8   9  13       1461.46       1195.63       333.95 o                         
  -7   9  13        180.69        180.72       101.75 o                         
  -6   9  13        546.10        510.08       196.42 o                         
  -4   9  13        100.17       -104.50       104.50 o                         
  -3   9  13        586.59        566.56       181.43 o                         
  -2   9  13       1720.74       1629.60       281.40 o                         
  -1   9  13        499.71        600.03       180.83 o                         
   0   9  13       1545.26       1196.95       265.41 o                         
  -7  10  13        796.84        630.07       214.88 o                         
  -1   1  14      15291.57      15622.31       335.11 o                         
   0   1  14       1535.87       1632.28       115.65 o                         
   1   1  14       5045.35       4968.15       239.70 o                         
  -3   2  14      15335.41      15544.92       336.99 o                         
  -2   2  14        847.72        847.16       114.94 o                         
  -1   2  14       2284.77       2357.81       138.12 o                         
   0   2  14       6744.44       6839.45       225.34 o                         
   1   2  14       3109.21       2951.43       149.82 o                         
   2   2  14       8227.02       8219.64       349.72 o                         
  -5   3  14       5569.74       5703.20       306.22 o                         
  -4   3  14       3222.81       3046.91       155.54 o                         
  -3   3  14       9120.86       9168.39       308.25 o                         
  -2   3  14       9977.88      10545.84       285.59 o                         
  -1   3  14       2300.86       2236.29       134.09 o                         
   0   3  14       3711.99       3587.08       165.06 o                         
   1   3  14      11438.02      11426.54       417.34 o                         
   2   3  14       4204.42       4706.06       316.42 o                         
   3   3  14       3758.30       3811.86       393.02 o                         
  -7   4  14       2183.21       2128.13       275.38 o                         
  -6   4  14       3561.44       3809.69       270.73 o                         
  -5   4  14       9574.97       9767.02       783.95 o                         
  -4   4  14       5620.25       5555.70       219.44 o                         
  -3   4  14        639.78        597.10        79.90 o                         
  -2   4  14       1997.41       2052.50       135.71 o                         
  -1   4  14       8056.04       8011.11       253.65 o                         
   0   4  14       2129.11       2103.90       190.33 o                         
   1   4  14       4419.60       4168.06       317.93 o                         
   2   4  14       8555.43       8948.82       414.97 o                         
   3   4  14       2197.74       2205.35       227.31 o                         
   4   4  14       1545.69       1264.74       185.45 o                         
  -9   5  14        198.59        184.65       129.99 o                         
  -8   5  14       2640.31       2729.07       258.17 o                         
  -7   5  14       2301.36       2486.52       327.84 o                         
  -6   5  14        486.53        337.49       101.79 o                         
  -5   5  14       2986.58       2912.94       224.34 o                         
  -4   5  14       5260.39       5358.25       574.62 o                         
  -3   5  14       1817.02       1745.09       158.60 o                         
  -2   5  14       2977.99       2785.80       159.18 o                         
  -1   5  14       1896.54       1862.08       184.88 o                         
   0   5  14       9113.65       9298.61       910.55 o                         
   1   5  14       1467.96       1445.15       185.39 o                         
   2   5  14       1219.26       1428.18       259.48 o                         
   3   5  14       1354.74        896.04       220.06 o                         
   4   5  14       1045.62       1057.65       249.99 o                         
  -9   6  14        871.19        846.36       157.56 o                         
  -8   6  14        177.97        190.46        83.32 o                         
  -7   6  14       2435.50       2293.70       192.46 o                         
  -6   6  14       1670.76       1695.82       191.00 o                         
  -5   6  14        375.66        230.84        67.94 o                         
  -4   6  14       4003.37       4094.45       254.50 o                         
  -3   6  14        534.14        596.34       105.75 o                         
  -2   6  14       2471.96       2778.35       326.96 o                         
  -1   6  14       1622.33       1263.46       226.62 o                         
   0   6  14       1410.18       1590.27       256.71 o                         
   1   6  14       2967.11       3115.07       375.75 o                         
   2   6  14        669.87        314.76       145.53 o                         
   3   6  14       1261.58       1068.52       250.61 o                         
  -9   7  14        902.59        661.93       128.31 o                         
  -8   7  14       1531.03       1424.21       138.27 o                         
  -7   7  14         27.70         18.32        50.15 o                         
  -6   7  14       3858.42       3940.75       225.73 o                         
  -5   7  14        936.87        808.57       130.68 o                         
  -4   7  14        448.64        633.19       184.62 o                         
  -3   7  14       5607.08       6136.49       477.04 o                         
  -2   7  14       1899.08       1765.11       272.53 o                         
  -1   7  14       1117.26       1504.62       259.51 o                         
   0   7  14       1579.95       1713.18       280.14 o                         
   1   7  14       1111.02       1187.33       257.40 o                         
   2   7  14        256.95        323.08       165.85 o                         
  -9   8  14        263.87        150.84       106.18 o                         
  -8   8  14        784.08        936.10       115.37 o                         
  -7   8  14       2252.34       2152.50       160.36 o                         
  -6   8  14         22.94          5.99       134.07 o                         
  -5   8  14       6846.00       7477.54       545.18 o                         
  -4   8  14        592.93        230.27       127.33 o                         
  -3   8  14        292.39        237.34       120.10 o                         
  -2   8  14       1968.73       1808.40       287.31 o                         
  -1   8  14        988.50       1009.03       223.18 o                         
   0   8  14        197.16        253.89       130.32 o                         
   1   8  14        694.00        428.58       160.82 o                         
  -8   9  14         79.59        -45.96       205.26 o                         
  -7   9  14       2541.38       2691.70       400.72 o                         
  -5   9  14         85.28         57.13        90.80 o                         
  -4   9  14       4829.74       4975.22       458.03 o                         
  -3   9  14        762.27        372.13       153.70 o                         
  -2   9  14       1061.24       1456.67       272.29 o                         
  -1   9  14       1328.91       1585.22       287.34 o                         
   0   0  15      15291.13      15710.36       598.16 o                         
  -1   1  15       3507.31       3569.20       169.78 o                         
   0   1  15        435.13        579.21        80.90 o                         
   1   1  15       5380.16       5579.47       209.95 o                         
  -3   2  15       3097.29       3081.73       164.62 o                         
  -2   2  15       3083.05       3166.27       182.51 o                         
  -1   2  15       7483.33       7477.95       244.25 o                         
   0   2  15       4443.19       4494.33       189.99 o                         
   1   2  15        546.43        534.28        72.43 o                         
   2   2  15       1785.83       1849.41       270.16 o                         
  -5   3  15        682.15        735.35       145.71 o                         
  -4   3  15       1671.65       1391.78       204.97 o                         
  -3   3  15       6189.21       6399.31       279.40 o                         
  -2   3  15       7534.95       7291.20       249.44 o                         
  -1   3  15        367.54        376.36        68.32 o                         
   0   3  15       3150.05       3061.70       314.06 o                         
   1   3  15       6691.96       7205.50       342.53 o                         
   2   3  15        508.21        388.50       101.52 o                         
   3   3  15       2795.56       2914.43       246.91 o                         
  -7   4  15        129.92         99.35        92.78 o                         
  -6   4  15        552.46        375.77       101.81 o                         
  -5   4  15       3099.51       3027.97       235.77 o                         
  -4   4  15       3122.46       3180.92       173.24 o                         
  -3   4  15        269.70        261.15        64.33 o                         
  -2   4  15       5150.52       4970.68       211.59 o                         
  -1   4  15       7775.97       7821.74       260.53 o                         
   0   4  15        490.72        624.52       289.89 o                         
   1   4  15       3042.37       3148.09       262.75 o                         
   2   4  15       2789.57       3032.51       251.28 o                         
   3   4  15       2727.36       2660.48       255.60 o                         
   4   4  15        409.12        405.12       120.63 o                         
  -9   5  15        484.35        301.87       183.11 o                         
  -8   5  15       3638.94       4027.17       466.75 o                         
  -7   5  15       1050.52       1258.83       309.13 o                         
  -6   5  15        675.64        620.74       125.78 o                         
  -5   5  15         51.98         31.21        97.38 o                         
  -4   5  15       7016.96       7205.73       339.18 o                         
  -3   5  15       3052.60       3135.39       214.30 o                         
  -2   5  15        743.17        679.04        88.78 o                         
  -1   5  15       4860.40       4957.97       299.14 o                         
   0   5  15      10588.64      10808.94       455.10 o                         
   1   5  15       1387.84       1240.94       176.98 o                         
   2   5  15       2036.04       2049.11       219.55 o                         
   3   5  15       1494.93       1143.13       252.28 o                         
   4   5  15       3394.10       3073.59       408.24 o                         
  -9   6  15        653.18        391.97       156.07 o                         
  -8   6  15        155.55        108.08        91.45 o                         
  -7   6  15       1316.68       1298.39       181.07 o                         
  -6   6  15       2187.10       2271.54       222.07 o                         
  -5   6  15        528.83        537.57       112.61 o                         
  -4   6  15        155.13        131.37        61.99 o                         
  -3   6  15       7560.08       8978.11       565.22 o                         
  -2   6  15       2570.42       2501.94       313.90 o                         
  -1   6  15       1076.36        696.32       182.98 o                         
   0   6  15       1204.90       1160.20       242.59 o                         
   1   6  15       2784.31       3205.95       383.12 o                         
   2   6  15       1328.41        965.31       241.77 o                         
   3   6  15        244.62        168.41       129.44 o                         
  -9   7  15        881.54        795.88       168.94 o                         
  -8   7  15         74.43        227.27       128.60 o                         
  -7   7  15        538.81        491.25       120.45 o                         
  -6   7  15       2250.42       2353.23       224.42 o                         
  -5   7  15       5983.47       5709.82       323.16 o                         
  -4   7  15        838.24        957.05       209.22 o                         
  -3   7  15       1017.00       1600.95       265.00 o                         
  -2   7  15       1259.52       1402.70       244.04 o                         
  -1   7  15       1643.95       1705.80       280.08 o                         
   0   7  15        433.41        249.22       116.29 o                         
   1   7  15        248.19        554.98       192.55 o                         
   2   7  15       2264.58       2097.26       348.78 o                         
  -9   8  15        277.38        296.94       154.30 o                         
  -8   8  15       2563.62       2595.49       212.83 o                         
  -7   8  15        706.66        650.45       268.59 o                         
  -6   8  15        414.99        464.36       120.12 o                         
  -5   8  15        895.54        781.39       199.07 o                         
  -4   8  15       1915.91       2055.78       302.10 o                         
  -3   8  15        557.41        372.93       148.46 o                         
  -2   8  15        201.92        304.27       148.80 o                         
  -1   8  15         75.96        -55.78       128.81 o                         
   0   8  15       1803.50       1786.40       307.28 o                         
  -8   9  15        526.91        638.11       211.71 o                         
  -5   9  15        732.26        315.99       145.83 o                         
  -4   9  15        355.05        416.32       173.08 o                         
  -3   9  15        127.26        354.81       158.55 o                         
  -2   9  15        637.59        777.09       214.94 o                         
  -1   9  15        934.66        329.84       164.29 o                         
  -1   1  16       2826.45       3222.41       173.23 o                         
   0   1  16       4179.90       4609.13       197.76 o                         
   1   1  16        869.89        764.33        88.02 o                         
  -3   2  16       5861.26       5951.24       227.55 o                         
  -2   2  16       2531.31       2526.21       152.45 o                         
  -1   2  16        708.33        712.92        90.45 o                         
   0   2  16        246.65        330.78        69.68 o                         
   1   2  16         30.08         79.28        72.68 o                         
   2   2  16        763.66        771.71       137.73 o                         
  -5   3  16       2930.55       2946.56       342.80 o                         
  -4   3  16        243.45        193.82        88.58 o                         
  -3   3  16        721.93        597.29        84.41 o                         
  -2   3  16       4238.63       4328.07       199.48 o                         
  -1   3  16        199.95        251.62        64.59 o                         
   0   3  16       1617.48       1478.96       154.61 o                         
   1   3  16        766.74        803.24       133.71 o                         
   2   3  16       1034.50       1119.02       156.72 o                         
   3   3  16       4582.34       4603.10       308.78 o                         
  -7   4  16        520.77        531.53       129.25 o                         
  -6   4  16        228.05        107.86        76.88 o                         
  -5   4  16       2338.21       2240.07       262.97 o                         
  -4   4  16       2342.22       2262.21       200.01 o                         
  -3   4  16       1092.07       1016.95       105.33 o                         
  -2   4  16        398.36        254.39        60.98 o                         
  -1   4  16       1264.04       1039.78       206.68 o                         
   0   4  16        696.14        692.95       126.45 o                         
   1   4  16       1657.67       1671.86       192.79 o                         
   2   4  16        367.24        461.62       120.85 o                         
   3   4  16        103.93         55.98        81.36 o                         
   4   4  16       4172.33       4080.49       516.21 o                         
  -9   5  16        170.95         74.87       113.20 o                         
  -8   5  16        223.87        145.94        82.21 o                         
  -7   5  16       5597.57       5911.80       507.68 o                         
  -6   5  16       1542.92       1600.06       194.38 o                         
  -5   5  16        708.73        776.39       129.09 o                         
  -4   5  16       1363.02       1384.74       165.02 o                         
  -3   5  16       3209.76       3028.88       194.17 o                         
  -2   5  16        178.42        170.69        71.52 o                         
  -1   5  16        660.79        616.17       121.43 o                         
   0   5  16       2119.57       2141.00       218.31 o                         
   1   5  16        533.94        508.87       320.83 o                         
   2   5  16       2317.41       2123.19       258.93 o                         
   3   5  16        676.86        796.00       226.11 o                         
   4   5  16       1094.60       1462.41       297.32 o                         
  -9   6  16       2238.74       1982.25       358.44 o                         
  -8   6  16        363.94        340.01       145.66 o                         
  -7   6  16        625.71        531.80       124.77 o                         
  -6   6  16       3314.10       3459.33       447.36 o                         
  -5   6  16       1220.25       1128.27       263.75 o                         
  -4   6  16       1228.17       1155.26       152.20 o                         
  -3   6  16        703.94        488.90       166.79 o                         
  -2   6  16       3397.12       3583.44       377.81 o                         
  -1   6  16        292.76        227.49       131.52 o                         
   0   6  16        515.32        616.27       186.05 o                         
   1   6  16       1272.07       1088.81       237.61 o                         
   2   6  16        245.47         40.13        87.87 o                         
   3   6  16       1373.31       1365.09       290.57 o                         
  -9   7  16        837.79        924.71       244.11 o                         
  -8   7  16       2199.86       2229.69       631.87 o                         
  -7   7  16        518.95        462.73       122.32 o                         
  -6   7  16        724.36        855.73       168.94 o                         
  -5   7  16        834.51        539.42       111.20 o                         
  -4   7  16       1011.71        774.14       197.55 o                         
  -3   7  16        223.35        198.18       112.18 o                         
  -2   7  16       1392.28       1505.28       261.69 o                         
  -1   7  16       2850.02       3059.97       377.08 o                         
   0   7  16         44.83        -71.49       126.31 o                         
   1   7  16       1393.46       1552.75       291.10 o                         
  -8   8  16        748.83        690.59       148.29 o                         
  -7   8  16        467.86        474.04       121.24 o                         
  -6   8  16        111.98         91.40        99.63 o                         
  -5   8  16        549.98        466.30       172.14 o                         
  -4   8  16       1607.83       1895.59       303.66 o                         
  -3   8  16       2544.60       2579.22       346.54 o                         
  -2   8  16        735.81        714.66       201.25 o                         
  -1   8  16        964.32        985.31       231.11 o                         
   0   8  16       1367.88       1359.52       275.79 o                         
  -6   9  16        283.39        131.12       108.95 o                         
  -5   9  16        617.51        619.20       191.31 o                         
  -4   9  16       1502.87       1356.64       274.21 o                         
  -3   9  16       1599.90       1623.10       289.37 o                         
  -2   9  16       2123.27       2355.06       353.56 o                         
  -1   1  17      13371.39      13967.93       352.94 o                         
   0   1  17       2413.97       2631.16       272.26 o                         
   1   1  17       1443.41       1395.30       127.51 o                         
  -3   2  17       2978.26       2956.03       169.85 o                         
  -2   2  17        534.63        456.05        83.10 o                         
  -1   2  17        471.32        661.25        90.89 o                         
   0   2  17       4807.36       4802.47       212.21 o                         
   1   2  17       2119.46       2115.56       143.59 o                         
   2   2  17       1510.13       1319.52       226.70 o                         
  -5   3  17       1606.76       1485.12       205.79 o                         
  -4   3  17        353.37        292.75       100.42 o                         
  -3   3  17        109.08        192.61        63.06 o                         
  -2   3  17       2597.32       2574.34       196.90 o                         
  -1   3  17       2088.11       2288.49       151.40 o                         
   0   3  17       1361.95       1249.05       113.24 o                         
   1   3  17       3092.26       2895.16       238.70 o                         
   2   3  17        870.12        713.15       134.14 o                         
   3   3  17        738.90        588.23       135.06 o                         
  -7   4  17       2283.20       2030.06       710.76 o                         
  -6   4  17       1244.38       1221.11       175.53 o                         
  -5   4  17       1038.69       1018.65       145.95 o                         
  -4   4  17        615.07        516.10       123.60 o                         
  -3   4  17       1390.02       1516.80       157.31 o                         
  -2   4  17        582.24        543.74        85.50 o                         
  -1   4  17       1093.52       1248.07       160.27 o                         
   0   4  17       2555.18       2735.76       236.11 o                         
   1   4  17       1936.13       1866.64       203.56 o                         
   2   4  17       3182.38       3167.69       268.88 o                         
   3   4  17        140.81        270.42       100.80 o                         
   4   4  17        994.46       1098.80       181.93 o                         
  -8   5  17       1070.02        979.01       172.91 o                         
  -7   5  17       1827.03       2085.67       386.00 o                         
  -6   5  17        374.02        163.59       116.14 o                         
  -5   5  17       1183.98       1310.46       166.62 o                         
  -4   5  17       1784.14       1608.67       176.75 o                         
  -3   5  17        925.36        873.33       107.11 o                         
  -2   5  17       2289.91       2025.67       200.91 o                         
  -1   5  17       3685.38       3777.02       335.86 o                         
   0   5  17       1765.99       1814.64       208.64 o                         
   1   5  17       1759.85       1270.70       182.84 o                         
   2   5  17        749.09        551.88       225.98 o                         
   3   5  17        851.96        855.87       230.56 o                         
  -8   6  17        675.19        609.46       135.45 o                         
  -7   6  17       2779.43       2839.04       266.95 o                         
  -6   6  17       2673.52       2560.24       307.83 o                         
  -5   6  17        419.66        253.19        97.35 o                         
  -4   6  17        546.97        521.51       186.02 o                         
  -3   6  17       3200.03       3411.74       379.68 o                         
  -2   6  17        354.34        549.81       194.65 o                         
  -1   6  17       1245.04       1181.84       248.28 o                         
   0   6  17       3307.92       3556.98       413.00 o                         
   1   6  17        866.84        672.34       205.82 o                         
   2   6  17        966.71        716.18       205.17 o                         
  -8   7  17       2882.58       2837.34       598.57 o                         
  -7   7  17         43.24         86.61       135.54 o                         
  -6   7  17       2259.85       2236.41       281.75 o                         
  -5   7  17       3928.71       3961.94       425.16 o                         
  -4   7  17       1502.01       1661.72       289.38 o                         
  -3   7  17        483.66        455.31       170.44 o                         
  -2   7  17       3283.82       3886.14       426.56 o                         
  -1   7  17        358.13        315.56       154.45 o                         
   0   7  17       2157.57       2318.51       346.10 o                         
   1   7  17        634.79       1273.42       277.57 o                         
  -8   8  17        967.63       1018.60       174.03 o                         
  -7   8  17       3499.91       3192.60       284.10 o                         
  -6   8  17        355.20        464.81       173.87 o                         
  -5   8  17       1198.50       1108.55       240.02 o                         
  -4   8  17       3302.85       2979.47       383.12 o                         
  -3   8  17        146.67         50.45        91.86 o                         
  -2   8  17       1334.04       1736.73       308.76 o                         
  -1   8  17       1067.38       1062.56       245.85 o                         
  -6   9  17       2803.50       3181.24       401.41 o                         
  -5   9  17        640.06        834.47       216.29 o                         
  -4   9  17        410.77        367.37       150.83 o                         
  -3   9  17        900.85        677.61       188.75 o                         
   0   0  18       2715.10       2643.65       281.72 o                         
  -1   1  18        878.15        954.00       109.03 o                         
   0   1  18       2054.05       3275.72       186.72 o                         
   1   1  18       5501.16       5635.94       237.16 o                         
  -3   2  18        897.05        825.91       150.22 o                         
  -2   2  18       4491.00       4686.96       224.03 o                         
  -1   2  18       4427.49       4619.59       345.15 o                         
   0   2  18       3431.80       3443.57       251.32 o                         
   1   2  18       4446.94       4611.92       217.44 o                         
   2   2  18       7132.00       7019.13       368.73 o                         
  -5   3  18       1257.85       1479.71       319.15 o                         
  -4   3  18      10325.38      11079.67       454.90 o                         
  -3   3  18       8999.44       8976.66       355.76 o                         
  -2   3  18       1697.01       1752.53       140.52 o                         
  -1   3  18       3289.90       3454.20       193.71 o                         
   0   3  18       6552.06       6550.90       343.18 o                         
   1   3  18       2383.89       2510.75       226.72 o                         
   2   3  18       5561.01       5333.20       525.31 o                         
   3   3  18       3158.96       3850.28       328.97 o                         
  -7   4  18        593.23        557.88       132.40 o                         
  -6   4  18       6177.90       6529.47       384.62 o                         
  -5   4  18       2130.54       2482.29       411.88 o                         
  -4   4  18        266.48        128.20       172.07 o                         
  -3   4  18       8638.89       8905.29       313.34 o                         
  -2   4  18       6599.74       6623.31       270.62 o                         
  -1   4  18       3230.78       3278.81       252.08 o                         
   0   4  18       1745.08       1586.46       190.94 o                         
   1   4  18       7796.55       7919.70       413.65 o                         
   2   4  18        810.54        834.41       228.42 o                         
   3   4  18       2295.41       2328.76       252.92 o                         
   4   4  18       1035.84       1005.96       182.96 o                         
  -8   5  18       1813.05       2129.77       254.11 o                         
  -7   5  18        401.93        352.56       113.73 o                         
  -6   5  18        127.29        315.44       110.24 o                         
  -5   5  18       6181.36       6393.70       429.46 o                         
  -4   5  18       3334.51       3166.15       251.00 o                         
  -3   5  18       2009.71       2055.85       166.12 o                         
  -2   5  18       1810.34       1962.62       203.11 o                         
  -1   5  18       4883.25       5409.66       339.61 o                         
   0   5  18       1066.78        852.11       244.78 o                         
   1   5  18        783.56        705.39       178.63 o                         
   2   5  18       3284.85       3271.75       297.79 o                         
   3   5  18        161.79        240.38       109.67 o                         
  -8   6  18        189.20        105.28        78.06 o                         
  -7   6  18       1561.67       1473.50       197.44 o                         
  -6   6  18       1058.63       1158.02       173.61 o                         
  -5   6  18        601.73        609.94       121.61 o                         
  -4   6  18       2292.95       2322.33       326.62 o                         
  -3   6  18       1644.77       1702.93       283.56 o                         
  -2   6  18       2973.60       3340.46       386.32 o                         
  -1   6  18        223.71         46.74       119.68 o                         
   0   6  18       2327.99       2836.78       373.20 o                         
   1   6  18        323.70        166.70       147.38 o                         
   2   6  18       1614.00       1980.22       350.39 o                         
  -8   7  18         40.17        236.39       172.25 o                         
  -7   7  18        126.75        126.34        94.47 o                         
  -6   7  18       1209.51       1318.15       247.79 o                         
  -5   7  18        657.69        798.78       205.62 o                         
  -4   7  18       3558.46       4399.74       453.35 o                         
  -3   7  18        247.47         51.68       124.97 o                         
  -2   7  18        747.32        677.80       200.22 o                         
  -1   7  18        730.48        425.28       169.46 o                         
   0   7  18         58.86        413.91       190.63 o                         
  -7   8  18         32.96        108.74       101.69 o                         
  -6   8  18       1769.53       2048.07       327.04 o                         
  -5   8  18        581.86        600.23       207.95 o                         
  -4   8  18        270.42        153.54       135.68 o                         
  -3   8  18       1758.96       1554.26       288.51 o                         
  -2   8  18        282.91         47.75       129.78 o                         
  -1   8  18        281.32        244.67       152.70 o                         
  -5   9  18       2463.93       2504.31       363.07 o                         
  -4   9  18        508.95        667.12       210.18 o                         
  -1   1  19        303.84        615.31       130.78 o                         
   0   1  19      21844.46      22634.43       528.66 o                         
   1   1  19       1175.60       1227.34       123.99 o                         
  -3   2  19        436.63        390.66        77.46 o                         
  -2   2  19      15636.73      16993.72       424.24 o                         
  -1   2  19       3304.18       3190.37       186.16 o                         
   0   2  19          8.01          8.32        67.56 o                         
   1   2  19       8799.39       9230.20       415.53 o                         
   2   2  19        698.84        611.04       136.71 o                         
  -5   3  19        256.57        252.82       132.12 o                         
  -4   3  19       6363.72       5768.76       854.09 o                         
  -3   3  19       2858.54       2929.40       183.20 o                         
  -2   3  19        691.48        696.86        98.40 o                         
  -1   3  19       9863.17      10180.08       332.25 o                         
   0   3  19       2728.35       2548.44       225.55 o                         
   1   3  19        688.30        841.54       140.83 o                         
   2   3  19        703.65        546.20       135.30 o                         
   3   3  19        789.14        792.24       155.19 o                         
  -7   4  19       1854.30       1716.50       218.21 o                         
  -6   4  19        914.37       1107.99       169.70 o                         
  -5   4  19       2981.74       3105.06       459.32 o                         
  -4   4  19         98.12        -28.90        81.99 o                         
  -3   4  19       6278.86       6439.24       374.72 o                         
  -2   4  19       3806.10       4145.13       232.55 o                         
  -1   4  19       1003.52       1259.00       190.49 o                         
   0   4  19       2923.93       3219.17       265.56 o                         
   1   4  19       3303.58       3251.27       277.36 o                         
   2   4  19       1829.85       1773.72       222.36 o                         
   3   4  19        145.86        296.02       141.81 o                         
   4   4  19        689.00        641.60       152.05 o                         
  -8   5  19        258.13         27.75       120.54 o                         
  -7   5  19       1263.94       1666.40       214.86 o                         
  -6   5  19        750.80        660.75       158.59 o                         
  -5   5  19       4105.52       4023.12       297.86 o                         
  -4   5  19       2702.08       2704.93       330.78 o                         
  -3   5  19        633.70        515.35       117.39 o                         
  -2   5  19       4711.95       4836.82       321.61 o                         
  -1   5  19       4261.79       4940.76       331.06 o                         
   0   5  19       2876.40       3064.05       278.08 o                         
   1   5  19        116.40        -28.44        84.68 o                         
   2   5  19       1765.68       1958.62       231.57 o                         
  -7   6  19        628.76        822.00       155.77 o                         
  -6   6  19       2373.93       2444.04       383.37 o                         
  -5   6  19        696.45        665.68       136.23 o                         
  -4   6  19       5387.90       5665.66       515.20 o                         
  -3   6  19       1670.51       2003.63       307.43 o                         
  -2   6  19       2234.23       2067.45       318.69 o                         
  -1   6  19        583.69        710.16       210.69 o                         
   0   6  19       2993.45       3093.42       400.26 o                         
   1   6  19       1634.20       2173.02       348.55 o                         
  -7   7  19       2457.72       2805.14       408.77 o                         
  -6   7  19       2251.78       2198.97       233.16 o                         
  -5   7  19       1148.94       1098.38       254.88 o                         
  -4   7  19       1260.19       1550.25       283.56 o                         
  -3   7  19       1383.66       2014.61       329.12 o                         
  -2   7  19       1291.06       1061.33       243.94 o                         
  -1   7  19       1254.64       1421.14       285.15 o                         
   0   7  19         37.63        176.78       150.36 o                         
  -6   8  19       1547.95       1324.10       281.31 o                         
  -5   8  19       1255.43       1154.92       255.52 o                         
  -4   8  19        682.47        726.46       210.74 o                         
  -3   8  19       1077.06       1218.44       260.13 o                         
  -1   1  20       5267.71       6107.87       261.46 o                         
   0   1  20        647.72        839.87       112.94 o                         
   1   1  20       2881.01       2898.36       183.10 o                         
  -3   2  20       2080.74       2055.48       208.99 o                         
  -2   2  20        570.63        538.58        92.40 o                         
  -1   2  20        642.89        759.95       112.88 o                         
   0   2  20       2090.04       2060.17       158.66 o                         
   1   2  20       2285.81       2662.55       233.98 o                         
   2   2  20       1731.15       1574.74       201.23 o                         
  -5   3  20       1481.51       1445.77       190.21 o                         
  -4   3  20        859.77        755.84       148.44 o                         
  -3   3  20       2736.54       2908.19       345.01 o                         
  -2   3  20       2229.70       2076.23       161.94 o                         
  -1   3  20       1428.07       1493.00       141.12 o                         
   0   3  20        323.62        381.89       114.86 o                         
   1   3  20       2895.86       3313.56       364.45 o                         
   2   3  20       3598.76       3403.87       405.33 o                         
   3   3  20        777.72        527.43       184.10 o                         
  -7   4  20        394.34        413.74       127.86 o                         
  -6   4  20       3579.63       3607.63       431.92 o                         
  -5   4  20       1554.12       1429.48       331.18 o                         
  -4   4  20        559.88        388.13       111.07 o                         
  -3   4  20        187.42         28.31        53.86 o                         
  -2   4  20       1477.23       1314.67       138.19 o                         
  -1   4  20       1577.72       1569.29       191.75 o                         
   0   4  20       3392.74       3473.84       284.59 o                         
   1   4  20        838.82        863.60       153.62 o                         
   2   4  20       1668.46       1285.94       196.13 o                         
   3   4  20       3055.66       3227.97       305.60 o                         
  -7   5  20        726.92        755.82       163.74 o                         
  -6   5  20        127.67         52.07        74.39 o                         
  -5   5  20       1754.82       2009.80       295.07 o                         
  -4   5  20        725.23        964.99       412.06 o                         
  -3   5  20        175.20        106.56       203.99 o                         
  -2   5  20        995.92       1286.24       181.12 o                         
  -1   5  20       1436.10       1470.96       193.15 o                         
   0   5  20       2616.18       2242.29       239.56 o                         
   1   5  20       1790.33       1517.97       207.04 o                         
   2   5  20        300.35        233.95       105.34 o                         
  -7   6  20       3001.66       2606.87       398.87 o                         
  -6   6  20        191.87        277.70       122.81 o                         
  -5   6  20        309.27        155.99        77.83 o                         
  -4   6  20        686.42        534.97       205.19 o                         
  -3   6  20       1339.39       1395.71       270.61 o                         
  -2   6  20        726.18        569.86       178.98 o                         
  -1   6  20       1490.67       1564.01       296.46 o                         
   0   6  20       1617.15       1648.45       307.10 o                         
  -7   7  20         75.33        357.02       145.55 o                         
  -6   7  20       1174.20       1833.48       329.87 o                         
  -5   7  20        220.10        227.48       119.68 o                         
  -4   7  20         76.92        116.38       146.87 o                         
  -3   7  20       1727.25       1840.06       323.17 o                         
  -2   7  20       1780.24       2309.22       348.91 o                         
  -1   7  20        350.93        345.14       182.55 o                         
   0   0  21       4070.18       4083.64       384.68 o                         
  -1   1  21        301.80        383.40        83.42 o                         
   0   1  21        702.45        913.61       131.44 o                         
   1   1  21        924.89        759.17       104.82 o                         
  -3   2  21        512.59        572.19       129.26 o                         
  -2   2  21        906.95        949.92       121.36 o                         
  -1   2  21       1015.52       1053.21       122.60 o                         
   0   2  21        398.18        468.41        92.67 o                         
   1   2  21       1300.40       1265.27       226.20 o                         
   2   2  21       1096.27        938.96       153.52 o                         
  -5   3  21        144.58         33.43        72.15 o                         
  -4   3  21       1007.25        848.05       165.01 o                         
  -3   3  21         47.77         33.58        78.09 o                         
  -2   3  21       1036.92       1070.28       125.45 o                         
  -1   3  21        420.53        349.97        81.96 o                         
   0   3  21       1095.04       1114.72       168.74 o                         
   1   3  21       1543.37       1620.73       285.90 o                         
   2   3  21       1046.77       1134.80       174.16 o                         
   3   3  21       1963.46       1949.33       234.81 o                         
  -7   4  21         13.80         37.81       116.58 o                         
  -6   4  21        514.69        474.08       193.79 o                         
  -5   4  21        155.59        144.95        91.03 o                         
  -4   4  21        202.52        210.93        98.41 o                         
  -3   4  21        441.52        372.30       142.36 o                         
  -2   4  21        114.92        126.38        84.82 o                         
  -1   4  21       2319.41       2814.60       258.30 o                         
   0   4  21        749.04        708.51       264.68 o                         
   1   4  21       1848.77       1652.22       406.45 o                         
   2   4  21        653.32        644.67       147.25 o                         
  -7   5  21        416.36        905.35       242.93 o                         
  -6   5  21        145.45        -30.46       170.79 o                         
  -5   5  21        872.28        790.64       339.27 o                         
  -4   5  21       1291.35       1139.87       169.30 o                         
  -3   5  21        921.91        870.93       155.43 o                         
  -2   5  21        317.36        280.34       111.13 o                         
  -1   5  21        488.55        267.40       107.83 o                         
   0   5  21       1016.58       1105.96       183.06 o                         
   1   5  21        274.88        277.66       117.18 o                         
  -6   6  21        206.44        212.63        94.73 o                         
  -5   6  21         22.44        102.27       128.35 o                         
  -4   6  21       1537.27       1389.62       279.55 o                         
  -3   6  21        892.15       1186.33       264.46 o                         
  -2   6  21        358.89        376.93       157.72 o                         
  -1   6  21        788.71        694.82       224.40 o                         
   0   6  21        481.14        348.16       174.31 o                         
  -4   7  21         36.98        150.62       165.98 o                         
  -3   7  21        930.59       1093.54       257.31 o                         
  -1   1  22        480.76       1228.97       138.43 o                         
   0   1  22       1395.15       1387.75       137.54 o                         
   1   1  22        302.27        229.94        71.16 o                         
  -3   2  22       1926.74       2041.69       313.34 o                         
  -2   2  22       2350.05       2308.82       269.88 o                         
  -1   2  22       1779.70       1707.07       153.67 o                         
   0   2  22       1083.27       1502.19       363.72 o                         
   1   2  22       1504.14       2200.50       307.70 o                         
   2   2  22        563.60        607.80       147.30 o                         
  -5   3  22       2868.63       2475.39       293.41 o                         
  -4   3  22       2796.05       2825.54       265.73 o                         
  -3   3  22        294.17        373.94       109.00 o                         
  -2   3  22       2549.67       2683.39       197.05 o                         
  -1   3  22       2200.49       1908.14       576.66 o                         
   0   3  22       1969.20       1823.32       212.95 o                         
   1   3  22        730.84        623.41       143.74 o                         
   2   3  22       1892.65       1609.25       212.10 o                         
   3   3  22        298.69        329.29       336.03 o                         
  -6   4  22        996.43        919.41       174.82 o                         
  -5   4  22        329.30        240.27       121.91 o                         
  -4   4  22       3622.38       3263.92       280.81 o                         
  -3   4  22       4199.48       4565.01       316.08 o                         
  -2   4  22       2241.70       2484.73       388.82 o                         
  -1   4  22       1066.68       1047.99       170.30 o                         
   0   4  22       1751.57       1535.71       203.75 o                         
   1   4  22        247.86        247.29       108.95 o                         
   2   4  22        659.10        576.76       162.93 o                         
  -6   5  22       1540.71       1089.56       254.23 o                         
  -5   5  22       2537.83       2848.88       766.23 o                         
  -4   5  22        776.10        823.99       152.66 o                         
  -3   5  22       3025.99       2681.42       389.74 o                         
  -2   5  22       2883.24       2346.72       249.62 o                         
  -1   5  22       1004.73       1063.78       176.76 o                         
   0   5  22        651.56        519.07       141.74 o                         
   1   5  22       1000.92        892.81       246.99 o                         
  -6   6  22        633.02        693.37       203.44 o                         
  -4   6  22       1742.08       1822.11       327.05 o                         
  -3   6  22       1680.80       2008.16       333.07 o                         
  -2   6  22       1025.33        812.31       229.65 o                         
  -1   1  23      11746.67      11772.27       408.11 o                         
   0   1  23         96.46        185.97       139.32 o                         
   1   1  23        409.71        409.49       127.93 o                         
  -3   2  23       6457.11       6812.10       398.42 o                         
  -2   2  23        444.41        408.04        86.06 o                         
  -1   2  23         48.85         66.92        70.61 o                         
   0   2  23       8578.57       9192.19       451.56 o                         
   1   2  23         48.47         -2.30        88.48 o                         
   2   2  23        689.74        740.70       149.65 o                         
  -5   3  23        865.72        977.32       175.99 o                         
  -4   3  23       1385.55       1308.43       271.12 o                         
  -3   3  23        220.32        473.58       186.86 o                         
  -2   3  23       5125.79       5339.81       275.44 o                         
  -1   3  23        543.44        418.96       126.09 o                         
   0   3  23        799.09        804.81       240.02 o                         
   1   3  23       2753.04       2504.45       258.97 o                         
   2   3  23        483.30        560.11       148.96 o                         
  -5   4  23        919.85        713.37       182.50 o                         
  -4   4  23       1369.33       1372.62       195.83 o                         
  -3   4  23        945.54        830.54       151.03 o                         
  -2   4  23        145.69         62.35        76.05 o                         
  -1   4  23       3045.62       3153.01       281.45 o                         
   0   4  23        315.41        282.34       110.72 o                         
   1   4  23       2031.07       2214.12       256.69 o                         
  -5   5  23       2103.13       1566.05       283.26 o                         
  -4   5  23        492.69        197.61       154.09 o                         
  -3   5  23       1146.71       1397.87       294.11 o                         
  -2   5  23        531.53        607.28       460.04 o                         
  -1   5  23       1928.98       1961.75       241.60 o                         
   0   5  23        666.87        989.15       262.31 o                         
   0   0  24       1058.41        999.67       237.48 o                         
  -1   1  24        340.47        455.54       144.76 o                         
   0   1  24        529.37        549.65       102.76 o                         
   1   1  24       1019.51        976.48       159.99 o                         
  -3   2  24        461.18        344.65       110.80 o                         
  -2   2  24       1071.97       1349.66       303.92 o                         
  -1   2  24        945.96       1094.52       134.87 o                         
   0   2  24       2158.40       2031.23       230.07 o                         
   1   2  24       1289.59       1463.68       196.96 o                         
   2   2  24       1860.16       2176.85       246.85 o                         
  -5   3  24        780.91        399.38       170.38 o                         
  -4   3  24       1918.88       1785.78       222.89 o                         
  -3   3  24       1322.99       1178.88       204.11 o                         
  -2   3  24       1067.79       1457.22       191.90 o                         
  -1   3  24        178.01        275.92       203.31 o                         
   0   3  24       1865.68       1733.00       611.64 o                         
   1   3  24       2586.60       2542.17       264.81 o                         
  -5   4  24       1698.77       2280.67       366.56 o                         
  -4   4  24        225.35          1.47        69.75 o                         
  -3   4  24        906.28        981.13       243.35 o                         
  -2   4  24       1332.23       1235.93       186.52 o                         
  -1   4  24       2666.91       2735.14       270.58 o                         
   0   4  24        215.67        319.03       120.83 o                         
  -5   5  24        456.00        133.64       119.54 o                         
  -2   5  24        275.30        231.65       133.15 o                         
  -1   5  24       1961.07       1683.15       319.50 o                         
  -1   1  25        739.64        585.77       103.39 o                         
   0   1  25       1463.23       1556.60       161.16 o                         
   1   1  25        282.03        192.68        89.24 o                         
  -3   2  25        868.33       1071.71       179.21 o                         
  -2   2  25        913.23        566.79       342.77 o                         
  -1   2  25        310.52        124.89        84.19 o                         
   0   2  25        256.31        498.01       126.88 o                         
   1   2  25         31.07        -25.58        72.94 o                         
   2   2  25        292.13        147.34       121.12 o                         
  -4   3  25        172.07         60.12       107.09 o                         
  -3   3  25        551.32        543.21       128.50 o                         
  -2   3  25        690.16        882.96       241.92 o                         
  -1   3  25        296.11        547.72       139.13 o                         
   0   3  25        381.66        363.89       127.31 o                         
  -4   4  25        409.67        628.19       187.92 o                         
  -1   4  25         25.07        206.50       132.16 o                         
  -1   1  26       1059.95        983.62       134.19 o                         
   0   1  26        229.37        390.56       110.96 o                         
   1   1  26        101.14        399.34       133.59 o                         
  -3   2  26        216.99        347.22       161.11 o                         
  -2   2  26         48.46        188.52        85.44 o                         
  -1   2  26        172.46        192.56       104.16 o                         
   0   2  26        417.65        550.65       143.89 o                         
  -3   3  26        722.01        508.71       198.25 o                         
  -1   3  26       1383.33        709.02       212.39 o                         
   0   0  27       5280.41       5636.19       533.89 o                         
  -1   1  27         69.31       -136.91       136.91 o                         
   0   1  27        230.13        407.68       154.46 o                         
                                                                                
